# Supplementary material for: Temporal Dynamic Transcriptome Landscape Reveals Regulatory Network During the Early Differentiation of Female Strobilus Buds in Ginkgo biloba
Source: Front Plant Sci. 2022 Mar 31;13:863330. doi: 10.3389/fpls.2022.863330 (PMC9008512; doi:10.3389/fpls.2022.863330)
Supplement: Supplementary file 2 [file Table_1.XLSX]

## Sheet: ST1 vs ST2
List of DEGs between the vegetative growth (ST1) and the initial differentiation (ST2) stages
ID	log2FoldChange	padj	change
Gb_35944	3.12726	2.7895e-07	Up
Gb_00672	1.06421	2.97428e-05	Up
Gb_16619	6.37646	0.0101295	Up
Gb_20940	1.29761	0.000409285	Up
Gb_09483	3.16665	2.40927e-06	Up
Gb_32330	1.74843	0.0340493	Up
Gb_24261	2.77559	7.99933e-05	Up
Gb_06983	1.55252	0.0011807	Up
Gb_32278	1.75196	0.0262717	Up
Gb_32279	1.78942	9.91424e-06	Up
Gb_32277	1.74532	0.00155236	Up
Gb_06160	7.06814	0.000355659	Up
Gb_08843	3.72091	0.0401057	Up
Gb_14131	1.72617	0.0017632	Up
Gb_11595	1.77497	3.33473e-05	Up
Gb_34945	1.4224	0.0262717	Up
Gb_00850	1.67823	9.19091e-13	Up
Gb_39251	2.15439	2.25485e-05	Up
Gb_19151	1.60643	3.07703e-05	Up
Gb_35647	8.87268	2.19439e-08	Up
Gb_32395	1.49944	0.000518397	Up
Gb_10898	1.15786	0.0371768	Up
Gb_28520	1.62442	0.00856167	Up
Gb_23891	1.20855	0.0148067	Up
Gb_15823	8.23414	2.7895e-07	Up
Gb_26903	1.44176	0.0198757	Up
Gb_33400	1.89354	3.03109e-05	Up
Gb_00403	2.12038	0.00255565	Up
Gb_24534	1.88249	0.00289507	Up
Gb_32339	1.66543	0.0273938	Up
Gb_32338	1.96952	0.00118364	Up
Gb_41086	2.34001	2.7895e-07	Up
Gb_00716	1.81607	2.18866e-05	Up
Gb_02716	1.81171	0.0125943	Up
Gb_26601	2.30718	2.23971e-41	Up
Gb_26973	4.89388	0.0017632	Up
Gb_05270	2.80221	9.71306e-11	Up
Gb_13397	1.87602	0.044864	Up
Gb_26346	2.5815	0.0118709	Up
Gb_20186	1.09213	2.75503e-05	Up
Gb_24259	1.632	0.02772	Up
Gb_24258	2.01188	2.55081e-11	Up
Gb_32514	1.90926	9.19091e-13	Up
Gb_32253	2.43666	0.0096913	Up
Gb_31879	6.62991	0.00617127	Up
Gb_04705	1.07207	0.0445797	Up
Gb_37135	1.13513	0.000250464	Up
Gb_10055	1.48615	0.00611165	Up
Gb_32196	1.0991	0.0228797	Up
Gb_41784	1.08302	0.0352827	Up
Gb_24260	1.39696	0.00557628	Up
Gb_25645	1.47201	0.0399855	Up
Gb_24809	2.97982	2.53499e-14	Up
Gb_08938	3.45006	4.02775e-07	Up
Gb_20605	1.93725	2.40028e-05	Up
Gb_12131	2.18357	0.00979021	Up
Gb_00848	1.17247	1.9259e-09	Up
Gb_13459	1.2418	0.00440162	Up
Gb_10789	1.41414	0.0466818	Up
Gb_21293	1.74567	0.026357	Up
Gb_31507	1.09302	0.0344684	Up
Gb_19284	2.89491	0.0384302	Up
Gb_08474	6.76444	0.00856167	Up
Gb_19516	6.71775	0.00288168	Up
Gb_05008	1.49077	7.25016e-06	Up
Gb_21050	1.13553	0.034877	Up
Gb_29334	1.22659	0.0325651	Up
Gb_36429	2.28957	0.044864	Up
Gb_00108	1.65305	0.00594153	Up
Gb_36695	11.3122	6.71967e-17	Up
Gb_20468	1.29118	0.0250193	Up
Gb_11141	1.3119	0.00131164	Up
Gb_31773	1.15723	0.0142267	Up
Gb_31774	1.5453	5.32485e-05	Up
Gb_40401	2.57875	9.4813e-05	Up
Gb_25091	2.0115	0.000313227	Up
Gb_29304	9.04819	3.44426e-09	Up
Gb_13572	1.83655	0.0199097	Up
Gb_02000	1.33737	0.00871724	Up
Gb_30316	1.67385	0.0198757	Up
Gb_33953	4.92627	0.0250193	Up
Gb_38047	8.3443	1.28544e-07	Up
Gb_10511	8.39061	9.83116e-08	Up
Gb_28373	7.72944	5.47007e-06	Up
Gb_13289	6.04333	0.040789	Up
Gb_01905	2.06589	0.000280215	Up
Gb_01906	1.9746	0.00054327	Up
Gb_01907	1.86829	0.00100359	Up
Gb_26224	6.62485	0.00374111	Up
Gb_01710	3.25399	0.000218738	Up
Gb_32313	1.21109	0.00681437	Up
Gb_31222	7.54578	2.93249e-05	Up
Gb_31803	1.12052	4.07642e-05	Up
Gb_35755	1.30897	0.0199131	Up
Gb_32399	1.38612	0.000141404	Up
Gb_32398	1.18537	0.0209952	Up
Gb_32397	1.69638	3.0225e-05	Up
Gb_32396	1.27529	2.67774e-07	Up
Gb_04545	3.18332	8.97679e-14	Up
Gb_39066	1.21027	0.0204179	Up
Gb_10684	2.78424	3.81105e-14	Up
Gb_11826	1.93374	2.60317e-17	Up
Gb_00993	9.44308	7.75515e-11	Up
Gb_01456	1.50219	0.0017632	Up
Gb_15338	1.56764	0.0191101	Up
Gb_05437	1.32443	0.0487601	Up
Gb_03830	1.21086	2.91598e-05	Up
Gb_15730	1.29235	0.00623067	Up
Gb_41420	2.32766	0.000136777	Up
Gb_30081	8.58533	3.3116e-08	Up
Gb_15684	1.1974	0.034877	Up
Gb_23118	6.84472	0.00196042	Up
Gb_16676	1.46132	0.0434862	Up
Gb_26611	1.41753	0.0384302	Up
Gb_39995	1.78116	0.00761432	Up
Gb_01526	2.12001	0.0391433	Up
Gb_17577	2.64189	0.00100359	Up
Gb_26137	1.64029	0.0102514	Up
Gb_24214	2.52735	5.35664e-07	Up
Gb_09123	4.14918	1.92302e-12	Up
Gb_20866	1.21045	0.0151031	Up
Gb_35398	6.79429	0.00289087	Up
Gb_18170	1.52784	0.034877	Up
Gb_07561	1.73272	0.0218892	Up
Gb_01234	1.16768	0.000665955	Up
Gb_41694	-7.20371	0.000232852	Down
Gb_10664	-1.0137	0.0440008	Down
Gb_32627	-1.16785	0.0207613	Down
Gb_20615	-1.65159	0.000331439	Down
Gb_10073	-2.04948	0.0256918	Down
Gb_03375	-1.27247	0.0403983	Down
Gb_25993	-1.39624	0.000599535	Down
Gb_22954	-1.59031	1.33948e-08	Down
Gb_05334	-1.56231	0.00469052	Down
Gb_32657	-1.75581	0.00594153	Down
Gb_01250	-2.2266	0.00022733	Down
Gb_15057	-2.55767	3.05827e-06	Down
Gb_35035	-6.45064	0.0099384	Down
Gb_09067	-1.41272	0.0127107	Down
Gb_33236	-2.91225	0.02772	Down
Gb_10455	-1.05204	0.0291661	Down
Gb_37968	-1.08936	0.000800791	Down
Gb_15058	-2.7544	3.40206e-08	Down
Gb_18966	-2.0456	8.17353e-15	Down
Gb_41780	-3.50576	0.015418	Down
Gb_15645	-2.15273	0.0273938	Down
Gb_14687	-1.15045	0.000232852	Down
Gb_16830	-1.31673	0.029088	Down
Gb_22605	-1.62666	0.0114731	Down
Gb_22172	-8.36423	4.68601e-07	Down
Gb_11146	-1.02465	0.0385929	Down
Gb_27252	-1.34539	0.0445797	Down
Gb_07437	-1.56477	0.011486	Down
Gb_25018	-1.72432	0.0218892	Down
Gb_04850	-1.25411	0.0151345	Down
Gb_20355	-1.58437	0.000140185	Down
Gb_18916	-1.07597	0.00109998	Down
Gb_29593	-1.85331	0.00169501	Down
Gb_21625	-8.18762	4.25858e-07	Down
Gb_32317	-1.42047	0.00936654	Down
Gb_34489	-4.25849	1.25231e-05	Down
Gb_40921	-1.38576	0.000163464	Down
Gb_08019	-1.50912	0.0323326	Down
Gb_22310	-1.33659	0.00374111	Down
Gb_26270	-8.8557	4.82401e-09	Down
Gb_17432	-1.06312	0.0330938	Down
Gb_28978	-10.3577	1.42661e-13	Down
Gb_09952	-1.26872	0.0218678	Down
Gb_25561	-1.73196	0.00856167	Down

## Sheet: ST2 vs ST3-1
List of DEGs between the initial differentiation (ST2) and the early exuberant differentiation (ST3-1) stages
ID	log2FoldChange	padj	change
Gb_00013	1.34769	0.000141786	Up
Gb_00020	2.47919	4.10987e-06	Up
Gb_00059	1.41433	1.21981e-06	Up
Gb_00073	1.60792	6.65917e-06	Up
Gb_00078	1.89056	2.44862e-05	Up
Gb_00084	1.24839	0.00022243	Up
Gb_00086	1.37332	0.00242177	Up
Gb_00087	1.52408	0.000202575	Up
Gb_00111	1.86505	4.36682e-05	Up
Gb_00124	1.08928	5.45391e-11	Up
Gb_00131	1.48136	0.0254608	Up
Gb_00148	1.03632	0.000440669	Up
Gb_00166	1.11846	9.66578e-06	Up
Gb_00170	1.60694	0.000634453	Up
Gb_00189	1.11779	5.12289e-06	Up
Gb_00195	1.20479	0.000426836	Up
Gb_00233	1.02602	0.00967559	Up
Gb_00259	1.17732	3.74334e-07	Up
Gb_00260	1.6276	0.00424307	Up
Gb_00281	1.62075	1.02797e-05	Up
Gb_00326	1.06399	0.00867419	Up
Gb_00332	1.19218	0.000922008	Up
Gb_00338	4.14437	0.0133461	Up
Gb_00359	5.83278	0.00310939	Up
Gb_00366	2.29933	3.58671e-11	Up
Gb_00423	1.2104	2.00353e-12	Up
Gb_00451	1.42694	0.000552436	Up
Gb_00458	1.39713	2.93983e-06	Up
Gb_00478	1.21348	0.00501383	Up
Gb_00500	1.16949	0.0081002	Up
Gb_00519	1.66234	0.000405083	Up
Gb_00521	1.33631	0.00165827	Up
Gb_00528	1.92473	4.51692e-09	Up
Gb_00556	7.02019	1.20417e-05	Up
Gb_00578	1.10245	3.09e-16	Up
Gb_00581	6.15122	0.00248626	Up
Gb_00592	2.07097	0.00344845	Up
Gb_00605	1.89691	0.0316311	Up
Gb_00607	2.07183	2.14894e-08	Up
Gb_00622	1.42639	0.00180404	Up
Gb_00624	2.80603	0.0110177	Up
Gb_00626	1.74639	2.06098e-05	Up
Gb_00653	1.04355	2.73849e-09	Up
Gb_00662	1.53651	3.21864e-08	Up
Gb_00670	1.51625	1.21857e-05	Up
Gb_00694	1.33186	0.000265792	Up
Gb_00695	1.2571	0.0335047	Up
Gb_00709	4.36285	2.05611e-13	Up
Gb_00710	4.1835	5.89908e-16	Up
Gb_00711	1.1722	0.0215872	Up
Gb_00712	1.08979	0.00646914	Up
Gb_00728	1.30686	0.000482918	Up
Gb_00744	1.36103	7.11521e-06	Up
Gb_00751	1.41842	2.66017e-06	Up
Gb_00757	1.5532	9.92973e-07	Up
Gb_00761	1.27579	1.02395e-09	Up
Gb_00766	1.86038	3.70498e-07	Up
Gb_00782	1.56658	0.000303388	Up
Gb_00814	1.97916	0.0168154	Up
Gb_00815	1.19807	5.01818e-12	Up
Gb_00864	1.97494	3.05147e-07	Up
Gb_00869	1.15202	0.00146735	Up
Gb_00881	1.25149	8.73473e-05	Up
Gb_00883	1.59881	1.68299e-10	Up
Gb_00943	1.10304	0.00397383	Up
Gb_00949	1.33379	1.00881e-08	Up
Gb_00956	1.51717	6.50899e-07	Up
Gb_00964	1.06761	4.88032e-06	Up
Gb_00966	2.58397	2.52299e-38	Up
Gb_00995	1.15487	6.42184e-10	Up
Gb_00996	1.81784	2.32831e-07	Up
Gb_01016	1.72291	0.000115718	Up
Gb_01028	1.58976	2.27085e-07	Up
Gb_01051	1.00796	6.21112e-05	Up
Gb_01080	1.62426	0.0098308	Up
Gb_01081	1.93601	0.00347372	Up
Gb_01087	1.78543	8.06607e-07	Up
Gb_01098	1.88983	1.65087e-05	Up
Gb_01130	1.13528	0.00768885	Up
Gb_01155	1.33807	2.35892e-14	Up
Gb_01164	1.02951	0.00494622	Up
Gb_01165	2.24773	3.57872e-09	Up
Gb_01184	1.0927	0.000189708	Up
Gb_01194	1.60519	4.64394e-05	Up
Gb_01198	2.22959	4.66997e-20	Up
Gb_01245	1.0702	0.000180795	Up
Gb_01265	3.30471	4.44028e-05	Up
Gb_01315	1.17441	0.0439827	Up
Gb_01341	1.4438	0.0029707	Up
Gb_01371	2.93835	3.84554e-05	Up
Gb_01372	3.72469	0.0110315	Up
Gb_01384	1.47037	7.95613e-16	Up
Gb_01421	2.91341	0.00216086	Up
Gb_01429	1.32689	1.90419e-13	Up
Gb_01457	1.93088	0.000403809	Up
Gb_01498	2.77912	8.39735e-21	Up
Gb_01499	3.18191	1.14793e-08	Up
Gb_01552	6.16392	0.00105731	Up
Gb_01563	1.25249	0.0142972	Up
Gb_01568	1.1181	6.1338e-05	Up
Gb_01582	1.77673	4.83006e-05	Up
Gb_01601	1.95163	8.92719e-09	Up
Gb_01623	3.61724	6.70271e-05	Up
Gb_01647	1.4506	5.64319e-07	Up
Gb_01681	1.17351	0.0200404	Up
Gb_01686	1.18288	0.000157335	Up
Gb_01706	1.30275	0.00674313	Up
Gb_01707	1.66891	3.24801e-05	Up
Gb_01710	1.29203	0.0402528	Up
Gb_01717	1.55863	0.0142863	Up
Gb_01745	1.20744	0.00525208	Up
Gb_01748	1.43707	0.0214982	Up
Gb_01750	1.23026	0.000377116	Up
Gb_01764	1.91982	5.49787e-34	Up
Gb_01779	1.95903	2.4083e-07	Up
Gb_01780	2.4598	4.43801e-24	Up
Gb_01784	1.7346	0.000125373	Up
Gb_01831	1.98959	0.0476866	Up
Gb_01849	1.01046	8.72141e-05	Up
Gb_01888	2.12821	2.02247e-13	Up
Gb_01893	5.92365	0.0409967	Up
Gb_01898	3.56889	2.73249e-11	Up
Gb_01926	1.08168	1.18584e-11	Up
Gb_01942	1.19074	0.00209871	Up
Gb_01984	2.54916	0.0295958	Up
Gb_02017	1.18142	2.8225e-06	Up
Gb_02023	1.16593	9.83558e-13	Up
Gb_02047	1.52521	1.02173e-06	Up
Gb_02060	1.03448	0.0144522	Up
Gb_02065	1.60223	7.5722e-07	Up
Gb_02074	1.3812	0.0438573	Up
Gb_02083	1.97412	6.99772e-13	Up
Gb_02085	1.32469	0.00239837	Up
Gb_02094	1.64587	7.96586e-17	Up
Gb_02102	1.19349	4.73735e-06	Up
Gb_02122	1.88819	1.73146e-12	Up
Gb_02127	1.40141	0.00341791	Up
Gb_02129	1.66047	1.68173e-05	Up
Gb_02144	1.51184	7.68204e-20	Up
Gb_02150	1.04121	0.000121445	Up
Gb_02172	1.13948	3.59488e-06	Up
Gb_02182	6.05433	0.0327705	Up
Gb_02189	1.90783	0.0272693	Up
Gb_02191	1.91337	0.000297836	Up
Gb_02192	1.58439	0.012789	Up
Gb_02200	1.43474	1.44827e-06	Up
Gb_02203	6.49481	0.000252436	Up
Gb_02204	2.31135	2.09921e-15	Up
Gb_02229	1.37081	3.03768e-08	Up
Gb_02248	1.39456	0.000178165	Up
Gb_02258	1.06442	4.28115e-08	Up
Gb_02288	1.31932	3.44946e-09	Up
Gb_02290	1.5232	7.72584e-11	Up
Gb_02309	2.29316	8.94792e-05	Up
Gb_02323	1.82866	2.33178e-11	Up
Gb_02332	1.40676	1.82897e-08	Up
Gb_02340	1.11552	0.000123408	Up
Gb_02352	1.10501	9.33582e-06	Up
Gb_02355	1.04266	0.00782319	Up
Gb_02357	5.44548	0.01171	Up
Gb_02366	1.61215	0.0146475	Up
Gb_02413	1.08859	0.000304199	Up
Gb_02422	2.47152	0.0347933	Up
Gb_02438	1.4247	6.53896e-08	Up
Gb_02450	2.59261	2.68378e-26	Up
Gb_02491	1.83732	0.00197989	Up
Gb_02525	1.19562	0.00303999	Up
Gb_02528	1.44958	0.000301056	Up
Gb_02562	1.06747	0.000213157	Up
Gb_02581	1.87963	1.48989e-06	Up
Gb_02584	1.31501	0.0166993	Up
Gb_02601	1.0065	2.16674e-05	Up
Gb_02605	1.055	5.89606e-07	Up
Gb_02614	5.23728	0.0225011	Up
Gb_02637	1.12153	2.76282e-10	Up
Gb_02650	1.22482	4.33995e-09	Up
Gb_02666	1.31624	0.00204488	Up
Gb_02691	1.86901	0.000535121	Up
Gb_02707	2.07919	6.87071e-06	Up
Gb_02715	1.20729	3.46664e-09	Up
Gb_02727	1.36267	0.000122037	Up
Gb_02773	1.92897	6.32805e-08	Up
Gb_02782	1.29484	1.23702e-05	Up
Gb_02784	1.05865	9.97372e-08	Up
Gb_02790	2.44343	8.98043e-06	Up
Gb_02822	3.709	0.00197954	Up
Gb_02824	1.05423	0.00174438	Up
Gb_02832	1.67701	4.86941e-13	Up
Gb_02840	1.37945	5.59707e-05	Up
Gb_02841	1.16479	0.0013275	Up
Gb_02842	1.60547	0.00034313	Up
Gb_02864	1.14738	0.000362894	Up
Gb_02885	1.73103	1.92855e-08	Up
Gb_02887	2.75421	0.00358111	Up
Gb_02889	1.40383	9.05048e-05	Up
Gb_02925	1.06751	8.31503e-10	Up
Gb_02935	2.93187	3.13339e-32	Up
Gb_03009	2.26295	0.0318487	Up
Gb_03017	2.65644	2.07878e-10	Up
Gb_03023	1.53874	0.000128084	Up
Gb_03041	1.56694	0.0147989	Up
Gb_03050	1.73222	7.76866e-05	Up
Gb_03053	1.28033	9.39489e-06	Up
Gb_03056	1.43539	0.0183793	Up
Gb_03060	1.01307	0.0450857	Up
Gb_03075	5.47859	0.0121821	Up
Gb_03095	2.64468	1.21318e-05	Up
Gb_03122	1.11955	4.20548e-05	Up
Gb_03132	1.44265	6.33229e-11	Up
Gb_03134	1.40291	0.0351872	Up
Gb_03146	1.07386	4.82959e-05	Up
Gb_03150	1.09176	1.78448e-05	Up
Gb_03161	1.2036	5.16738e-05	Up
Gb_03201	1.82599	0.00862269	Up
Gb_03217	2.16117	1.01848e-42	Up
Gb_03232	1.39314	8.80402e-09	Up
Gb_03237	2.76793	2.10176e-06	Up
Gb_03239	1.15933	0.000499272	Up
Gb_03245	1.45032	0.00128413	Up
Gb_03249	1.27077	0.00314196	Up
Gb_03276	3.90975	0.00429633	Up
Gb_03283	1.0914	0.000134958	Up
Gb_03299	5.04721	0.0332937	Up
Gb_03322	1.16718	0.0152442	Up
Gb_03345	1.0329	0.000163679	Up
Gb_03380	1.09198	0.0296529	Up
Gb_03383	1.20643	0.000185298	Up
Gb_03399	1.20829	1.09919e-15	Up
Gb_03426	1.15521	0.00383707	Up
Gb_03431	1.55053	0.00402158	Up
Gb_03437	1.02187	1.67265e-10	Up
Gb_03443	1.07185	0.00607336	Up
Gb_03448	1.82844	1.39056e-05	Up
Gb_03458	6.36704	0.000518465	Up
Gb_03464	1.39539	0.0013029	Up
Gb_03474	1.18928	0.00020201	Up
Gb_03480	1.35657	0.0170419	Up
Gb_03488	1.26583	1.8288e-07	Up
Gb_03519	1.6757	4.48655e-08	Up
Gb_03522	2.77006	7.94664e-06	Up
Gb_03527	5.34057	0.0383923	Up
Gb_03533	1.83719	0.0235166	Up
Gb_03548	1.04091	5.82975e-07	Up
Gb_03560	1.99019	9.46143e-12	Up
Gb_03561	1.43552	0.00400057	Up
Gb_03684	1.31493	6.98419e-14	Up
Gb_03688	2.05179	1.33774e-06	Up
Gb_03770	1.05277	0.00412534	Up
Gb_03775	1.29895	0.0315187	Up
Gb_03808	1.6114	0.000149716	Up
Gb_03815	1.73677	0.00416524	Up
Gb_03842	1.1652	1.5211e-05	Up
Gb_03849	1.76436	3.79808e-12	Up
Gb_03860	1.49178	0.00210415	Up
Gb_03862	3.76087	3.15659e-15	Up
Gb_03889	1.71132	0.00208663	Up
Gb_03892	1.8603	0.0327072	Up
Gb_03893	1.31203	2.28247e-06	Up
Gb_03931	1.44096	0.021797	Up
Gb_03946	2.78754	2.28718e-05	Up
Gb_03953	1.5513	5.31524e-38	Up
Gb_03955	1.94094	1.0785e-13	Up
Gb_03966	1.28114	2.59302e-07	Up
Gb_04017	1.48408	7.23354e-12	Up
Gb_04027	1.16273	1.01572e-05	Up
Gb_04028	1.09717	0.00525811	Up
Gb_04070	1.12068	1.33154e-05	Up
Gb_04083	1.81688	3.88148e-06	Up
Gb_04089	1.41779	6.39485e-07	Up
Gb_04097	1.35007	8.60796e-07	Up
Gb_04114	1.00706	0.000976335	Up
Gb_04126	1.231	0.018053	Up
Gb_04134	2.12674	5.23728e-06	Up
Gb_04135	1.10924	0.000655651	Up
Gb_04136	1.81196	0.000227332	Up
Gb_04150	1.02114	1.25361e-09	Up
Gb_04168	6.74598	5.4658e-05	Up
Gb_04174	1.18368	2.12566e-06	Up
Gb_04199	1.78507	2.96021e-18	Up
Gb_04202	2.05653	0.0028831	Up
Gb_04235	1.47929	2.08857e-14	Up
Gb_04261	1.07302	0.000116262	Up
Gb_04298	1.11875	6.72404e-05	Up
Gb_04301	1.55887	5.48103e-08	Up
Gb_04310	2.02712	1.64611e-06	Up
Gb_04361	2.87139	0.00604152	Up
Gb_04362	4.69056	1.76708e-09	Up
Gb_04390	1.66893	0.0129832	Up
Gb_04417	1.08689	0.000105422	Up
Gb_04428	1.20804	1.90574e-06	Up
Gb_04429	5.30982	0.0324233	Up
Gb_04430	1.26194	0.000144275	Up
Gb_04442	1.70914	1.6072e-08	Up
Gb_04445	1.00793	3.51842e-05	Up
Gb_04446	1.17805	3.73441e-07	Up
Gb_04459	1.32747	0.00365369	Up
Gb_04477	2.10463	3.17492e-18	Up
Gb_04485	1.431	9.79956e-09	Up
Gb_04508	2.31044	0.0436968	Up
Gb_04515	1.5211	8.27435e-10	Up
Gb_04516	1.6033	7.11685e-09	Up
Gb_04556	2.78524	0.00120737	Up
Gb_04579	1.06665	0.00179934	Up
Gb_04601	2.02357	8.97305e-13	Up
Gb_04650	1.70835	1.6038e-07	Up
Gb_04656	1.18343	0.000203449	Up
Gb_04672	1.34583	0.000566312	Up
Gb_04683	1.17505	0.0144424	Up
Gb_04703	1.06848	0.000147975	Up
Gb_04713	1.82297	5.47135e-09	Up
Gb_04721	1.33405	0.0001108	Up
Gb_04732	1.08255	0.0381819	Up
Gb_04734	1.02935	0.00132514	Up
Gb_04761	1.08504	0.0377805	Up
Gb_04764	1.7704	0.00695726	Up
Gb_04792	2.41226	0.0265017	Up
Gb_04829	1.28613	0.0436968	Up
Gb_04841	1.02981	0.00207875	Up
Gb_04845	1.42436	3.11604e-13	Up
Gb_04896	7.2106	1.06695e-05	Up
Gb_04897	1.62947	7.39589e-05	Up
Gb_04922	1.50168	2.89486e-11	Up
Gb_04943	1.50989	1.08216e-13	Up
Gb_04946	1.08401	4.48391e-08	Up
Gb_04985	1.87041	0.000126547	Up
Gb_04992	1.44859	4.73496e-24	Up
Gb_04993	1.21972	0.00915929	Up
Gb_05000	1.21442	4.16049e-10	Up
Gb_05015	1.67593	0.000499979	Up
Gb_05061	2.93825	0.00809614	Up
Gb_05126	1.18201	1.64647e-08	Up
Gb_05148	5.16567	0.0288798	Up
Gb_05162	1.05342	0.000570375	Up
Gb_05171	1.0351	2.33341e-07	Up
Gb_05192	1.51801	1.01559e-08	Up
Gb_05195	1.72943	0.000403427	Up
Gb_05252	1.27043	0.0401658	Up
Gb_05256	2.27355	7.99037e-06	Up
Gb_05263	2.08562	2.00736e-17	Up
Gb_05287	1.90523	4.09714e-12	Up
Gb_05310	1.06774	0.00535728	Up
Gb_05340	2.2483	1.85558e-15	Up
Gb_05364	1.04612	0.00209279	Up
Gb_05365	1.00226	0.00350949	Up
Gb_05366	1.00833	0.00481698	Up
Gb_05367	1.86072	0.0497772	Up
Gb_05373	1.04542	0.00698968	Up
Gb_05374	1.9421	2.82385e-13	Up
Gb_05380	1.34853	0.000833581	Up
Gb_05381	3.8057	0.0222495	Up
Gb_05442	1.38522	1.39833e-11	Up
Gb_05446	1.36838	0.00292974	Up
Gb_05449	1.32046	4.45634e-05	Up
Gb_05465	1.21416	2.73362e-07	Up
Gb_05466	1.11859	0.000226914	Up
Gb_05468	1.48765	2.4851e-09	Up
Gb_05469	1.18508	1.48155e-10	Up
Gb_05477	1.84175	2.97386e-13	Up
Gb_05480	1.33063	3.37135e-07	Up
Gb_05489	2.22246	0.000192675	Up
Gb_05490	2.24787	1.32952e-05	Up
Gb_05492	1.07651	0.0378899	Up
Gb_05522	2.2032	5.60812e-11	Up
Gb_05529	1.46517	0.00948537	Up
Gb_05545	1.11158	1.91639e-09	Up
Gb_05547	2.20595	1.96502e-12	Up
Gb_05553	1.35855	8.16619e-09	Up
Gb_05564	1.98993	0.0142743	Up
Gb_05568	1.9596	0.00158349	Up
Gb_05570	1.60894	0.00168114	Up
Gb_05571	1.57533	0.0185038	Up
Gb_05577	1.08588	3.51674e-08	Up
Gb_05622	1.30231	0.000382122	Up
Gb_05643	1.44915	1.16415e-07	Up
Gb_05659	1.33419	1.99363e-06	Up
Gb_05662	1.63279	5.09143e-09	Up
Gb_05682	1.08786	0.000615227	Up
Gb_05712	1.24373	6.85609e-06	Up
Gb_05735	1.51355	6.86532e-05	Up
Gb_05746	2.14072	1.36022e-13	Up
Gb_05803	1.38193	9.81553e-13	Up
Gb_05824	1.99767	1.17538e-05	Up
Gb_05849	1.03368	7.33656e-09	Up
Gb_05868	1.06449	7.74878e-08	Up
Gb_05882	1.12111	0.00589132	Up
Gb_05883	1.04713	4.78888e-06	Up
Gb_05892	1.10411	0.00363111	Up
Gb_05910	1.35824	0.00226475	Up
Gb_05955	1.19053	0.0292194	Up
Gb_05965	1.12812	0.00779741	Up
Gb_05990	2.25986	0.000197594	Up
Gb_06008	2.01115	0.00219496	Up
Gb_06025	1.41671	2.2745e-13	Up
Gb_06029	1.94235	1.02956e-08	Up
Gb_06044	1.57316	5.45741e-08	Up
Gb_06045	1.05197	0.00620977	Up
Gb_06070	1.26189	3.21783e-17	Up
Gb_06078	2.14613	0.000743383	Up
Gb_06089	1.08972	0.0124176	Up
Gb_06110	2.4604	0.00017205	Up
Gb_06112	2.46089	4.37207e-15	Up
Gb_06120	1.29522	0.00026085	Up
Gb_06123	1.96965	0.00125544	Up
Gb_06133	1.6087	0.00291053	Up
Gb_06153	1.00826	1.1264e-05	Up
Gb_06154	1.45043	3.89971e-12	Up
Gb_06207	1.20111	0.00431271	Up
Gb_06209	1.02409	2.11529e-05	Up
Gb_06245	1.08238	0.000215533	Up
Gb_06280	1.17756	0.0436968	Up
Gb_06307	7.3655	4.93059e-06	Up
Gb_06312	1.51821	1.16342e-11	Up
Gb_06326	1.79714	1.07498e-12	Up
Gb_06373	1.17781	8.96858e-13	Up
Gb_06377	1.19434	3.74001e-07	Up
Gb_06390	1.52473	0.00647654	Up
Gb_06413	2.23524	1.07905e-05	Up
Gb_06418	1.54586	4.18103e-06	Up
Gb_06419	1.78653	0.0477833	Up
Gb_06420	1.38817	0.000682281	Up
Gb_06448	1.93123	6.51708e-10	Up
Gb_06449	5.90319	0.0437484	Up
Gb_06475	1.31933	0.00011985	Up
Gb_06477	1.25806	0.00697778	Up
Gb_06484	2.20632	2.51591e-06	Up
Gb_06501	1.26847	0.00332846	Up
Gb_06511	1.08438	1.33717e-05	Up
Gb_06523	1.02763	0.00345942	Up
Gb_06594	1.62688	1.29961e-10	Up
Gb_06595	1.9698	4.24302e-13	Up
Gb_06615	1.45178	5.58288e-06	Up
Gb_06682	1.74953	2.68957e-05	Up
Gb_06683	1.25961	2.94951e-06	Up
Gb_06689	1.09825	0.000595369	Up
Gb_06693	1.17377	0.00258819	Up
Gb_06713	1.4402	0.000115904	Up
Gb_06753	1.20871	0.000299069	Up
Gb_06792	3.39397	6.29788e-07	Up
Gb_06828	1.30892	6.78025e-08	Up
Gb_06835	5.64475	0.00795679	Up
Gb_06842	2.16029	2.46144e-07	Up
Gb_06850	1.39356	7.80026e-07	Up
Gb_06885	1.68114	0.0185732	Up
Gb_06888	1.26025	9.89833e-10	Up
Gb_06903	1.27016	4.46343e-10	Up
Gb_06928	1.83569	3.84356e-31	Up
Gb_06934	1.38723	7.87821e-11	Up
Gb_06948	2.48295	0.0100842	Up
Gb_06951	1.22804	3.3189e-06	Up
Gb_06980	1.24629	0.000496247	Up
Gb_07020	1.43482	5.21217e-15	Up
Gb_07049	1.58869	4.36085e-11	Up
Gb_07065	1.21246	9.94088e-15	Up
Gb_07069	6.85324	3.57718e-05	Up
Gb_07073	1.01479	0.0323611	Up
Gb_07098	1.62542	0.00518004	Up
Gb_07104	1.05064	2.33978e-05	Up
Gb_07133	1.73597	0.000836005	Up
Gb_07140	1.60115	0.00556292	Up
Gb_07141	1.45993	4.19508e-07	Up
Gb_07142	1.4542	8.67523e-06	Up
Gb_07149	1.48982	2.01737e-07	Up
Gb_07151	1.12216	0.00296986	Up
Gb_07154	1.23185	3.6526e-09	Up
Gb_07159	5.8371	0.00664316	Up
Gb_07177	1.32076	2.15447e-05	Up
Gb_07196	5.99701	0.00155736	Up
Gb_07203	1.46259	1.32278e-08	Up
Gb_07217	1.08881	0.000148505	Up
Gb_07224	1.25833	7.70095e-08	Up
Gb_07229	1.97719	2.72216e-09	Up
Gb_07253	1.1343	1.42755e-05	Up
Gb_07254	1.02988	0.000224153	Up
Gb_07257	1.18999	1.03754e-05	Up
Gb_07275	1.3006	0.000637287	Up
Gb_07278	1.02799	0.0303414	Up
Gb_07282	1.7514	0.000448272	Up
Gb_07309	1.30446	0.0191087	Up
Gb_07315	1.83206	5.88004e-13	Up
Gb_07317	2.14991	9.87082e-12	Up
Gb_07340	1.01867	0.000393006	Up
Gb_07356	2.01468	2.99027e-13	Up
Gb_07357	1.46514	0.00490392	Up
Gb_07369	2.94375	0.000142241	Up
Gb_07382	1.31962	1.05762e-08	Up
Gb_07390	2.18137	0.00547531	Up
Gb_07403	1.39516	0.00061594	Up
Gb_07421	1.00784	1.17789e-09	Up
Gb_07431	2.42057	4.97842e-11	Up
Gb_07435	2.16462	0.00178317	Up
Gb_07453	2.75384	0.0133618	Up
Gb_07455	1.34696	8.69924e-05	Up
Gb_07480	1.76324	8.18721e-05	Up
Gb_07520	1.12759	4.38279e-08	Up
Gb_07563	1.59646	2.80637e-07	Up
Gb_07564	1.222	0.00254294	Up
Gb_07573	1.13646	5.78307e-05	Up
Gb_07612	1.23859	0.00321571	Up
Gb_07614	1.13114	5.0365e-12	Up
Gb_07618	1.1468	0.000732745	Up
Gb_07620	1.19015	3.05444e-11	Up
Gb_07627	4.96419	0.041046	Up
Gb_07636	1.32002	0.000533236	Up
Gb_07645	1.2207	5.57721e-09	Up
Gb_07651	1.74811	3.99939e-13	Up
Gb_07654	1.11817	0.000130386	Up
Gb_07659	1.10958	0.0125264	Up
Gb_07664	1.56866	0.0186983	Up
Gb_07666	1.44136	1.59897e-13	Up
Gb_07732	2.76124	0.00209118	Up
Gb_07734	1.23471	0.000974876	Up
Gb_07736	1.28642	2.42638e-08	Up
Gb_07754	1.14477	0.000483618	Up
Gb_07786	1.74485	1.27831e-11	Up
Gb_07795	1.47524	7.01394e-05	Up
Gb_07840	5.18466	0.0283275	Up
Gb_07841	3.92001	0.00186482	Up
Gb_07874	2.33474	1.7298e-07	Up
Gb_07882	1.5745	0.0222347	Up
Gb_07915	1.61099	1.48703e-05	Up
Gb_07928	1.07809	4.9968e-07	Up
Gb_07948	1.30923	2.41631e-13	Up
Gb_07956	1.7468	0.0163912	Up
Gb_07962	1.4429	1.15809e-09	Up
Gb_07977	1.70834	4.83006e-05	Up
Gb_07997	2.35117	1.13743e-06	Up
Gb_08006	1.26968	5.25759e-17	Up
Gb_08022	1.30246	3.71463e-07	Up
Gb_08051	1.04163	1.47555e-07	Up
Gb_08056	1.57808	3.23924e-06	Up
Gb_08064	1.12831	1.80494e-06	Up
Gb_08070	1.15776	0.00018108	Up
Gb_08092	1.79511	5.15678e-22	Up
Gb_08124	1.91377	6.24758e-17	Up
Gb_08129	1.64724	6.21112e-05	Up
Gb_08132	1.199	5.28885e-11	Up
Gb_08147	1.4585	0.000101456	Up
Gb_08205	1.64341	0.0336946	Up
Gb_08216	2.58152	0.0145855	Up
Gb_08231	1.22887	1.62889e-05	Up
Gb_08259	1.4796	0.000917097	Up
Gb_08275	6.29304	0.000490797	Up
Gb_08289	2.1579	2.40045e-05	Up
Gb_08296	1.66522	0.00342865	Up
Gb_08300	2.79952	0.0405671	Up
Gb_08334	3.24608	0.000432903	Up
Gb_08361	6.04185	0.0163013	Up
Gb_08372	1.15008	0.00117162	Up
Gb_08375	1.21345	0.0127512	Up
Gb_08385	1.00336	0.0255567	Up
Gb_08392	1.76438	0.00548714	Up
Gb_08407	1.2272	1.24826e-10	Up
Gb_08408	1.02955	0.00881857	Up
Gb_08430	1.79421	7.86862e-26	Up
Gb_08432	1.22627	0.00126387	Up
Gb_08438	1.81147	2.24125e-05	Up
Gb_08498	1.31038	0.000464628	Up
Gb_08502	1.28047	0.00336875	Up
Gb_08516	1.0144	0.0228006	Up
Gb_08527	1.26996	0.00179721	Up
Gb_08531	1.26649	0.0152106	Up
Gb_08541	1.48203	0.00138793	Up
Gb_08555	1.02873	0.00135059	Up
Gb_08556	1.52517	1.46138e-15	Up
Gb_08566	1.8261	1.5841e-05	Up
Gb_08572	1.26384	2.94864e-05	Up
Gb_08583	1.85136	4.85348e-12	Up
Gb_08618	1.15672	3.19351e-07	Up
Gb_08631	1.63528	0.00709385	Up
Gb_08644	1.29573	0.0205049	Up
Gb_08650	1.72823	4.98792e-06	Up
Gb_08688	1.60959	1.42729e-12	Up
Gb_08690	1.16524	0.025021	Up
Gb_08715	2.43185	5.69094e-06	Up
Gb_08749	1.54732	2.65776e-07	Up
Gb_08772	1.08679	0.00252218	Up
Gb_08786	1.33934	0.00132958	Up
Gb_08789	2.053	4.46466e-09	Up
Gb_08822	1.95197	4.20452e-06	Up
Gb_08823	1.35843	0.0123974	Up
Gb_08831	1.30468	0.00927828	Up
Gb_08847	1.57795	0.000462643	Up
Gb_08849	2.04862	0.014038	Up
Gb_08850	1.4517	1.37445e-06	Up
Gb_08862	1.00615	3.78089e-05	Up
Gb_08891	1.42799	9.18625e-06	Up
Gb_08907	6.17976	0.025644	Up
Gb_08918	1.12868	0.000959139	Up
Gb_08920	1.11728	0.0333105	Up
Gb_08958	1.67151	5.06291e-06	Up
Gb_08990	1.04553	5.51654e-08	Up
Gb_09002	1.50014	8.57515e-05	Up
Gb_09011	1.40624	1.10383e-07	Up
Gb_09026	1.20419	1.08686e-08	Up
Gb_09027	1.47798	3.46177e-17	Up
Gb_09028	2.00467	1.42634e-20	Up
Gb_09029	1.50784	1.59681e-05	Up
Gb_09031	1.30346	0.00353614	Up
Gb_09032	1.77731	1.77307e-06	Up
Gb_09033	1.67706	1.36178e-09	Up
Gb_09034	3.20171	3.99304e-52	Up
Gb_09035	2.79387	8.68998e-32	Up
Gb_09042	3.07014	7.83402e-19	Up
Gb_09064	2.00834	0.00199023	Up
Gb_09087	2.63778	3.62388e-16	Up
Gb_09095	2.15017	9.17207e-17	Up
Gb_09096	1.53129	6.73225e-10	Up
Gb_09097	1.14714	3.34309e-07	Up
Gb_09107	1.8981	9.9662e-05	Up
Gb_09111	1.45598	4.47383e-13	Up
Gb_09114	1.86163	0.00376275	Up
Gb_09147	1.44099	0.00056058	Up
Gb_09148	1.07397	1.04456e-05	Up
Gb_09151	1.60527	8.49146e-06	Up
Gb_09152	1.67691	7.78101e-08	Up
Gb_09178	1.59976	1.61122e-05	Up
Gb_09191	1.58476	1.16455e-07	Up
Gb_09192	1.81532	1.205e-11	Up
Gb_09196	1.09462	3.19545e-07	Up
Gb_09210	1.07599	0.00245459	Up
Gb_09213	2.22613	6.8983e-05	Up
Gb_09260	3.32726	0.0310685	Up
Gb_09278	1.10295	8.88767e-05	Up
Gb_09283	1.12002	0.000295382	Up
Gb_09287	1.1846	1.08344e-18	Up
Gb_09291	1.00327	0.0318797	Up
Gb_09304	1.54847	0.000443004	Up
Gb_09326	1.41438	0.038408	Up
Gb_09333	1.19793	1.01518e-05	Up
Gb_09346	1.97108	0.00013113	Up
Gb_09352	2.48078	0.0364155	Up
Gb_09384	1.49671	1.54492e-07	Up
Gb_09390	2.63531	0.0117183	Up
Gb_09410	1.00254	1.99915e-08	Up
Gb_09413	2.40958	0.00184631	Up
Gb_09427	2.34588	1.51818e-21	Up
Gb_09429	1.93156	3.15593e-44	Up
Gb_09444	1.36498	0.00104637	Up
Gb_09458	1.04991	0.023212	Up
Gb_09479	1.38787	0.0243765	Up
Gb_09484	1.73742	2.11146e-27	Up
Gb_09486	1.12802	0.000280376	Up
Gb_09518	1.04231	0.000861386	Up
Gb_09521	1.45483	1.92896e-07	Up
Gb_09523	2.37917	1.2756e-05	Up
Gb_09547	1.92369	8.51654e-09	Up
Gb_09593	2.34316	1.25196e-08	Up
Gb_09619	1.12083	0.0334324	Up
Gb_09620	1.18373	6.1949e-06	Up
Gb_09622	1.0335	1.58636e-06	Up
Gb_09629	2.06916	0.00102898	Up
Gb_09633	1.00107	6.16513e-05	Up
Gb_09634	1.21042	0.000344727	Up
Gb_09652	1.07034	0.000677198	Up
Gb_09675	1.24805	0.0204547	Up
Gb_09683	8.37105	1.54085e-09	Up
Gb_09705	1.60004	8.66392e-06	Up
Gb_09718	2.62078	0.0296741	Up
Gb_09739	1.04077	0.0220143	Up
Gb_09745	1.04053	3.80282e-05	Up
Gb_09771	2.60134	1.64035e-12	Up
Gb_09784	1.71851	0.000219605	Up
Gb_09785	2.88443	6.32837e-10	Up
Gb_09794	1.24567	2.6522e-07	Up
Gb_09813	1.05692	1.54932e-05	Up
Gb_09817	1.06819	6.95261e-06	Up
Gb_09820	1.53357	0.0060917	Up
Gb_09842	1.00313	2.63674e-05	Up
Gb_09856	1.01945	0.0213279	Up
Gb_09887	6.57763	0.0122581	Up
Gb_09896	1.99736	1.70738e-05	Up
Gb_09901	3.4372	0.0178486	Up
Gb_09944	1.19204	0.00077284	Up
Gb_09965	1.79945	0.00111509	Up
Gb_09973	1.74837	7.35319e-08	Up
Gb_10007	1.4068	0.000303438	Up
Gb_10008	1.16187	2.84014e-05	Up
Gb_10011	1.48395	7.62278e-12	Up
Gb_10017	1.03778	6.20337e-06	Up
Gb_10018	1.07669	2.76296e-07	Up
Gb_10021	1.51978	2.87359e-06	Up
Gb_10022	1.08358	3.11086e-08	Up
Gb_10030	1.6288	0.00222823	Up
Gb_10052	3.44944	0.0435668	Up
Gb_10065	5.45428	0.0241193	Up
Gb_10074	2.0756	2.18058e-10	Up
Gb_10076	1.78984	8.23309e-10	Up
Gb_10096	1.54975	1.64281e-11	Up
Gb_10097	1.04075	0.000120431	Up
Gb_10150	1.28787	0.00270544	Up
Gb_10165	2.16003	2.2509e-05	Up
Gb_10171	1.00066	0.000386913	Up
Gb_10186	2.0926	2.45925e-14	Up
Gb_10197	1.19849	4.10818e-09	Up
Gb_10209	1.09214	0.0181253	Up
Gb_10260	1.0504	0.000547886	Up
Gb_10269	1.82602	0.0263706	Up
Gb_10276	1.09416	2.02589e-05	Up
Gb_10291	3.19851	8.11264e-18	Up
Gb_10292	2.84944	1.02191e-06	Up
Gb_10299	1.98381	3.52347e-06	Up
Gb_10305	1.66084	1.45198e-06	Up
Gb_10312	2.21585	0.0119877	Up
Gb_10330	2.7363	0.000237187	Up
Gb_10336	1.40504	1.53229e-07	Up
Gb_10368	1.2215	0.046738	Up
Gb_10377	1.13513	0.000226914	Up
Gb_10392	1.9782	8.49729e-15	Up
Gb_10393	2.65892	1.53533e-05	Up
Gb_10394	1.64199	1.28294e-10	Up
Gb_10429	3.02452	0.00234407	Up
Gb_10449	1.17553	0.00111093	Up
Gb_10450	1.05568	0.0079492	Up
Gb_10456	1.52044	1.54712e-06	Up
Gb_10462	1.24039	2.73596e-08	Up
Gb_10473	1.7429	1.81029e-07	Up
Gb_10478	1.21043	5.59748e-07	Up
Gb_10519	1.13279	0.00615671	Up
Gb_10580	1.39998	1.30718e-08	Up
Gb_10637	1.70546	2.44271e-25	Up
Gb_10650	1.32727	0.00080901	Up
Gb_10661	1.64251	2.53567e-05	Up
Gb_10662	2.94065	6.84293e-08	Up
Gb_10668	2.1587	6.55468e-14	Up
Gb_10699	2.29124	6.40196e-08	Up
Gb_10708	1.02406	0.0044271	Up
Gb_10713	1.02262	0.00106559	Up
Gb_10740	2.17819	0.000101933	Up
Gb_10744	1.18708	0.00147385	Up
Gb_10778	6.30902	0.000522699	Up
Gb_10790	1.00879	3.83069e-08	Up
Gb_10804	1.56322	0.000138704	Up
Gb_10814	1.17237	0.00374406	Up
Gb_10817	2.86364	0.000300937	Up
Gb_10830	6.61297	0.0115491	Up
Gb_10836	1.29059	0.00994358	Up
Gb_10849	1.03082	0.0245617	Up
Gb_10889	1.03587	0.0022868	Up
Gb_10893	2.01492	3.4562e-07	Up
Gb_10896	1.2613	0.00299111	Up
Gb_10908	1.0355	0.000102329	Up
Gb_10919	1.57605	1.21356e-12	Up
Gb_10927	1.06395	3.67735e-07	Up
Gb_10930	1.14396	0.00014631	Up
Gb_10940	1.62707	1.136e-10	Up
Gb_10941	1.3667	2.46466e-08	Up
Gb_10947	2.60392	6.80362e-05	Up
Gb_10948	1.62613	1.44771e-09	Up
Gb_10958	1.19286	0.000618278	Up
Gb_10974	1.11873	0.00589631	Up
Gb_10992	1.81402	0.0052526	Up
Gb_11024	1.0251	0.0380532	Up
Gb_11046	1.00692	0.0280989	Up
Gb_11068	1.97782	2.62177e-09	Up
Gb_11070	1.92018	4.4504e-21	Up
Gb_11073	2.31029	4.51417e-05	Up
Gb_11078	2.75291	3.47011e-10	Up
Gb_11085	1.5052	0.0210345	Up
Gb_11086	2.35456	0.00811519	Up
Gb_11088	6.1914	0.000786194	Up
Gb_11098	1.09303	1.38635e-06	Up
Gb_11124	2.42864	3.30166e-28	Up
Gb_11143	1.93097	3.57387e-06	Up
Gb_11196	1.7474	0.00493275	Up
Gb_11211	1.20182	2.72435e-07	Up
Gb_11219	1.35543	0.00407782	Up
Gb_11229	1.56421	7.69787e-10	Up
Gb_11261	1.11217	2.41798e-05	Up
Gb_11262	1.35599	5.05639e-18	Up
Gb_11265	1.47981	0.0481375	Up
Gb_11280	1.36737	0.000166357	Up
Gb_11287	1.88489	0.000331026	Up
Gb_11305	1.15967	0.0235166	Up
Gb_11332	1.36647	3.09469e-05	Up
Gb_11358	1.09314	1.56679e-06	Up
Gb_11359	1.32738	1.26266e-16	Up
Gb_11360	2.10011	5.95445e-27	Up
Gb_11361	1.73236	5.00049e-24	Up
Gb_11362	1.26597	8.62476e-05	Up
Gb_11366	2.32038	2.40623e-16	Up
Gb_11367	1.80184	4.04345e-08	Up
Gb_11379	1.70563	6.80362e-05	Up
Gb_11384	1.27199	1.3515e-08	Up
Gb_11391	5.77326	0.00478317	Up
Gb_11413	3.04029	0.0468206	Up
Gb_11422	5.43475	0.0137431	Up
Gb_11451	2.02745	4.7777e-06	Up
Gb_11478	4.71951	0.00365409	Up
Gb_11486	1.17008	0.00604223	Up
Gb_11504	1.1016	0.000186511	Up
Gb_11532	1.39228	0.0219916	Up
Gb_11534	1.32814	2.07342e-07	Up
Gb_11536	1.61811	7.46543e-07	Up
Gb_11539	1.38853	0.0250146	Up
Gb_11545	1.54174	0.000263025	Up
Gb_11558	1.45752	1.28511e-05	Up
Gb_11561	5.83918	0.00772685	Up
Gb_11573	1.16974	1.74083e-05	Up
Gb_11578	1.00609	0.000291737	Up
Gb_11582	2.38337	0.000825901	Up
Gb_11583	1.09716	0.00038249	Up
Gb_11649	1.06921	0.000948387	Up
Gb_11652	1.84054	0.0172873	Up
Gb_11653	3.172	0.0443355	Up
Gb_11654	1.75573	2.45504e-11	Up
Gb_11676	1.24633	0.0496012	Up
Gb_11683	2.85732	0.0303888	Up
Gb_11691	2.26173	0.026816	Up
Gb_11702	1.66709	8.09268e-09	Up
Gb_11722	1.04133	1.44032e-09	Up
Gb_11764	1.14303	1.43419e-14	Up
Gb_11771	1.41928	8.57856e-09	Up
Gb_11772	2.80565	1.60216e-14	Up
Gb_11779	2.46037	1.19116e-22	Up
Gb_11786	1.95773	1.00032e-06	Up
Gb_11816	1.83495	0.0450054	Up
Gb_11826	3.65775	6.1135e-75	Up
Gb_11830	1.36147	1.39371e-07	Up
Gb_11855	1.2683	0.00010394	Up
Gb_11872	1.43644	0.00738103	Up
Gb_11918	3.4081	0.000322419	Up
Gb_11926	1.28097	1.40169e-05	Up
Gb_11934	1.98884	0.00367933	Up
Gb_11943	1.43549	1.78116e-14	Up
Gb_11944	1.44877	6.33746e-18	Up
Gb_11964	1.09778	0.00211163	Up
Gb_11966	1.13892	1.50063e-05	Up
Gb_11990	1.88415	1.00568e-18	Up
Gb_11994	3.51423	0.000340879	Up
Gb_12000	1.12426	0.000351678	Up
Gb_12001	1.03992	0.00226133	Up
Gb_12038	1.16941	0.00052731	Up
Gb_12047	1.13881	0.000139611	Up
Gb_12071	1.10132	0.0453123	Up
Gb_12112	1.16621	4.07177e-09	Up
Gb_12115	1.89494	4.68234e-22	Up
Gb_12119	1.17607	3.5851e-09	Up
Gb_12160	1.82572	3.89442e-07	Up
Gb_12162	1.76423	5.64168e-07	Up
Gb_12172	1.06636	1.78706e-06	Up
Gb_12186	2.25473	0.000970549	Up
Gb_12188	1.51865	9.37373e-19	Up
Gb_12211	1.3849	1.11055e-06	Up
Gb_12215	1.74263	5.56506e-13	Up
Gb_12216	1.03159	0.0153306	Up
Gb_12240	1.21842	2.97562e-05	Up
Gb_12264	1.00113	0.0194586	Up
Gb_12265	1.57398	1.37327e-07	Up
Gb_12274	1.00879	0.0226788	Up
Gb_12280	1.13651	7.84965e-08	Up
Gb_12304	4.81893	0.0435376	Up
Gb_12306	1.35054	2.3518e-06	Up
Gb_12335	1.07028	0.0229937	Up
Gb_12357	1.75566	7.07183e-08	Up
Gb_12363	3.14863	1.22714e-07	Up
Gb_12364	1.59959	0.000144275	Up
Gb_12380	6.05818	0.00126844	Up
Gb_12385	1.43676	6.72602e-05	Up
Gb_12394	2.60151	5.74385e-10	Up
Gb_12401	1.36561	0.000337054	Up
Gb_12414	1.07393	1.27797e-09	Up
Gb_12444	1.6211	0.00197824	Up
Gb_12445	1.95654	0.000208411	Up
Gb_12458	1.69238	0.0297295	Up
Gb_12473	6.17132	0.000708159	Up
Gb_12479	1.37746	7.30091e-06	Up
Gb_12482	1.22648	0.00697929	Up
Gb_12484	1.14943	0.00266711	Up
Gb_12490	1.03718	1.41543e-05	Up
Gb_12496	1.48424	0.00297094	Up
Gb_12502	2.24561	0.00333137	Up
Gb_12525	1.08134	1.70337e-05	Up
Gb_12553	1.15786	0.00186381	Up
Gb_12559	1.18166	6.14009e-07	Up
Gb_12571	3.00238	0.00618351	Up
Gb_12592	1.09809	4.11071e-05	Up
Gb_12610	1.83256	5.37163e-18	Up
Gb_12615	1.26906	0.000277638	Up
Gb_12623	1.44106	0.0117752	Up
Gb_12665	2.57866	1.5493e-21	Up
Gb_12683	1.49285	7.68166e-08	Up
Gb_12702	1.81366	0.0398309	Up
Gb_12703	1.07627	0.0170419	Up
Gb_12776	1.63791	1.77915e-16	Up
Gb_12787	1.04771	2.61653e-05	Up
Gb_12802	1.0383	0.00745922	Up
Gb_12805	2.30465	0.0350747	Up
Gb_12807	1.3863	1.32635e-12	Up
Gb_12822	2.18158	0.00810371	Up
Gb_12828	1.90978	9.61625e-11	Up
Gb_12849	1.26279	0.000444722	Up
Gb_12904	1.11155	0.0307751	Up
Gb_12909	4.92218	0.0464257	Up
Gb_12979	1.44554	6.0027e-09	Up
Gb_12989	1.08023	1.37708e-07	Up
Gb_13013	1.1933	3.89519e-05	Up
Gb_13023	1.46285	0.0444405	Up
Gb_13029	5.89015	0.00253477	Up
Gb_13033	1.36367	2.35446e-12	Up
Gb_13058	1.807	0.0402799	Up
Gb_13068	1.06454	0.000165463	Up
Gb_13080	1.14134	1.11857e-05	Up
Gb_13114	1.35148	1.75324e-06	Up
Gb_13120	1.89063	1.53782e-18	Up
Gb_13121	1.6089	0.000134858	Up
Gb_13126	1.19533	1.52128e-08	Up
Gb_13185	1.24971	7.99151e-05	Up
Gb_13188	1.00612	5.85598e-06	Up
Gb_13189	1.85375	3.10911e-22	Up
Gb_13203	5.28856	0.0187805	Up
Gb_13225	1.0677	5.13427e-05	Up
Gb_13230	2.5412	6.59836e-10	Up
Gb_13287	1.75808	3.86546e-06	Up
Gb_13289	1.75548	0.00762482	Up
Gb_13321	2.81845	0.00132482	Up
Gb_13327	1.83871	2.21409e-07	Up
Gb_13347	1.08692	0.000137568	Up
Gb_13357	1.05798	6.75079e-08	Up
Gb_13366	1.07853	0.000730154	Up
Gb_13368	1.05333	0.00173791	Up
Gb_13378	1.75254	0.00126664	Up
Gb_13397	1.17709	0.00638763	Up
Gb_13438	2.58365	1.16516e-20	Up
Gb_13498	1.18911	0.000132675	Up
Gb_13598	1.16527	0.0213039	Up
Gb_13620	1.23591	3.28605e-09	Up
Gb_13705	1.01676	0.000551396	Up
Gb_13711	1.33258	0.0202354	Up
Gb_13730	1.33131	1.07539e-06	Up
Gb_13740	1.34587	4.63455e-05	Up
Gb_13745	2.04572	0.0102543	Up
Gb_13748	1.04049	0.0030705	Up
Gb_13795	1.51078	6.25742e-07	Up
Gb_13805	1.09988	0.000110684	Up
Gb_13815	1.03857	1.24609e-05	Up
Gb_13823	2.30185	3.94991e-18	Up
Gb_13828	3.15122	2.81271e-24	Up
Gb_13836	1.04829	0.000193544	Up
Gb_13845	1.51732	0.026696	Up
Gb_13847	1.95918	2.15339e-08	Up
Gb_13849	2.06738	0.00590017	Up
Gb_13857	2.06797	4.02708e-14	Up
Gb_13858	1.07234	1.72946e-10	Up
Gb_13865	1.38369	1.4548e-19	Up
Gb_13884	3.00035	0.00731938	Up
Gb_13891	1.22315	5.87356e-15	Up
Gb_13901	1.63037	6.84556e-06	Up
Gb_13905	1.41549	0.00299085	Up
Gb_13921	1.50343	3.53733e-07	Up
Gb_13931	1.76259	1.19261e-12	Up
Gb_13949	1.5064	0.00402829	Up
Gb_13994	1.3752	0.00013445	Up
Gb_14005	1.72117	3.05962e-08	Up
Gb_14047	1.12624	3.27572e-06	Up
Gb_14057	1.17582	3.17889e-13	Up
Gb_14074	1.12658	0.000970782	Up
Gb_14091	2.3678	4.27439e-19	Up
Gb_14093	1.12169	0.00173374	Up
Gb_14095	2.09025	1.06349e-15	Up
Gb_14100	1.11563	3.5131e-05	Up
Gb_14118	2.87422	2.03845e-22	Up
Gb_14119	1.16727	0.00205894	Up
Gb_14135	2.08108	0.00252005	Up
Gb_14146	1.25886	0.0035534	Up
Gb_14152	4.33228	0.0029875	Up
Gb_14155	2.25923	2.36634e-08	Up
Gb_14168	1.58546	8.15399e-09	Up
Gb_14169	1.66381	1.42243e-12	Up
Gb_14172	1.46278	8.34737e-06	Up
Gb_14175	1.33869	1.40105e-11	Up
Gb_14206	3.77591	3.9274e-07	Up
Gb_14224	1.01982	0.0062152	Up
Gb_14226	1.19421	1.06044e-05	Up
Gb_14227	1.11112	0.0121728	Up
Gb_14235	2.23295	0.0135863	Up
Gb_14237	1.90978	3.14608e-05	Up
Gb_14240	1.13025	0.012437	Up
Gb_14245	4.89218	0.000107672	Up
Gb_14261	1.05664	0.000333641	Up
Gb_14263	1.9272	0.00066051	Up
Gb_14267	1.30011	9.27919e-10	Up
Gb_14268	1.80086	6.73412e-07	Up
Gb_14303	1.39881	7.36741e-07	Up
Gb_14304	1.49222	0.000242252	Up
Gb_14314	1.74799	0.00525393	Up
Gb_14320	3.42027	4.89294e-05	Up
Gb_14326	1.14883	3.74877e-05	Up
Gb_14334	1.92475	0.00529358	Up
Gb_14337	1.00557	0.000392211	Up
Gb_14342	1.87559	2.46484e-08	Up
Gb_14405	1.2805	3.66089e-20	Up
Gb_14458	1.43808	1.04847e-08	Up
Gb_14468	5.71186	0.0048919	Up
Gb_14470	1.26093	0.00252218	Up
Gb_14514	1.91994	0.0011055	Up
Gb_14516	1.10664	0.000382886	Up
Gb_14527	1.25652	6.97472e-08	Up
Gb_14554	1.39482	0.0340145	Up
Gb_14571	1.10302	0.00410754	Up
Gb_14612	1.32319	6.1894e-06	Up
Gb_14622	1.68032	5.39865e-09	Up
Gb_14629	1.31708	3.07283e-15	Up
Gb_14640	2.10616	7.3444e-19	Up
Gb_14641	2.53781	1.45142e-34	Up
Gb_14686	1.77486	0.00852738	Up
Gb_14703	1.17986	6.20645e-10	Up
Gb_14718	1.60383	4.78198e-13	Up
Gb_14775	1.71631	7.58146e-08	Up
Gb_14780	1.80103	0.000168497	Up
Gb_14783	1.17513	0.000484699	Up
Gb_14786	2.74927	1.07498e-12	Up
Gb_14793	1.46463	0.00135285	Up
Gb_14797	1.17608	0.0168625	Up
Gb_14801	1.10575	0.000362296	Up
Gb_14817	1.26098	0.000465035	Up
Gb_14824	4.36833	0.00928791	Up
Gb_14826	1.51236	1.1565e-12	Up
Gb_14841	5.68413	0.00547548	Up
Gb_14870	1.46694	0.00194765	Up
Gb_14938	1.62501	0.024187	Up
Gb_15010	3.30062	1.59623e-22	Up
Gb_15033	1.211	1.68881e-07	Up
Gb_15092	1.25679	2.61113e-05	Up
Gb_15120	1.1367	0.01699	Up
Gb_15146	1.38742	8.51508e-06	Up
Gb_15160	1.412	0.000364676	Up
Gb_15161	2.90123	3.53105e-07	Up
Gb_15177	1.18389	0.00023445	Up
Gb_15187	1.99374	0.0438019	Up
Gb_15194	1.85278	0.0117458	Up
Gb_15202	1.17436	1.09005e-06	Up
Gb_15246	1.05602	4.82052e-10	Up
Gb_15247	1.40885	1.60058e-14	Up
Gb_15283	1.19002	2.0023e-05	Up
Gb_15298	1.81616	3.20468e-17	Up
Gb_15328	1.2392	0.00150418	Up
Gb_15338	1.22343	0.000633445	Up
Gb_15368	1.01413	0.00192809	Up
Gb_15408	1.16005	1.57799e-09	Up
Gb_15427	1.76626	1.73926e-06	Up
Gb_15438	3.43228	0.000857914	Up
Gb_15439	2.29414	2.71524e-06	Up
Gb_15448	6.88862	2.18577e-05	Up
Gb_15487	1.11106	0.0491178	Up
Gb_15506	1.03889	0.00130937	Up
Gb_15508	1.46711	2.43505e-08	Up
Gb_15548	1.31153	4.55341e-05	Up
Gb_15570	2.72602	0.0135637	Up
Gb_15586	1.08825	0.00355335	Up
Gb_15588	1.29388	0.0044531	Up
Gb_15609	1.22936	2.17215e-05	Up
Gb_15619	1.13324	1.25015e-06	Up
Gb_15644	1.09187	0.00895465	Up
Gb_15648	2.00501	0.0479556	Up
Gb_15679	1.1904	4.92698e-08	Up
Gb_15715	1.52562	1.77162e-05	Up
Gb_15721	1.01168	8.62105e-10	Up
Gb_15751	1.36239	0.000634607	Up
Gb_15761	1.59529	0.0186278	Up
Gb_15762	3.0212	0.0297981	Up
Gb_15773	2.83459	2.52211e-12	Up
Gb_15774	2.87995	6.24712e-18	Up
Gb_15787	1.57575	6.75152e-09	Up
Gb_15797	1.01939	0.00187735	Up
Gb_15799	2.41081	1.5518e-07	Up
Gb_15821	1.31699	3.62047e-08	Up
Gb_15836	2.88345	3.55909e-10	Up
Gb_15846	1.35216	3.34786e-07	Up
Gb_15851	1.41155	2.24227e-09	Up
Gb_15866	1.12467	0.000269373	Up
Gb_15868	5.06763	0.0321295	Up
Gb_15873	2.23518	3.86142e-06	Up
Gb_15876	1.06962	3.49134e-05	Up
Gb_15878	1.62426	4.20059e-08	Up
Gb_15886	2.70631	9.4557e-24	Up
Gb_15911	1.14258	0.0027735	Up
Gb_15921	1.40233	2.63409e-09	Up
Gb_15927	1.31144	2.3388e-08	Up
Gb_15934	1.56459	2.71225e-05	Up
Gb_15981	1.04508	0.000582315	Up
Gb_15994	1.03652	0.00376626	Up
Gb_16002	1.28866	0.00171254	Up
Gb_16007	2.10452	0.00525342	Up
Gb_16021	1.24484	5.42942e-11	Up
Gb_16028	1.40243	0.000364903	Up
Gb_16044	5.93564	0.0398732	Up
Gb_16061	2.8824	7.26618e-17	Up
Gb_16062	1.47556	1.31609e-06	Up
Gb_16068	1.97158	5.08278e-05	Up
Gb_16079	1.7555	5.93586e-09	Up
Gb_16085	3.46114	2.12888e-07	Up
Gb_16123	1.3819	3.59017e-06	Up
Gb_16134	1.65363	5.85517e-17	Up
Gb_16166	1.33065	0.00268258	Up
Gb_16194	2.57928	2.94591e-07	Up
Gb_16204	1.24363	0.0145969	Up
Gb_16206	1.5074	0.00533131	Up
Gb_16212	1.36571	0.0348014	Up
Gb_16262	1.82309	0.000158737	Up
Gb_16285	3.71298	0.0258629	Up
Gb_16353	1.24809	0.00213444	Up
Gb_16361	1.19053	3.32106e-05	Up
Gb_16363	1.20123	8.05423e-05	Up
Gb_16379	1.18602	7.87531e-10	Up
Gb_16381	1.45611	7.16354e-06	Up
Gb_16388	1.22082	2.48543e-06	Up
Gb_16394	1.48177	2.56759e-06	Up
Gb_16397	1.58147	8.16619e-09	Up
Gb_16415	1.944	3.0478e-06	Up
Gb_16431	1.00505	0.000618849	Up
Gb_16451	1.00692	0.000358427	Up
Gb_16497	1.74861	9.2553e-07	Up
Gb_16513	1.65718	1.66502e-20	Up
Gb_16546	1.30172	6.31611e-07	Up
Gb_16561	6.28258	0.00163963	Up
Gb_16611	2.18847	7.60194e-16	Up
Gb_16621	1.08648	6.68822e-05	Up
Gb_16655	1.21214	0.0162364	Up
Gb_16659	9.41804	0.000367318	Up
Gb_16712	1.89447	0.00120134	Up
Gb_16734	1.3688	4.65691e-10	Up
Gb_16815	1.50775	3.00406e-25	Up
Gb_16818	5.16625	0.0315988	Up
Gb_16834	1.05452	0.000840013	Up
Gb_16849	3.72211	0.0447988	Up
Gb_16857	1.27626	0.00168085	Up
Gb_16865	1.14254	3.49518e-09	Up
Gb_16893	1.48544	0.0173987	Up
Gb_16904	1.98428	2.82482e-13	Up
Gb_16923	1.56786	0.000907711	Up
Gb_16933	1.45545	2.2748e-10	Up
Gb_16935	1.18487	1.60977e-06	Up
Gb_16964	1.55938	0.00156179	Up
Gb_16973	1.21325	3.96332e-05	Up
Gb_16978	2.17787	0.0379261	Up
Gb_16999	1.11057	3.29513e-07	Up
Gb_17002	2.0253	7.83171e-06	Up
Gb_17094	1.0719	3.87778e-05	Up
Gb_17112	1.0862	0.00438134	Up
Gb_17122	2.27436	2.82518e-19	Up
Gb_17129	1.08092	0.0499955	Up
Gb_17131	1.42051	0.0054412	Up
Gb_17146	1.68253	0.0452143	Up
Gb_17149	1.09113	2.29657e-05	Up
Gb_17169	1.01339	0.00315534	Up
Gb_17188	1.93119	1.83758e-05	Up
Gb_17207	1.35719	0.0002405	Up
Gb_17208	1.04778	0.0219565	Up
Gb_17210	1.66995	4.27582e-05	Up
Gb_17211	1.31129	8.23574e-05	Up
Gb_17212	1.30176	2.27761e-05	Up
Gb_17224	1.10357	0.0216091	Up
Gb_17233	1.88032	6.13726e-17	Up
Gb_17247	1.40113	0.00772077	Up
Gb_17251	1.60662	1.98157e-08	Up
Gb_17258	1.11023	1.48221e-05	Up
Gb_17259	1.62152	4.53134e-05	Up
Gb_17270	1.9626	3.8559e-28	Up
Gb_17271	1.33189	0.00109809	Up
Gb_17275	2.0203	0.00653573	Up
Gb_17281	3.04625	1.00565e-24	Up
Gb_17282	1.21352	0.000178165	Up
Gb_17283	1.37913	6.84227e-12	Up
Gb_17294	1.16073	9.10577e-05	Up
Gb_17320	1.46155	0.0195357	Up
Gb_17331	1.42528	0.000303268	Up
Gb_17353	2.00499	3.66161e-07	Up
Gb_17363	1.0667	0.0451844	Up
Gb_17371	1.39107	0.00276277	Up
Gb_17409	1.42205	0.000118212	Up
Gb_17422	1.80001	0.00135636	Up
Gb_17423	1.82066	1.1604e-05	Up
Gb_17445	1.7552	0.0262833	Up
Gb_17450	3.09969	0.00750691	Up
Gb_17463	2.09547	5.51733e-10	Up
Gb_17489	2.14217	1.39659e-10	Up
Gb_17492	2.06585	3.55693e-16	Up
Gb_17493	1.9575	5.46156e-12	Up
Gb_17502	1.07998	0.000255656	Up
Gb_17568	1.14812	0.00988039	Up
Gb_17596	1.10174	1.19948e-06	Up
Gb_17608	1.07037	0.0189513	Up
Gb_17616	3.00793	0.0433722	Up
Gb_17623	3.61025	0.0403099	Up
Gb_17652	1.65543	0.003826	Up
Gb_17654	2.54059	1.34971e-07	Up
Gb_17657	2.13865	6.11816e-05	Up
Gb_17672	2.94812	0.0031679	Up
Gb_17695	1.21844	0.000579949	Up
Gb_17733	1.05373	0.0406167	Up
Gb_17764	1.73827	1.49377e-18	Up
Gb_17814	1.8074	0.000396283	Up
Gb_17829	1.38813	0.00604152	Up
Gb_17831	1.86085	6.98263e-24	Up
Gb_17847	1.10359	0.001576	Up
Gb_17871	1.20905	0.000493821	Up
Gb_17891	1.02703	0.0249101	Up
Gb_17927	1.28989	0.00109471	Up
Gb_17932	1.26436	1.73019e-05	Up
Gb_17937	1.72135	0.000888983	Up
Gb_17963	1.26921	2.68026e-07	Up
Gb_17992	1.41533	1.02225e-16	Up
Gb_17996	1.86129	0.0089712	Up
Gb_18010	1.57485	0.00010394	Up
Gb_18018	1.75467	0.000444069	Up
Gb_18031	2.07562	1.5865e-11	Up
Gb_18047	2.05912	2.27091e-08	Up
Gb_18054	2.00251	0.00366712	Up
Gb_18064	1.56702	6.46426e-16	Up
Gb_18079	1.46761	7.54319e-07	Up
Gb_18083	1.04363	1.68341e-06	Up
Gb_18124	1.9361	5.35348e-06	Up
Gb_18151	1.03448	1.66285e-12	Up
Gb_18153	1.1757	0.000548233	Up
Gb_18157	1.26035	1.64936e-05	Up
Gb_18177	1.03521	0.00131774	Up
Gb_18180	1.06682	6.84611e-08	Up
Gb_18199	2.19955	7.76926e-24	Up
Gb_18213	1.5852	0.0193252	Up
Gb_18217	1.53359	1.31564e-31	Up
Gb_18220	1.27543	0.00667534	Up
Gb_18222	1.52407	0.0316309	Up
Gb_18234	1.31435	0.00985983	Up
Gb_18245	1.06527	9.98867e-06	Up
Gb_18304	1.49382	0.000855685	Up
Gb_18307	1.55716	0.00233453	Up
Gb_18316	1.0796	4.79887e-11	Up
Gb_18336	2.05707	6.66081e-09	Up
Gb_18412	1.19615	0.000140013	Up
Gb_18422	1.36375	0.00841295	Up
Gb_18469	1.43155	5.6567e-05	Up
Gb_18488	2.24371	0.000814224	Up
Gb_18492	1.0438	1.34157e-05	Up
Gb_18499	1.52082	6.20679e-05	Up
Gb_18522	1.98937	1.05973e-14	Up
Gb_18523	1.89204	1.20169e-06	Up
Gb_18525	3.80576	9.06569e-91	Up
Gb_18541	1.84162	0.0395999	Up
Gb_18560	1.17501	0.000801862	Up
Gb_18569	1.29287	0.00130997	Up
Gb_18573	1.48885	6.93219e-05	Up
Gb_18579	2.67988	0.000550636	Up
Gb_18588	5.47887	0.000122037	Up
Gb_18604	2.57265	3.40333e-35	Up
Gb_18608	1.07878	1.70337e-05	Up
Gb_18628	1.13467	1.02014e-13	Up
Gb_18630	2.15493	0.000161571	Up
Gb_18634	1.04934	4.66373e-09	Up
Gb_18637	2.15959	4.83825e-10	Up
Gb_18638	1.04891	0.00138141	Up
Gb_18642	1.28687	0.00718705	Up
Gb_18674	1.85686	3.6565e-06	Up
Gb_18675	1.33107	2.06316e-07	Up
Gb_18683	1.19623	4.37889e-07	Up
Gb_18723	5.52233	0.00959762	Up
Gb_18735	2.78709	5.30934e-24	Up
Gb_18737	1.21877	7.09253e-12	Up
Gb_18745	1.32519	2.19609e-05	Up
Gb_18755	1.56254	0.00326454	Up
Gb_18757	2.40084	3.95381e-06	Up
Gb_18763	1.19115	0.0163851	Up
Gb_18765	1.04135	0.00692661	Up
Gb_18796	1.68678	0.00296986	Up
Gb_18812	1.24846	0.000471164	Up
Gb_18813	2.11811	3.80737e-06	Up
Gb_18815	2.48845	4.84906e-26	Up
Gb_18831	1.33095	0.00788342	Up
Gb_18838	1.2138	0.00230841	Up
Gb_18858	1.4014	0.0002926	Up
Gb_18862	1.03886	2.39583e-11	Up
Gb_18865	1.5391	0.0246612	Up
Gb_18885	1.41061	1.71082e-09	Up
Gb_18890	1.87877	2.27512e-14	Up
Gb_18900	1.16032	0.0119707	Up
Gb_18913	1.45511	0.00309889	Up
Gb_18914	1.3147	0.00109545	Up
Gb_18918	1.91742	1.1547e-18	Up
Gb_18946	1.10655	0.00133778	Up
Gb_18980	1.05193	0.02039	Up
Gb_19011	1.12523	0.000169198	Up
Gb_19015	1.32112	0.0317173	Up
Gb_19016	1.654	0.00184221	Up
Gb_19032	1.45727	0.00363677	Up
Gb_19063	3.39378	3.16979e-09	Up
Gb_19089	1.04262	0.0269041	Up
Gb_19095	1.00317	0.00025348	Up
Gb_19102	1.43206	1.59883e-07	Up
Gb_19113	1.75788	7.77213e-06	Up
Gb_19130	5.69761	0.00507872	Up
Gb_19138	1.47709	0.0305963	Up
Gb_19142	1.13101	0.000193182	Up
Gb_19143	2.70289	2.01948e-14	Up
Gb_19144	1.53959	0.00687038	Up
Gb_19153	1.08922	3.0179e-07	Up
Gb_19154	2.12455	3.31025e-24	Up
Gb_19163	2.30258	2.24311e-25	Up
Gb_19167	2.09847	1.4595e-12	Up
Gb_19168	1.21348	0.00321571	Up
Gb_19195	1.38763	0.00252003	Up
Gb_19205	1.60983	6.87843e-05	Up
Gb_19232	1.62024	0.00342466	Up
Gb_19240	2.25021	0.000104211	Up
Gb_19241	1.44823	3.37602e-07	Up
Gb_19252	2.05057	2.73903e-09	Up
Gb_19253	1.71225	2.49116e-05	Up
Gb_19288	2.66723	7.20539e-22	Up
Gb_19299	1.17143	0.000124626	Up
Gb_19304	1.40553	9.62999e-06	Up
Gb_19314	1.72033	1.30131e-15	Up
Gb_19333	1.16485	2.2756e-05	Up
Gb_19352	1.41448	1.25297e-05	Up
Gb_19355	1.06998	0.000718079	Up
Gb_19363	6.62574	9.00322e-05	Up
Gb_19394	1.53061	0.0445112	Up
Gb_19395	1.07061	0.00428539	Up
Gb_19404	1.44204	8.80375e-07	Up
Gb_19436	1.35646	1.51384e-19	Up
Gb_19438	1.15562	0.00340094	Up
Gb_19444	1.31331	9.6189e-15	Up
Gb_19452	4.17318	0.00660938	Up
Gb_19491	2.2412	8.30877e-11	Up
Gb_19504	1.21208	0.00051401	Up
Gb_19505	6.2844	0.0246583	Up
Gb_19510	1.49287	7.81753e-05	Up
Gb_19514	1.59538	1.45785e-08	Up
Gb_19613	1.42568	0.0324681	Up
Gb_19623	1.82898	0.00266191	Up
Gb_19653	1.54312	1.95474e-05	Up
Gb_19660	1.25015	0.0214986	Up
Gb_19692	1.13931	0.000824641	Up
Gb_19701	1.05877	0.00527697	Up
Gb_19702	1.09962	4.39863e-06	Up
Gb_19703	1.73709	0.000587567	Up
Gb_19707	1.31744	2.8779e-08	Up
Gb_19709	1.58428	0.00157727	Up
Gb_19722	3.89683	1.58444e-06	Up
Gb_19723	3.15754	1.58807e-06	Up
Gb_19731	1.33704	3.17382e-08	Up
Gb_19751	1.55299	1.66455e-11	Up
Gb_19791	1.70495	0.00368499	Up
Gb_19809	1.23865	0.00420657	Up
Gb_19853	1.36032	2.73787e-10	Up
Gb_19916	1.18132	0.0225737	Up
Gb_19963	1.58069	1.99031e-07	Up
Gb_19970	4.89701	0.00350958	Up
Gb_19989	1.09768	0.00811519	Up
Gb_20027	1.14772	0.00228179	Up
Gb_20047	2.50173	0.0186127	Up
Gb_20113	1.87737	0.000726634	Up
Gb_20119	3.2484	3.02199e-28	Up
Gb_20127	1.25268	9.11871e-09	Up
Gb_20129	1.21507	0.0127955	Up
Gb_20132	1.06685	1.88552e-06	Up
Gb_20140	2.11617	4.0287e-21	Up
Gb_20141	1.99781	1.58667e-15	Up
Gb_20142	1.70039	1.02773e-19	Up
Gb_20148	2.76418	1.7868e-24	Up
Gb_20195	1.04533	0.00339221	Up
Gb_20215	1.88993	1.59681e-09	Up
Gb_20217	1.21702	1.83197e-16	Up
Gb_20218	1.1966	6.32808e-05	Up
Gb_20250	1.0041	0.000115089	Up
Gb_20283	1.22403	1.82132e-05	Up
Gb_20300	1.64857	7.55254e-14	Up
Gb_20345	1.27928	5.89961e-05	Up
Gb_20355	1.22119	0.00267483	Up
Gb_20368	5.08783	0.031998	Up
Gb_20375	1.28994	3.234e-05	Up
Gb_20407	1.16229	0.0128739	Up
Gb_20420	1.46888	0.0216488	Up
Gb_20425	1.44823	7.30655e-14	Up
Gb_20431	2.08689	0.00390714	Up
Gb_20443	1.06149	2.53259e-07	Up
Gb_20444	1.13422	0.011386	Up
Gb_20490	3.58579	6.17529e-05	Up
Gb_20520	1.08572	1.08919e-10	Up
Gb_20547	1.08913	0.00353279	Up
Gb_20558	1.03735	0.0132008	Up
Gb_20571	1.29949	1.75944e-06	Up
Gb_20587	1.26522	0.00051574	Up
Gb_20632	1.62416	0.00562235	Up
Gb_20636	1.24204	9.37788e-05	Up
Gb_20654	2.04647	2.07787e-20	Up
Gb_20672	1.10057	3.06377e-08	Up
Gb_20684	1.01216	0.000281047	Up
Gb_20687	1.52041	2.2184e-06	Up
Gb_20696	1.84222	0.000115011	Up
Gb_20707	1.31262	4.3889e-10	Up
Gb_20754	1.0769	0.0123027	Up
Gb_20759	1.51557	0.00488672	Up
Gb_20773	6.53041	0.00017907	Up
Gb_20779	1.5716	1.70035e-33	Up
Gb_20782	1.1068	1.50277e-05	Up
Gb_20809	2.39533	3.14486e-05	Up
Gb_20829	2.19355	0.0307751	Up
Gb_20849	3.59172	0.0372378	Up
Gb_20870	1.05964	0.00265289	Up
Gb_20876	2.0659	7.7334e-13	Up
Gb_20877	1.21396	0.000550829	Up
Gb_20878	1.53165	0.00352166	Up
Gb_20951	1.33112	0.0114966	Up
Gb_20971	1.7302	6.67308e-06	Up
Gb_20977	1.10947	1.56423e-09	Up
Gb_20984	1.01314	0.0366784	Up
Gb_21015	5.08577	0.0312268	Up
Gb_21024	1.40639	0.0462934	Up
Gb_21031	1.10154	3.98716e-06	Up
Gb_21047	1.17779	4.21525e-08	Up
Gb_21079	1.56344	1.64475e-06	Up
Gb_21085	1.32737	1.45233e-05	Up
Gb_21101	1.30837	2.34466e-05	Up
Gb_21109	3.2467	1.30943e-18	Up
Gb_21115	1.24441	2.08265e-06	Up
Gb_21119	3.079	3.30836e-16	Up
Gb_21123	1.03099	4.84453e-06	Up
Gb_21143	1.69576	3.05356e-08	Up
Gb_21208	2.08194	0.000156004	Up
Gb_21210	2.79221	0.0219044	Up
Gb_21214	1.6936	0.0393032	Up
Gb_21234	1.94119	4.81565e-10	Up
Gb_21270	1.08933	4.62594e-06	Up
Gb_21284	1.16289	0.000231178	Up
Gb_21285	1.56522	0.00246959	Up
Gb_21294	1.91837	1.70481e-08	Up
Gb_21299	1.39703	1.1489e-07	Up
Gb_21361	3.09616	7.62278e-12	Up
Gb_21383	1.48935	0.000272984	Up
Gb_21415	1.56761	3.14002e-08	Up
Gb_21437	1.52567	1.35601e-09	Up
Gb_21445	1.28832	8.7225e-13	Up
Gb_21448	2.52669	3.76187e-09	Up
Gb_21485	1.14486	2.50041e-06	Up
Gb_21501	1.35524	0.00118609	Up
Gb_21548	1.70703	1.0836e-10	Up
Gb_21552	1.07197	5.55782e-06	Up
Gb_21554	1.52624	1.66289e-20	Up
Gb_21555	1.10688	4.36023e-05	Up
Gb_21603	2.47573	1.78353e-33	Up
Gb_21617	1.95114	0.0158262	Up
Gb_21625	8.18141	7.63065e-09	Up
Gb_21631	1.00987	0.000157883	Up
Gb_21654	1.4782	6.63727e-05	Up
Gb_21660	2.79358	2.46126e-16	Up
Gb_21676	1.1277	2.16079e-15	Up
Gb_21721	1.10717	0.0160499	Up
Gb_21726	1.63361	6.26021e-09	Up
Gb_21732	1.14494	0.000132603	Up
Gb_21746	1.24506	1.13697e-12	Up
Gb_21776	1.43403	2.22362e-10	Up
Gb_21784	1.02186	5.3611e-06	Up
Gb_21798	2.35342	0.0450014	Up
Gb_21843	1.02024	0.00362713	Up
Gb_21853	1.41499	1.89265e-11	Up
Gb_21856	2.97041	3.78172e-21	Up
Gb_21862	1.03101	0.0058789	Up
Gb_21878	1.85559	5.72431e-06	Up
Gb_21881	1.49984	1.06831e-07	Up
Gb_21899	1.36274	3.25391e-10	Up
Gb_21942	2.19988	0.030901	Up
Gb_21947	1.2296	1.25679e-05	Up
Gb_21979	1.3434	0.00213392	Up
Gb_22009	2.22666	0.000197473	Up
Gb_22030	6.61825	8.20693e-05	Up
Gb_22044	1.18297	2.46144e-07	Up
Gb_22061	2.22187	1.34238e-05	Up
Gb_22065	2.34269	1.8352e-14	Up
Gb_22074	1.60093	0.025446	Up
Gb_22082	1.16276	0.0236969	Up
Gb_22087	1.67949	0.00050022	Up
Gb_22096	1.33636	1.77437e-06	Up
Gb_22129	3.61945	0.01214	Up
Gb_22142	1.59018	0.000254784	Up
Gb_22162	1.21406	0.00956096	Up
Gb_22172	6.84614	0.00814582	Up
Gb_22196	5.57532	0.0135146	Up
Gb_22225	1.21663	7.0168e-10	Up
Gb_22227	4.66801	0.00452536	Up
Gb_22275	3.05346	3.41472e-19	Up
Gb_22277	1.00402	0.0211379	Up
Gb_22280	2.54137	0.00608056	Up
Gb_22282	1.03744	0.000192559	Up
Gb_22321	1.78389	0.00131934	Up
Gb_22354	1.04099	4.53724e-05	Up
Gb_22381	2.94595	0.0141433	Up
Gb_22406	1.24023	0.0386549	Up
Gb_22423	3.30702	0.000474803	Up
Gb_22431	2.2037	1.03397e-05	Up
Gb_22448	1.04247	0.00013113	Up
Gb_22455	4.74834	0.000448507	Up
Gb_22473	1.17086	0.00956816	Up
Gb_22487	1.03857	0.00046185	Up
Gb_22550	1.72907	0.00589631	Up
Gb_22558	1.30107	6.03606e-09	Up
Gb_22565	1.69201	3.42433e-06	Up
Gb_22566	1.12149	0.00500677	Up
Gb_22586	1.76761	0.000526602	Up
Gb_22587	2.3174	3.65497e-07	Up
Gb_22592	1.55727	5.00169e-14	Up
Gb_22594	3.94843	6.20679e-05	Up
Gb_22655	1.17	0.000474803	Up
Gb_22656	1.16465	1.05408e-07	Up
Gb_22672	1.25551	0.000200911	Up
Gb_22680	1.62625	0.00919534	Up
Gb_22691	1.28026	0.000878358	Up
Gb_22696	1.10548	0.00101501	Up
Gb_22712	1.16944	0.00551008	Up
Gb_22713	1.92035	0.0211757	Up
Gb_22719	2.76422	0.00686248	Up
Gb_22728	1.39545	1.26988e-06	Up
Gb_22733	2.32449	5.91155e-09	Up
Gb_22740	1.17417	0.000140524	Up
Gb_22752	1.17306	0.000603666	Up
Gb_22761	2.24943	6.08075e-29	Up
Gb_22768	1.82141	0.0482785	Up
Gb_22772	1.25675	2.48347e-05	Up
Gb_22783	1.40101	0.00211305	Up
Gb_22786	7.4816	9.3287e-07	Up
Gb_22790	1.06063	0.0228593	Up
Gb_22814	1.87855	2.19149e-07	Up
Gb_22821	1.27696	3.38159e-11	Up
Gb_22822	1.33219	1.23808e-06	Up
Gb_22846	1.56815	5.47712e-05	Up
Gb_22850	1.17289	0.000362182	Up
Gb_22854	1.24772	3.0083e-12	Up
Gb_22855	1.05334	1.33681e-05	Up
Gb_22876	2.35035	0.0336494	Up
Gb_22884	1.19897	0.00462431	Up
Gb_22918	1.30412	0.00112907	Up
Gb_22957	1.51225	0.00160828	Up
Gb_22958	1.66771	1.18738e-05	Up
Gb_22977	1.89551	3.29872e-09	Up
Gb_23011	2.34871	2.8335e-08	Up
Gb_23033	1.07506	1.49884e-06	Up
Gb_23041	1.18027	4.41658e-08	Up
Gb_23042	1.48425	0.0368175	Up
Gb_23051	1.6145	7.45698e-06	Up
Gb_23055	1.30349	9.87082e-12	Up
Gb_23058	1.53559	0.0393512	Up
Gb_23085	1.24473	2.37257e-06	Up
Gb_23094	2.67323	0.00132399	Up
Gb_23095	1.34823	3.89038e-15	Up
Gb_23102	1.74729	1.72181e-07	Up
Gb_23107	1.07288	0.000590748	Up
Gb_23117	2.27055	5.2018e-07	Up
Gb_23124	1.20061	1.74344e-08	Up
Gb_23158	1.01775	0.0238811	Up
Gb_23159	1.22968	7.65154e-10	Up
Gb_23198	1.71362	1.88085e-10	Up
Gb_23203	1.39828	0.00207319	Up
Gb_23207	1.79836	1.33789e-12	Up
Gb_23214	1.44202	0.0065766	Up
Gb_23215	2.66021	0.0133192	Up
Gb_23217	1.88679	0.00201094	Up
Gb_23219	2.01386	5.15698e-26	Up
Gb_23236	1.60605	0.00197954	Up
Gb_23251	3.26931	0.0435376	Up
Gb_23258	1.00417	0.00164756	Up
Gb_23263	1.14133	4.77391e-06	Up
Gb_23265	1.54427	2.95987e-06	Up
Gb_23267	1.01868	0.00628687	Up
Gb_23279	1.1181	0.0164493	Up
Gb_23345	1.002	0.000101394	Up
Gb_23375	2.287	0.000142259	Up
Gb_23410	1.34058	1.24242e-05	Up
Gb_23426	5.2112	4.23429e-41	Up
Gb_23453	1.0432	0.00927707	Up
Gb_23456	1.46749	1.95218e-16	Up
Gb_23473	1.65327	4.05981e-14	Up
Gb_23487	1.05213	0.0012681	Up
Gb_23502	1.12837	8.81495e-09	Up
Gb_23505	2.15653	4.28316e-05	Up
Gb_23513	1.54095	0.0183534	Up
Gb_23538	6.77237	5.83311e-05	Up
Gb_23561	2.51721	1.56898e-21	Up
Gb_23562	2.98141	9.55548e-10	Up
Gb_23566	2.91313	2.52854e-77	Up
Gb_23578	1.36319	0.000713409	Up
Gb_23586	1.95658	0.000190771	Up
Gb_23605	1.38509	1.55222e-06	Up
Gb_23616	1.06445	0.015809	Up
Gb_23628	1.04811	0.0186983	Up
Gb_23634	1.12389	0.000650837	Up
Gb_23675	1.45311	1.82132e-05	Up
Gb_23713	1.46924	2.89202e-05	Up
Gb_23716	1.15996	0.0461723	Up
Gb_23730	6.44103	0.0157353	Up
Gb_23731	1.04209	0.00121188	Up
Gb_23732	1.4496	0.00143449	Up
Gb_23735	2.24657	0.000302936	Up
Gb_23742	1.00505	5.24132e-12	Up
Gb_23745	1.04616	0.00011824	Up
Gb_23771	1.88269	2.21453e-06	Up
Gb_23780	1.13049	6.96124e-08	Up
Gb_23787	3.2687	0.000140946	Up
Gb_23788	4.13766	6.54532e-11	Up
Gb_23798	1.36815	0.000469757	Up
Gb_23803	1.08979	0.0001328	Up
Gb_23867	1.21695	0.000986568	Up
Gb_23886	1.31894	2.97147e-06	Up
Gb_23924	1.05686	0.000709309	Up
Gb_23958	1.67975	0.000501013	Up
Gb_24056	1.52693	5.90807e-05	Up
Gb_24074	2.40357	5.69848e-05	Up
Gb_24085	1.63621	1.60323e-06	Up
Gb_24099	1.18009	0.0102185	Up
Gb_24106	1.53666	4.26219e-05	Up
Gb_24112	2.86499	5.85873e-13	Up
Gb_24151	6.91218	0.000106335	Up
Gb_24176	2.32508	0.00310033	Up
Gb_24187	1.03128	0.00020426	Up
Gb_24189	1.36274	1.55521e-11	Up
Gb_24199	2.72997	0.0239337	Up
Gb_24214	1.07662	0.0141066	Up
Gb_24230	1.04205	0.000703209	Up
Gb_24232	2.2024	0.00106256	Up
Gb_24233	1.56014	0.0346294	Up
Gb_24241	1.16985	1.7256e-15	Up
Gb_24246	1.19875	1.47765e-07	Up
Gb_24287	1.27874	0.028748	Up
Gb_24351	1.40684	0.00483363	Up
Gb_24352	1.74515	2.99363e-08	Up
Gb_24356	2.04629	2.29152e-12	Up
Gb_24358	1.44323	4.80973e-08	Up
Gb_24386	2.04582	0.000270244	Up
Gb_24408	1.84989	0.00647862	Up
Gb_24410	2.037	0.00267256	Up
Gb_24417	1.90061	3.76369e-13	Up
Gb_24437	1.94662	0.0120755	Up
Gb_24438	1.75583	0.000336396	Up
Gb_24457	1.39523	4.29391e-09	Up
Gb_24464	1.27713	3.69415e-05	Up
Gb_24474	1.17847	4.30508e-06	Up
Gb_24488	1.21812	2.26423e-08	Up
Gb_24498	1.39252	9.72533e-12	Up
Gb_24511	2.9192	0.0211696	Up
Gb_24518	1.59557	6.25893e-06	Up
Gb_24519	1.80967	2.41505e-15	Up
Gb_24528	1.2824	3.49384e-07	Up
Gb_24553	1.84357	4.50397e-09	Up
Gb_24554	1.03727	2.52562e-07	Up
Gb_24598	1.03915	0.00100869	Up
Gb_24613	1.09425	0.043286	Up
Gb_24633	1.19088	0.00349152	Up
Gb_24639	1.31226	1.31866e-05	Up
Gb_24645	3.59509	0.0134454	Up
Gb_24648	2.55107	9.15439e-14	Up
Gb_24656	1.64991	4.04578e-06	Up
Gb_24665	1.01921	0.00941635	Up
Gb_24689	1.40606	3.33452e-06	Up
Gb_24733	1.08425	9.71148e-08	Up
Gb_24744	1.58895	0.0140272	Up
Gb_24776	2.23518	6.93833e-29	Up
Gb_24812	1.03944	0.00513125	Up
Gb_24816	1.03845	0.000249353	Up
Gb_24821	1.15547	0.00286794	Up
Gb_24827	1.6945	0.000254216	Up
Gb_24828	3.04871	5.8224e-13	Up
Gb_24860	1.00472	3.42949e-13	Up
Gb_24890	1.81399	6.60098e-09	Up
Gb_24893	1.74057	0.0344602	Up
Gb_24904	1.27521	2.43423e-06	Up
Gb_24909	6.09813	0.0372072	Up
Gb_24917	3.93359	0.00320241	Up
Gb_24918	5.59095	0.0079492	Up
Gb_24922	1.11062	3.16813e-08	Up
Gb_24926	1.25474	0.0133625	Up
Gb_24951	2.12485	2.84099e-12	Up
Gb_24983	1.38815	1.16067e-05	Up
Gb_24985	1.17628	9.78239e-05	Up
Gb_25001	1.44781	0.00372428	Up
Gb_25003	1.06744	0.00236642	Up
Gb_25021	2.17157	1.45876e-19	Up
Gb_25046	1.18152	0.00032939	Up
Gb_25054	1.75584	4.83283e-08	Up
Gb_25074	2.2661	0.000133171	Up
Gb_25080	4.03093	0.0105542	Up
Gb_25089	1.99889	4.53152e-17	Up
Gb_25123	2.21874	0.0182948	Up
Gb_25158	1.5786	8.97833e-18	Up
Gb_25168	1.18048	7.21432e-05	Up
Gb_25175	1.8195	1.54836e-05	Up
Gb_25194	3.10684	0.00393941	Up
Gb_25195	2.73445	0.0221697	Up
Gb_25196	3.80247	1.15533e-06	Up
Gb_25220	1.71187	1.82394e-05	Up
Gb_25241	1.31736	7.7639e-06	Up
Gb_25242	1.08384	0.0172196	Up
Gb_25252	2.58828	0.0268464	Up
Gb_25255	1.7398	0.0127512	Up
Gb_25286	1.21762	1.63085e-07	Up
Gb_25317	1.5536	5.8213e-14	Up
Gb_25333	2.5964	1.45577e-08	Up
Gb_25334	1.30016	2.24542e-09	Up
Gb_25357	1.15529	0.000437632	Up
Gb_25395	1.74768	0.0148435	Up
Gb_25399	2.60792	0.0216911	Up
Gb_25418	1.11797	8.09708e-11	Up
Gb_25482	5.8447	0.00301196	Up
Gb_25511	1.23735	2.69604e-05	Up
Gb_25512	5.00577	0.0430391	Up
Gb_25516	4.08722	0.00907714	Up
Gb_25548	2.37805	0.0377241	Up
Gb_25555	1.08205	0.000202382	Up
Gb_25562	1.43974	0.00560371	Up
Gb_25563	2.21166	1.35208e-08	Up
Gb_25574	1.16156	9.83638e-10	Up
Gb_25591	1.43962	3.90312e-08	Up
Gb_25605	1.18074	3.1502e-05	Up
Gb_25611	1.33563	0.0170545	Up
Gb_25615	1.16884	9.27095e-07	Up
Gb_25627	1.27581	0.00390322	Up
Gb_25644	1.12423	1.28921e-08	Up
Gb_25645	2.64397	2.55444e-13	Up
Gb_25646	1.32202	0.00358111	Up
Gb_25648	1.22939	0.000289305	Up
Gb_25649	1.35019	0.0150796	Up
Gb_25658	2.36085	1.15367e-13	Up
Gb_25661	1.47307	0.000133171	Up
Gb_25671	1.00514	0.037161	Up
Gb_25675	1.02787	0.00525593	Up
Gb_25709	1.89632	0.016564	Up
Gb_25718	1.20216	3.24801e-05	Up
Gb_25731	2.34461	1.97765e-07	Up
Gb_25736	1.31335	6.1338e-05	Up
Gb_25749	1.45894	0.00182442	Up
Gb_25752	1.47815	6.62331e-06	Up
Gb_25809	4.17909	5.27098e-05	Up
Gb_25810	2.62536	5.00198e-10	Up
Gb_25811	5.87307	0.0447387	Up
Gb_25814	4.78285	0.000368495	Up
Gb_25826	1.18655	0.00206658	Up
Gb_25827	1.44562	0.000876339	Up
Gb_25842	1.1419	6.93098e-10	Up
Gb_25846	3.53022	6.27629e-08	Up
Gb_25851	2.31972	3.32768e-08	Up
Gb_25859	1.13274	2.39279e-11	Up
Gb_25873	1.81113	7.04529e-10	Up
Gb_25892	1.72256	6.6534e-10	Up
Gb_25898	3.89125	0.00561363	Up
Gb_25900	1.02956	0.0168732	Up
Gb_25906	1.05187	0.0112303	Up
Gb_25918	1.35638	0.00842844	Up
Gb_25929	2.16419	3.60286e-09	Up
Gb_25935	2.57266	5.56543e-15	Up
Gb_25977	1.94788	0.00613253	Up
Gb_25991	1.51914	3.89688e-07	Up
Gb_26004	2.01602	0.0180006	Up
Gb_26006	1.13131	4.50044e-06	Up
Gb_26033	1.38504	0.000146466	Up
Gb_26049	1.11667	0.000250558	Up
Gb_26053	1.41234	0.00715922	Up
Gb_26054	2.97199	0.00882057	Up
Gb_26066	1.51836	0.025678	Up
Gb_26088	1.07957	0.0033198	Up
Gb_26092	6.40321	0.000425609	Up
Gb_26125	1.25575	9.11869e-06	Up
Gb_26136	2.80461	4.43027e-49	Up
Gb_26146	6.68279	7.17425e-05	Up
Gb_26152	1.90005	5.51822e-07	Up
Gb_26155	1.02086	0.0108755	Up
Gb_26165	1.25731	1.02332e-20	Up
Gb_26176	1.40088	1.88933e-07	Up
Gb_26184	1.72242	2.33401e-08	Up
Gb_26213	1.77367	1.18705e-05	Up
Gb_26222	6.23335	0.000709665	Up
Gb_26278	1.07664	0.000341381	Up
Gb_26285	2.54883	1.80456e-06	Up
Gb_26286	1.17027	6.41501e-08	Up
Gb_26287	4.78765	0.0144522	Up
Gb_26289	3.37583	7.54242e-42	Up
Gb_26291	2.23827	1.36097e-10	Up
Gb_26293	1.60566	0.00667534	Up
Gb_26319	1.28772	0.0254944	Up
Gb_26339	1.62537	2.68571e-07	Up
Gb_26358	1.02694	7.18857e-06	Up
Gb_26371	1.63724	0.00117814	Up
Gb_26373	1.87255	0.00919855	Up
Gb_26377	1.69387	0.0354067	Up
Gb_26385	1.12356	0.000636416	Up
Gb_26408	5.97758	0.0410791	Up
Gb_26411	1.66931	0.000890911	Up
Gb_26412	1.36369	0.0274868	Up
Gb_26413	1.5631	0.00070801	Up
Gb_26419	3.54121	1.21726e-35	Up
Gb_26467	1.4071	8.25887e-05	Up
Gb_26471	1.09277	0.000233663	Up
Gb_26508	3.01424	0.00348565	Up
Gb_26511	5.90342	0.0419796	Up
Gb_26554	2.23961	0.00165446	Up
Gb_26565	1.6077	1.39371e-09	Up
Gb_26604	2.29676	0.0152826	Up
Gb_26621	9.83048	2.87037e-05	Up
Gb_26622	1.45906	0.0107304	Up
Gb_26647	2.23997	4.65248e-08	Up
Gb_26649	1.18508	0.0391862	Up
Gb_26654	1.30956	1.24887e-05	Up
Gb_26659	1.82107	0.00895475	Up
Gb_26672	1.13169	9.80714e-05	Up
Gb_26685	5.71074	0.00517768	Up
Gb_26695	1.31042	3.8973e-06	Up
Gb_26712	1.03949	0.00311295	Up
Gb_26728	1.3411	9.10974e-11	Up
Gb_26744	1.48216	0.018931	Up
Gb_26779	9.00323	1.98399e-11	Up
Gb_26782	1.1252	2.34463e-08	Up
Gb_26803	1.76953	4.14983e-13	Up
Gb_26818	1.95872	0.00178251	Up
Gb_26819	1.77806	0.00381951	Up
Gb_26841	1.11735	4.90018e-06	Up
Gb_26881	1.44916	1.66509e-27	Up
Gb_26894	1.41329	0.000170169	Up
Gb_26899	1.82948	0.00211305	Up
Gb_26906	1.28217	0.0130097	Up
Gb_26914	1.30155	3.89989e-13	Up
Gb_26918	1.76149	1.43211e-15	Up
Gb_26921	2.48792	1.14075e-06	Up
Gb_26922	3.36731	1.73348e-08	Up
Gb_26980	1.86748	3.60518e-10	Up
Gb_26985	2.25588	1.04757e-23	Up
Gb_27005	1.18443	3.94828e-05	Up
Gb_27043	1.4102	0.0108544	Up
Gb_27051	1.24559	1.21122e-06	Up
Gb_27080	1.21241	9.17419e-12	Up
Gb_27092	1.40973	1.53146e-08	Up
Gb_27105	6.35423	0.000362292	Up
Gb_27120	1.36515	2.67418e-10	Up
Gb_27130	5.40226	0.0131679	Up
Gb_27136	1.86489	4.03411e-07	Up
Gb_27143	1.08701	0.0122308	Up
Gb_27163	1.03178	0.00318772	Up
Gb_27170	1.5114	0.000144247	Up
Gb_27175	2.04731	0.00335952	Up
Gb_27184	2.03082	0.00020263	Up
Gb_27188	1.09357	0.00122306	Up
Gb_27223	2.1278	4.97311e-08	Up
Gb_27240	1.4833	1.4139e-06	Up
Gb_27241	1.37337	0.000175966	Up
Gb_27297	7.03754	8.16183e-05	Up
Gb_27318	1.12368	0.000475751	Up
Gb_27337	1.35195	1.25473e-18	Up
Gb_27345	1.65166	1.34947e-06	Up
Gb_27347	1.87337	3.08965e-12	Up
Gb_27384	3.66495	0.0159763	Up
Gb_27391	2.10824	9.39365e-16	Up
Gb_27404	7.58194	3.33814e-07	Up
Gb_27416	1.05168	0.0061124	Up
Gb_27427	1.61913	0.0163751	Up
Gb_27429	2.30989	3.60296e-11	Up
Gb_27435	1.17705	0.0275714	Up
Gb_27468	1.25949	4.08731e-06	Up
Gb_27491	1.06672	0.00522025	Up
Gb_27493	1.10128	0.000170576	Up
Gb_27524	1.66596	4.52744e-12	Up
Gb_27593	1.28239	0.0162147	Up
Gb_27599	1.2559	0.000107417	Up
Gb_27606	1.3808	2.27518e-07	Up
Gb_27613	1.1462	5.9417e-14	Up
Gb_27680	2.66148	0.000289277	Up
Gb_27713	5.9152	0.00388628	Up
Gb_27720	1.40255	0.00311598	Up
Gb_27759	1.05009	0.0385551	Up
Gb_27782	1.45808	0.000598361	Up
Gb_27802	2.78736	1.48655e-07	Up
Gb_27826	1.54906	0.00831695	Up
Gb_27831	1.25269	7.95918e-08	Up
Gb_27837	1.17204	0.000235587	Up
Gb_27854	1.3744	3.92912e-05	Up
Gb_27861	1.41947	0.00278626	Up
Gb_27862	1.87136	9.15956e-09	Up
Gb_27869	2.73873	9.93957e-06	Up
Gb_27877	1.18133	0.00265523	Up
Gb_27879	1.20268	2.01882e-08	Up
Gb_27882	1.09387	2.36385e-15	Up
Gb_27887	2.55287	1.63272e-09	Up
Gb_27901	1.7168	1.29083e-05	Up
Gb_27930	2.48745	0.00278701	Up
Gb_27943	1.35331	0.0304331	Up
Gb_27973	1.04739	4.79156e-08	Up
Gb_28002	1.09721	0.00789525	Up
Gb_28028	1.2824	5.15673e-06	Up
Gb_28042	1.31328	1.60865e-08	Up
Gb_28082	1.96882	1.81114e-16	Up
Gb_28101	1.16339	0.0309969	Up
Gb_28108	1.04403	8.20977e-05	Up
Gb_28121	1.28015	7.96652e-05	Up
Gb_28131	4.23023	0.00416031	Up
Gb_28143	1.27862	2.19986e-05	Up
Gb_28152	1.38694	0.000612088	Up
Gb_28156	1.4384	2.6439e-10	Up
Gb_28181	1.40585	1.06849e-09	Up
Gb_28222	1.83375	0.00590866	Up
Gb_28226	1.93522	0.0208512	Up
Gb_28231	1.65109	0.0145485	Up
Gb_28283	2.46724	3.7427e-08	Up
Gb_28297	1.01262	2.19417e-11	Up
Gb_28329	1.10485	9.85561e-14	Up
Gb_28336	1.65576	7.1691e-08	Up
Gb_28341	1.19332	2.36789e-10	Up
Gb_28359	1.6498	0.00219762	Up
Gb_28365	1.12177	0.00019879	Up
Gb_28380	2.23263	0.0492615	Up
Gb_28406	1.06703	0.000163048	Up
Gb_28413	1.40966	7.9584e-06	Up
Gb_28432	1.28403	1.56422e-06	Up
Gb_28433	1.25148	1.14197e-10	Up
Gb_28448	2.5177	8.12854e-06	Up
Gb_28450	1.69523	1.14235e-05	Up
Gb_28463	1.24514	1.30718e-08	Up
Gb_28474	1.12055	3.67641e-10	Up
Gb_28478	1.48731	1.44208e-05	Up
Gb_28484	1.85457	0.00010421	Up
Gb_28488	1.22174	0.000207798	Up
Gb_28500	1.48806	0.00179628	Up
Gb_28501	1.93904	2.73319e-17	Up
Gb_28516	1.64102	2.50069e-08	Up
Gb_28529	1.06685	8.79604e-07	Up
Gb_28533	1.08347	0.0194904	Up
Gb_28582	1.10527	1.66403e-07	Up
Gb_28590	2.46453	3.9376e-16	Up
Gb_28591	2.462	4.22786e-16	Up
Gb_28606	1.66242	0.00545408	Up
Gb_28624	2.35999	1.33363e-24	Up
Gb_28629	1.58804	8.89569e-16	Up
Gb_28634	1.04954	0.0447988	Up
Gb_28658	1.06855	0.0280816	Up
Gb_28665	1.01505	0.0218799	Up
Gb_28695	4.22617	2.54857e-06	Up
Gb_28701	1.26122	0.000123808	Up
Gb_28725	1.31306	0.0487182	Up
Gb_28729	1.24713	3.91928e-09	Up
Gb_28742	7.52964	7.48398e-07	Up
Gb_28759	1.07413	0.0250042	Up
Gb_28765	1.30598	2.8779e-08	Up
Gb_28768	1.18416	0.0344293	Up
Gb_28778	1.3417	9.68379e-05	Up
Gb_28779	1.18214	9.21072e-05	Up
Gb_28801	1.17044	7.7306e-06	Up
Gb_28812	1.36915	0.000257535	Up
Gb_28815	2.52969	1.04533e-05	Up
Gb_28842	1.19206	1.99488e-10	Up
Gb_28843	1.65568	2.30392e-06	Up
Gb_28850	1.68258	7.59136e-10	Up
Gb_28860	1.44763	1.0343e-07	Up
Gb_28861	1.45806	0.0335857	Up
Gb_28868	2.2254	0.00219373	Up
Gb_28873	1.50829	8.24487e-10	Up
Gb_28874	3.06879	1.70714e-40	Up
Gb_28887	2.03226	1.67279e-28	Up
Gb_28893	3.1602	0.00707928	Up
Gb_28902	1.79404	6.21427e-09	Up
Gb_28915	1.79079	1.29956e-44	Up
Gb_28933	1.57322	4.77286e-13	Up
Gb_28965	1.56172	0.00208799	Up
Gb_28972	2.20096	3.90042e-10	Up
Gb_29006	1.24701	1.38393e-10	Up
Gb_29013	6.32727	0.000438757	Up
Gb_29019	1.34033	6.13539e-09	Up
Gb_29022	1.4355	5.74665e-12	Up
Gb_29078	1.13678	0.0451668	Up
Gb_29080	1.12241	1.97179e-07	Up
Gb_29090	1.64012	3.31033e-12	Up
Gb_29093	1.94002	0.00526242	Up
Gb_29097	1.53455	0.0332755	Up
Gb_29112	1.60106	8.84118e-06	Up
Gb_29120	5.56364	0.00823133	Up
Gb_29138	1.68876	1.15879e-07	Up
Gb_29141	1.49254	1.41103e-10	Up
Gb_29170	1.01655	0.00145753	Up
Gb_29211	1.05775	0.000838659	Up
Gb_29212	4.62286	5.15013e-07	Up
Gb_29216	5.16178	0.000316694	Up
Gb_29217	2.8519	0.0068346	Up
Gb_29220	3.25808	6.94034e-48	Up
Gb_29227	1.06588	7.64682e-07	Up
Gb_29241	1.06027	0.00894367	Up
Gb_29247	1.23681	0.00117773	Up
Gb_29256	1.30966	5.14028e-10	Up
Gb_29258	9.64559	3.49096e-13	Up
Gb_29283	3.12654	0.0015832	Up
Gb_29284	1.85637	6.3391e-12	Up
Gb_29318	6.09194	0.0307474	Up
Gb_29325	1.10312	0.0147165	Up
Gb_29330	1.97119	0.0129296	Up
Gb_29359	4.02881	1.36047e-10	Up
Gb_29383	1.63991	6.45589e-07	Up
Gb_29407	1.14801	1.92896e-07	Up
Gb_29427	1.06361	4.72668e-05	Up
Gb_29436	1.28318	3.92995e-06	Up
Gb_29455	1.40243	0.00273293	Up
Gb_29485	2.5037	6.9051e-22	Up
Gb_29488	2.08749	1.68803e-12	Up
Gb_29489	2.85681	0.00706105	Up
Gb_29492	2.23102	0.00384592	Up
Gb_29501	1.14399	0.00235402	Up
Gb_29523	1.30804	5.85733e-17	Up
Gb_29531	1.05705	8.48383e-06	Up
Gb_29537	1.17023	0.0226893	Up
Gb_29558	1.78723	1.39771e-06	Up
[truncated: 4,517 more rows]

## Sheet: ST3-1 vs ST3-2
List of DEGs between the early (ST3-1) and late exuberant differentiation (ST3-2) stages
ID	log2FoldChange	padj	change
Gb_34636	1.51203	0.013058	Up
Gb_31914	1.06187	0.0335617	Up
Gb_14915	2.00634	3.29853e-15	Up
Gb_28318	1.12769	0.00740713	Up
Gb_38929	1.65091	1.20426e-21	Up
Gb_11240	1.23325	0.0199281	Up
Gb_36116	1.93045	9.49008e-10	Up
Gb_37243	1.34218	0.000688999	Up
Gb_29204	1.83116	0.00700935	Up
Gb_03286	1.49521	0.0411987	Up
Gb_29942	1.47417	0.0389147	Up
Gb_41690	3.17934	6.08861e-15	Up
Gb_41695	1.91747	0.00227346	Up
Gb_20453	1.23469	3.58885e-05	Up
Gb_19941	3.0322	0.00268393	Up
Gb_37138	1.54898	7.3438e-10	Up
Gb_21448	1.84852	0.014799	Up
Gb_31545	1.1759	0.0369381	Up
Gb_39241	1.27478	0.000439163	Up
Gb_35675	1.48839	0.000252634	Up
Gb_18212	1.60169	0.000173377	Up
Gb_04597	2.51216	6.01851e-11	Up
Gb_17999	1.27372	0.0101504	Up
Gb_25774	2.67897	6.60729e-27	Up
Gb_33543	1.63074	0.000847216	Up
Gb_19227	1.28082	0.022433	Up
Gb_07480	2.16922	0.000327331	Up
Gb_41791	1.62919	0.0041028	Up
Gb_10438	1.91679	2.07939e-08	Up
Gb_28399	1.01698	0.0136068	Up
Gb_16126	1.00092	0.0297609	Up
Gb_25480	1.57933	0.021249	Up
Gb_14561	1.55048	3.93999e-06	Up
Gb_26361	5.83598	0.0187372	Up
Gb_21832	1.00252	1.19857e-07	Up
Gb_25109	2.0268	0.000170441	Up
Gb_24261	1.97675	7.64779e-11	Up
Gb_37579	2.8701	0.00136704	Up
Gb_10894	2.53091	0.0171937	Up
Gb_06981	1.17385	0.00466284	Up
Gb_09324	6.75672	0.00359304	Up
Gb_06363	1.02404	4.27824e-05	Up
Gb_10664	2.62869	3.26444e-08	Up
Gb_16622	1.11479	0.000264944	Up
Gb_17179	1.86036	4.90002e-07	Up
Gb_17280	1.03544	4.1076e-06	Up
Gb_30415	2.16785	2.17041e-19	Up
Gb_07213	7.42368	1.35189e-35	Up
Gb_07214	1.30304	0.00267957	Up
Gb_07218	7.53209	1.1834e-32	Up
Gb_07219	1.29921	0.0359306	Up
Gb_13755	4.44257	3.00619e-12	Up
Gb_37057	1.00494	6.49096e-05	Up
Gb_16423	1.28058	5.31153e-07	Up
Gb_08843	2.73789	3.04616e-05	Up
Gb_13271	2.29847	1.6106e-05	Up
Gb_06908	2.37602	6.23544e-17	Up
Gb_27028	1.18759	0.0256861	Up
Gb_35476	2.23976	4.5541e-05	Up
Gb_39600	1.4531	0.0173558	Up
Gb_34515	1.03426	0.030535	Up
Gb_04698	2.37228	2.48379e-06	Up
Gb_03514	1.10612	0.0161222	Up
Gb_03517	1.25088	0.00032046	Up
Gb_07387	2.46956	1.02357e-06	Up
Gb_34351	1.07174	0.0295697	Up
Gb_19056	1.97962	0.00194834	Up
Gb_19055	1.24865	0.0350993	Up
Gb_19054	1.51467	0.0187785	Up
Gb_38059	1.11761	0.00093187	Up
Gb_41525	1.00518	0.00603264	Up
Gb_33148	1.44646	0.00748454	Up
Gb_13780	1.32267	5.36344e-08	Up
Gb_25397	3.00527	1.50807e-08	Up
Gb_37320	1.03502	0.0317478	Up
Gb_37324	1.38433	0.00128673	Up
Gb_38414	1.06195	0.0064111	Up
Gb_32425	2.45716	0.000793737	Up
Gb_11673	3.47392	7.71368e-14	Up
Gb_10998	2.80808	3.12881e-20	Up
Gb_24668	1.04695	0.0102003	Up
Gb_21019	1.06259	0.00038129	Up
Gb_21011	1.38084	0.000761502	Up
Gb_21378	1.1352	0.00846014	Up
Gb_05473	1.08459	0.0062242	Up
Gb_34592	6.93127	0.0224356	Up
Gb_14923	1.32044	0.00540656	Up
Gb_27342	3.49969	2.14602e-07	Up
Gb_19830	3.11962	0.0416935	Up
Gb_27341	3.84469	3.93276e-10	Up
Gb_25476	1.26135	5.50374e-07	Up
Gb_25477	2.35884	6.94713e-05	Up
Gb_36978	2.70234	1.99894e-07	Up
Gb_06090	2.24188	1.13934e-09	Up
Gb_39728	1.17604	0.0464306	Up
Gb_01012	2.35509	4.92113e-09	Up
Gb_09043	1.05637	2.26028e-06	Up
Gb_35763	1.12681	0.0137747	Up
Gb_41399	1.36841	7.71973e-05	Up
Gb_24333	2.07457	0.0476011	Up
Gb_30265	2.7148	0.000372534	Up
Gb_27906	3.74141	7.68474e-08	Up
Gb_34992	1.91975	0.00589151	Up
Gb_34990	1.57024	6.05945e-08	Up
Gb_35647	1.13034	0.0369759	Up
Gb_35649	1.26851	1.41648e-06	Up
Gb_33772	1.04275	0.00140527	Up
Gb_33771	1.2191	0.00131173	Up
Gb_11184	1.02785	0.002278	Up
Gb_11181	2.68627	0.0304158	Up
Gb_09726	1.97687	6.7778e-13	Up
Gb_02691	1.06711	0.0340173	Up
Gb_19428	1.76416	0.00109258	Up
Gb_37405	2.29687	0.00221078	Up
Gb_18430	2.06291	6.14762e-11	Up
Gb_35067	1.26197	0.00118321	Up
Gb_02025	1.1447	3.85105e-05	Up
Gb_07705	1.72738	0.0401184	Up
Gb_34819	1.00872	3.18795e-09	Up
Gb_01703	1.08277	0.0359265	Up
Gb_13957	1.1092	0.0383019	Up
Gb_13950	1.32359	2.92115e-12	Up
Gb_10797	1.26118	0.0232456	Up
Gb_05135	3.62914	3.37687e-23	Up
Gb_08284	2.90639	1.77374e-12	Up
Gb_25961	5.13454	8.03115e-09	Up
Gb_25965	2.86953	0.0248441	Up
Gb_10898	1.46912	3.86761e-07	Up
Gb_30564	1.95183	0.00388844	Up
Gb_21867	2.49999	0.000115819	Up
Gb_21869	2.56607	9.14438e-05	Up
Gb_21868	2.72354	2.00532e-05	Up
Gb_27429	1.1152	0.00456227	Up
Gb_10101	1.91604	0.0176767	Up
Gb_34495	1.65557	1.0234e-15	Up
Gb_34498	1.03783	0.00254669	Up
Gb_02722	1.02653	0.0279173	Up
Gb_12961	1.63111	0.0232799	Up
Gb_08133	1.07914	0.000393085	Up
Gb_10619	1.5829	0.00396321	Up
Gb_27150	2.08252	0.00109356	Up
Gb_26584	1.47643	1.68731e-07	Up
Gb_39198	1.48677	3.45379e-06	Up
Gb_05508	1.20938	0.019268	Up
Gb_07906	1.65814	5.17268e-05	Up
Gb_03680	1.01085	1.17681e-05	Up
Gb_21870	2.50631	4.77788e-05	Up
Gb_13244	2.36239	6.80479e-11	Up
Gb_24472	1.05044	0.000260444	Up
Gb_18124	1.11864	7.64605e-05	Up
Gb_03846	2.16225	0.0001036	Up
Gb_38291	6.26344	0.00165993	Up
Gb_37608	1.20491	6.44757e-06	Up
Gb_01833	1.85691	0.000179744	Up
Gb_33389	3.43549	2.1984e-06	Up
Gb_40097	1.26473	5.81918e-06	Up
Gb_04555	1.90299	3.79401e-07	Up
Gb_00690	3.55854	0.0031847	Up
Gb_06849	1.20558	1.37021e-07	Up
Gb_23556	2.95422	7.70844e-07	Up
Gb_26315	1.068	0.0102445	Up
Gb_10102	1.91665	0.0157175	Up
Gb_25669	1.09171	0.00910987	Up
Gb_25668	1.70577	0.000548865	Up
Gb_19441	1.44039	0.0298858	Up
Gb_23969	1.05135	0.00181833	Up
Gb_23965	4.21859	0.0338842	Up
Gb_37292	1.78439	3.57927e-21	Up
Gb_33996	2.36987	5.77255e-05	Up
Gb_40446	3.99003	5.44568e-16	Up
Gb_00773	1.44888	3.79401e-07	Up
Gb_03778	1.11385	0.000223263	Up
Gb_29553	1.84651	1.0696e-16	Up
Gb_15789	1.38736	5.95385e-05	Up
Gb_30446	1.44942	1.77482e-06	Up
Gb_25365	3.73911	4.78241e-14	Up
Gb_39449	1.31718	0.0186101	Up
Gb_01460	1.80841	0.0272051	Up
Gb_01466	1.50887	0.00876013	Up
Gb_01465	1.61801	0.000455472	Up
Gb_24017	1.9315	6.62984e-10	Up
Gb_32759	1.04665	0.0360859	Up
Gb_32754	1.64859	2.62782e-07	Up
Gb_09149	4.79012	2.18675e-14	Up
Gb_22741	1.0633	0.0155384	Up
Gb_00363	1.8577	8.85445e-06	Up
Gb_00365	1.05561	1.76839e-08	Up
Gb_25549	2.43157	5.48799e-06	Up
Gb_19211	1.05714	1.53927e-07	Up
Gb_01202	1.30883	0.000873706	Up
Gb_26774	1.5136	0.0316096	Up
Gb_07863	1.91607	7.14303e-08	Up
Gb_22883	2.47064	0.000838664	Up
Gb_16249	2.52677	8.05223e-08	Up
Gb_16248	1.63016	0.00660657	Up
Gb_14359	1.04795	0.0333992	Up
Gb_26114	1.99827	0.000816843	Up
Gb_40151	2.8264	0.0329871	Up
Gb_36983	3.46148	0.00494296	Up
Gb_03850	1.22136	1.44239e-12	Up
Gb_03904	1.29001	0.00244019	Up
Gb_37761	1.04488	0.000486183	Up
Gb_35405	1.11881	0.00829467	Up
Gb_41576	1.165	0.021109	Up
Gb_11078	1.2164	9.79527e-07	Up
Gb_11072	1.67315	0.00800782	Up
Gb_23187	1.28707	0.0230789	Up
Gb_32332	4.46457	0.00166913	Up
Gb_27745	2.2847	1.14461e-08	Up
Gb_38579	1.40234	0.0174932	Up
Gb_11954	1.4854	0.000264393	Up
Gb_22124	1.61668	0.00138733	Up
Gb_07540	1.91731	7.29886e-07	Up
Gb_34965	1.12077	1.15872e-07	Up
Gb_40527	1.01059	0.000206991	Up
Gb_40528	1.05313	2.77774e-08	Up
Gb_27971	1.15256	0.0266718	Up
Gb_16951	1.53638	0.0194177	Up
Gb_09260	2.51021	0.0103489	Up
Gb_17935	1.16818	0.0135267	Up
Gb_20311	1.58347	0.00251867	Up
Gb_24113	1.18399	0.0231987	Up
Gb_35968	1.67752	0.000316457	Up
Gb_04376	1.53839	0.00939599	Up
Gb_35033	1.24282	0.00199985	Up
Gb_03348	1.16543	2.36924e-07	Up
Gb_32357	1.90263	0.0290212	Up
Gb_08088	1.63684	0.000628248	Up
Gb_17018	1.01045	0.00556122	Up
Gb_19315	5.0316	0.0025944	Up
Gb_15327	1.57564	0.0126554	Up
Gb_21859	2.74821	0.000135668	Up
Gb_35482	2.31477	7.90672e-08	Up
Gb_01049	5.6645	1.03089e-10	Up
Gb_01047	4.83471	1.33442e-21	Up
Gb_23108	1.32469	0.0101023	Up
Gb_07070	1.30531	0.00197132	Up
Gb_28685	1.6298	0.000473733	Up
Gb_17020	3.02178	0.0117302	Up
Gb_12189	3.19039	0.0162061	Up
Gb_39809	2.86721	0.00327149	Up
Gb_39803	1.15109	0.0366444	Up
Gb_17222	1.27362	0.000135152	Up
Gb_17221	1.31119	4.1076e-06	Up
Gb_07272	2.3593	0.000198107	Up
Gb_31566	1.64053	0.000640946	Up
Gb_01949	1.19622	0.0237766	Up
Gb_33236	2.89144	0.0354194	Up
Gb_39144	1.17981	5.11518e-09	Up
Gb_22901	3.84917	8.17012e-17	Up
Gb_22900	1.99261	5.21634e-07	Up
Gb_36562	1.51565	2.79991e-08	Up
Gb_23691	1.95156	0.000169149	Up
Gb_19532	3.39466	8.59494e-17	Up
Gb_31744	6.62701	0.00116603	Up
Gb_30602	1.52702	0.0110187	Up
Gb_32511	1.76025	4.7378e-11	Up
Gb_01519	1.3143	0.0374424	Up
Gb_01517	1.88955	0.0212342	Up
Gb_35173	1.61998	0.000106203	Up
Gb_12931	1.95428	0.00214676	Up
Gb_00216	1.91044	6.83402e-11	Up
Gb_11518	2.19022	1.93105e-08	Up
Gb_08423	1.11048	0.000419122	Up
Gb_12096	1.80227	6.89952e-07	Up
Gb_22579	1.08539	0.00646278	Up
Gb_17808	1.42071	0.0341251	Up
Gb_21178	3.30037	8.21338e-06	Up
Gb_25082	2.39192	1.23123e-05	Up
Gb_25081	5.19163	4.71151e-25	Up
Gb_27795	2.81447	3.90751e-08	Up
Gb_25332	1.63981	6.60349e-09	Up
Gb_39412	1.02647	0.0428467	Up
Gb_36031	1.0896	6.42805e-06	Up
Gb_34763	1.03921	0.00454849	Up
Gb_07956	3.21173	2.59862e-08	Up
Gb_04204	1.34358	0.0260457	Up
Gb_12879	4.78831	0.000227293	Up
Gb_14115	1.18255	0.0124628	Up
Gb_14116	1.12001	0.0129608	Up
Gb_14113	1.40999	0.00544156	Up
Gb_14119	1.52376	3.03366e-07	Up
Gb_13838	1.10021	0.0101664	Up
Gb_40628	1.40414	0.00767952	Up
Gb_12682	1.45022	3.10711e-10	Up
Gb_40431	1.83286	1.21223e-05	Up
Gb_07423	2.72877	4.81748e-10	Up
Gb_07427	1.05558	0.0259253	Up
Gb_35270	1.09891	0.00110878	Up
Gb_04505	3.1694	8.95892e-07	Up
Gb_29317	1.045	0.00135875	Up
Gb_09632	6.50499	0.000598453	Up
Gb_06815	1.18893	0.00664001	Up
Gb_13746	1.8601	1.5966e-06	Up
Gb_25618	1.61746	0.00764065	Up
Gb_23415	1.10699	0.0188601	Up
Gb_11208	1.46037	6.90013e-10	Up
Gb_11209	1.75635	1.32809e-09	Up
Gb_20676	1.21659	0.0069082	Up
Gb_38993	2.82706	0.0359265	Up
Gb_07774	1.75828	0.00296979	Up
Gb_26541	1.22271	0.0103683	Up
Gb_07388	2.37836	0.000124185	Up
Gb_07656	1.13589	0.00130737	Up
Gb_06384	1.77399	0.00920561	Up
Gb_29292	1.20195	6.94173e-13	Up
Gb_13709	1.18476	0.00744388	Up
Gb_16068	1.16725	0.00694133	Up
Gb_28658	1.0373	0.0481971	Up
Gb_15777	1.00804	2.95556e-05	Up
Gb_10054	1.02817	2.58962e-07	Up
Gb_41752	2.51568	0.000125348	Up
Gb_24063	1.6991	4.43071e-05	Up
Gb_18262	1.95112	0.00101927	Up
Gb_01725	5.03636	0.00592105	Up
Gb_04820	1.9644	0.0386762	Up
Gb_06311	1.98498	4.3858e-05	Up
Gb_01991	5.805	0.0199398	Up
Gb_05697	2.05732	0.00304615	Up
Gb_05698	2.23993	0.00188926	Up
Gb_00310	1.69299	0.0331498	Up
Gb_03666	1.0367	0.000702367	Up
Gb_09788	1.1653	1.59048e-11	Up
Gb_09259	2.23581	5.08296e-10	Up
Gb_34603	1.14541	0.0191121	Up
Gb_35952	1.28474	0.000230463	Up
Gb_05450	1.12626	0.0352833	Up
Gb_03310	1.72903	0.000498097	Up
Gb_05898	1.68916	8.92099e-10	Up
Gb_06236	1.07374	1.32642e-07	Up
Gb_18642	1.16329	0.00555356	Up
Gb_31163	1.00975	2.31821e-07	Up
Gb_25417	1.87725	0.00339814	Up
Gb_35361	1.22674	0.000367162	Up
Gb_01073	1.28055	6.36746e-06	Up
Gb_23157	1.06117	3.99037e-05	Up
Gb_06912	1.57605	5.25047e-07	Up
Gb_08151	1.2562	4.30226e-13	Up
Gb_29977	1.69707	0.000112331	Up
Gb_11364	1.34711	4.20946e-09	Up
Gb_26840	1.06069	6.62984e-10	Up
Gb_15354	1.66175	9.27911e-13	Up
Gb_06649	1.49831	0.0369128	Up
Gb_34220	1.15328	0.022561	Up
Gb_04439	1.23121	2.45993e-08	Up
Gb_24975	1.05894	0.00262338	Up
Gb_21615	1.47456	0.0226887	Up
Gb_31790	1.61342	0.00352167	Up
Gb_37429	2.0994	3.61396e-07	Up
Gb_31960	1.28867	0.000672954	Up
Gb_01896	1.39457	1.05515e-06	Up
Gb_33056	1.78379	0.0133944	Up
Gb_03582	1.54618	3.64121e-08	Up
Gb_11872	1.1105	0.00947653	Up
Gb_25136	3.01392	1.62998e-10	Up
Gb_31184	1.10189	0.0301482	Up
Gb_06035	1.35185	0.010313	Up
Gb_23420	3.31393	0.0041497	Up
Gb_36634	1.40917	0.0241387	Up
Gb_03219	1.46601	0.000404901	Up
Gb_09353	1.78947	0.0263038	Up
Gb_07025	1.28088	0.000102268	Up
Gb_05058	2.22334	0.00269996	Up
Gb_05056	1.96299	0.00818767	Up
Gb_00260	1.43121	1.21756e-07	Up
Gb_16632	1.11488	0.0114111	Up
Gb_27618	1.67798	0.023182	Up
Gb_17148	1.5022	0.0494261	Up
Gb_13711	1.05737	0.00199289	Up
Gb_15453	1.79657	0.0194342	Up
Gb_31887	3.38906	6.00089e-07	Up
Gb_15454	1.68031	0.00454156	Up
Gb_37818	1.62448	0.00252512	Up
Gb_16438	1.25149	0.00643327	Up
Gb_16439	1.0861	0.0187372	Up
Gb_22015	1.10748	0.0132389	Up
Gb_38561	1.24659	0.0203944	Up
Gb_09553	1.10465	5.25047e-07	Up
Gb_14243	1.07618	0.0295697	Up
Gb_35295	1.20721	0.00763032	Up
Gb_40074	1.05244	0.0131898	Up
Gb_36212	2.00822	1.98198e-14	Up
Gb_04579	1.43	0.000295254	Up
Gb_11758	2.25621	8.95439e-11	Up
Gb_11751	1.14264	0.0370754	Up
Gb_06864	1.2854	0.000783446	Up
Gb_10830	2.74129	0.0326975	Up
Gb_41067	1.63814	5.23087e-10	Up
Gb_04722	3.71528	2.09485e-20	Up
Gb_23431	1.31397	0.0333857	Up
Gb_25388	1.63218	1.29186e-06	Up
Gb_24388	1.75051	0.00152936	Up
Gb_24381	2.06019	2.60605e-07	Up
Gb_26899	1.12895	0.0176287	Up
Gb_32779	6.88017	0.0256226	Up
Gb_10890	1.12783	1.74775e-09	Up
Gb_33429	2.09613	5.69825e-10	Up
Gb_03153	1.33956	0.00489917	Up
Gb_03152	1.16647	0.0226921	Up
Gb_22090	4.33622	1.56439e-12	Up
Gb_12824	4.3715	5.94794e-07	Up
Gb_34906	1.08899	0.000460747	Up
Gb_06953	1.9711	0.0195053	Up
Gb_40547	6.11218	0.0232456	Up
Gb_10531	5.80734	0.0261337	Up
Gb_09993	1.02143	0.0316016	Up
Gb_09200	2.11724	5.75584e-05	Up
Gb_27885	9.12006	1.3079e-10	Up
Gb_24618	2.09211	0.0491609	Up
Gb_32981	2.07798	3.84039e-05	Up
Gb_16266	2.0747	0.000112331	Up
Gb_07112	1.54816	0.00828305	Up
Gb_02090	3.06867	1.05994e-06	Up
Gb_34745	1.87686	0.0259075	Up
Gb_28352	1.02922	5.50596e-14	Up
Gb_13662	1.51527	8.75545e-05	Up
Gb_35399	1.33893	0.00233492	Up
Gb_01029	6.38731	2.80178e-34	Up
Gb_00841	1.08876	0.00267591	Up
Gb_23006	1.42815	0.0223216	Up
Gb_22835	1.96538	0.00207018	Up
Gb_10005	1.65573	7.94987e-14	Up
Gb_25070	1.08228	0.0124852	Up
Gb_26814	1.77797	0.0256861	Up
Gb_14056	1.47998	0.000115234	Up
Gb_35630	3.51745	0.00891848	Up
Gb_33746	1.39602	0.0100991	Up
Gb_29785	1.53607	2.4703e-09	Up
Gb_16354	1.0775	0.0270819	Up
Gb_23770	1.33171	0.0483609	Up
Gb_19410	1.10945	3.82235e-05	Up
Gb_12570	1.74084	1.24049e-19	Up
Gb_31955	1.17484	0.0333857	Up
Gb_03361	1.01023	0.0188601	Up
Gb_32370	2.16978	0.000567438	Up
Gb_16830	1.51804	0.00041978	Up
Gb_28414	1.01782	0.00639234	Up
Gb_16786	1.77638	1.05513e-05	Up
Gb_20908	2.52493	6.02519e-05	Up
Gb_13550	1.03505	0.000275032	Up
Gb_13556	1.17699	4.52439e-05	Up
Gb_26418	1.01712	0.0309477	Up
Gb_30559	1.69784	0.00125206	Up
Gb_35314	1.23972	0.00206507	Up
Gb_31206	2.76194	0.0327378	Up
Gb_00746	1.45166	2.13386e-08	Up
Gb_36661	2.06972	0.000161236	Up
Gb_37208	1.06148	0.0247995	Up
Gb_05721	1.17982	0.0247995	Up
Gb_02738	1.41772	0.00341239	Up
Gb_28116	1.92309	6.06605e-07	Up
Gb_09363	1.11037	0.0303878	Up
Gb_22389	1.26116	1.14461e-08	Up
Gb_08108	3.97579	4.44012e-13	Up
Gb_10629	1.90386	0.000173481	Up
Gb_10628	3.64634	1.45312e-10	Up
Gb_40161	1.54268	0.0145183	Up
Gb_18298	1.56743	0.0222258	Up
Gb_06619	1.16622	4.59662e-09	Up
Gb_33212	1.11118	0.00463241	Up
Gb_40363	1.79668	8.96321e-10	Up
Gb_40987	1.70537	2.30049e-05	Up
Gb_40984	3.55136	3.58388e-17	Up
Gb_17404	1.07759	0.0421635	Up
Gb_24462	2.61483	0.0272051	Up
Gb_29136	1.63878	0.00913837	Up
Gb_39365	2.71895	0.001666	Up
Gb_27834	1.57162	0.000614312	Up
Gb_27835	1.63566	0.00041978	Up
Gb_06793	1.8193	0.000439384	Up
Gb_33390	3.32737	3.05198e-05	Up
Gb_35771	2.23134	2.20432e-06	Up
Gb_23424	2.48553	0.0042312	Up
Gb_05946	1.36219	0.00177823	Up
Gb_07099	4.57824	2.49846e-19	Up
Gb_07634	2.29337	0.00198899	Up
Gb_08185	1.03295	0.00157106	Up
Gb_05004	1.17792	0.00751501	Up
Gb_15897	1.60716	5.18e-10	Up
Gb_14443	2.69332	1.35385e-06	Up
Gb_20206	1.26736	0.000118945	Up
Gb_31857	1.40725	1.03045e-06	Up
Gb_36055	1.14358	0.0275639	Up
Gb_15458	1.39737	8.93839e-05	Up
Gb_15455	1.25075	0.0403162	Up
Gb_22755	1.71889	6.20253e-11	Up
Gb_14634	1.4549	0.000753501	Up
Gb_24624	1.22788	0.00553085	Up
Gb_07594	2.58249	9.70113e-09	Up
Gb_07440	1.0648	0.00079504	Up
Gb_28504	2.17625	1.80611e-08	Up
Gb_36796	1.24021	0.0074142	Up
Gb_36791	1.95059	8.72689e-05	Up
Gb_36790	2.45386	2.66129e-05	Up
Gb_00608	1.13359	0.00207411	Up
Gb_06837	2.15632	0.000151994	Up
Gb_06836	1.0612	0.00580532	Up
Gb_13387	1.05792	0.00202285	Up
Gb_11260	1.07722	4.03118e-06	Up
Gb_26480	1.08077	8.9576e-07	Up
Gb_05087	1.12479	0.00754943	Up
Gb_08480	2.01083	0.00658994	Up
Gb_03456	1.80014	0.00598722	Up
Gb_17712	1.48191	0.0155823	Up
Gb_17713	2.37378	4.36593e-06	Up
Gb_17711	1.74779	0.000532243	Up
Gb_25024	1.60244	0.0224706	Up
Gb_08112	1.97929	5.59206e-05	Up
Gb_23851	1.32898	0.00490827	Up
Gb_27193	1.46176	5.16034e-06	Up
Gb_18241	1.01125	7.67766e-08	Up
Gb_23949	1.23589	0.0375018	Up
Gb_38609	4.13821	2.10714e-25	Up
Gb_33732	1.1857	3.08325e-05	Up
Gb_16942	1.42859	0.0132991	Up
Gb_08696	1.05215	2.65119e-05	Up
Gb_08695	1.25014	3.67394e-06	Up
Gb_09733	2.33823	5.18761e-05	Up
Gb_15504	1.18088	1.14205e-13	Up
Gb_35027	1.07254	0.0234791	Up
Gb_22140	3.94365	9.29205e-16	Up
Gb_36421	1.0821	0.00319507	Up
Gb_41091	1.30824	0.017581	Up
Gb_04109	1.2007	2.98453e-10	Up
Gb_15076	1.4538	0.0225241	Up
Gb_12272	1.66278	0.0120646	Up
Gb_13632	1.04284	0.00162739	Up
Gb_18945	1.13391	0.000614414	Up
Gb_20118	1.10007	0.00298372	Up
Gb_30698	1.73029	0.000112757	Up
Gb_30699	1.19594	5.19633e-08	Up
Gb_38093	1.5318	0.00303312	Up
Gb_27466	1.49181	5.926e-07	Up
Gb_01052	3.10611	4.84592e-11	Up
Gb_00727	2.93176	7.82646e-12	Up
Gb_00725	2.98727	1.44108e-12	Up
Gb_23171	1.02459	0.0359547	Up
Gb_07045	2.65309	1.25172e-09	Up
Gb_29958	1.3978	0.0462659	Up
Gb_14887	1.60354	0.0431612	Up
Gb_19938	1.10373	0.0284539	Up
Gb_19939	1.94863	0.04875	Up
Gb_39836	4.04415	3.79471e-21	Up
Gb_21478	1.89713	8.35311e-06	Up
Gb_21475	1.81733	0.0169455	Up
Gb_38476	1.54747	1.8864e-05	Up
Gb_38686	3.33185	1.37282e-13	Up
Gb_37322	1.49291	4.60013e-05	Up
Gb_06624	1.40096	0.00041978	Up
Gb_01939	2.33914	2.50988e-12	Up
Gb_32792	1.47672	0.000251541	Up
Gb_36084	1.18037	0.00179843	Up
Gb_11140	1.76445	7.41915e-17	Up
Gb_09766	1.53921	0.0231023	Up
Gb_19332	1.11052	0.0478452	Up
Gb_19467	1.19809	0.00570536	Up
Gb_31777	4.05604	0.00819432	Up
Gb_27099	1.48972	0.0403453	Up
Gb_12619	1.15637	0.00298372	Up
Gb_18477	1.17268	0.000279792	Up
Gb_31987	1.96098	0.0258867	Up
Gb_41765	1.29843	0.0360043	Up
Gb_16283	1.06467	0.0088965	Up
Gb_28387	2.38642	5.45447e-19	Up
Gb_12082	1.06363	0.0187372	Up
Gb_03078	1.34719	1.44108e-12	Up
Gb_03071	1.84158	0.000339991	Up
Gb_22330	1.3844	0.0247842	Up
Gb_30612	1.5188	0.000335172	Up
Gb_34669	1.55629	0.00198899	Up
Gb_11813	1.53117	0.0235366	Up
Gb_30100	1.3996	0.000533793	Up
Gb_32502	1.30352	0.0160777	Up
Gb_32504	1.13606	0.0035468	Up
Gb_01502	1.9607	0.0115841	Up
Gb_37563	2.34297	7.14371e-05	Up
Gb_37567	1.12568	0.00337636	Up
Gb_00237	1.02195	0.0479748	Up
Gb_03890	1.53247	0.000498097	Up
Gb_05034	1.06053	0.0109133	Up
Gb_05036	1.29603	0.0357952	Up
Gb_22549	2.02475	5.74201e-10	Up
Gb_21160	1.23787	0.0113927	Up
Gb_26673	1.14606	0.000437922	Up
Gb_07944	1.72334	0.0453124	Up
Gb_03506	3.45188	4.29072e-14	Up
Gb_36825	1.28281	0.0012844	Up
Gb_36829	1.4161	0.000135668	Up
Gb_41258	1.14165	0.0433248	Up
Gb_40618	2.23556	0.000567965	Up
Gb_16994	2.53978	0.000734365	Up
Gb_29997	3.66625	4.90023e-10	Up
Gb_39490	1.96421	5.12873e-15	Up
Gb_36788	2.93899	6.90013e-10	Up
Gb_25500	1.00284	0.000705664	Up
Gb_21339	1.8353	0.0071318	Up
Gb_07435	2.23184	0.00403867	Up
Gb_20061	2.08139	2.74926e-11	Up
Gb_34129	1.22779	0.000106935	Up
Gb_37649	2.62902	0.0369691	Up
Gb_37642	4.05853	6.65801e-14	Up
Gb_37643	4.82573	1.19425e-30	Up
Gb_37641	2.57551	1.29729e-06	Up
Gb_01870	1.37871	0.0430348	Up
Gb_01298	2.38953	0.00306702	Up
Gb_01124	5.944	3.55271e-45	Up
Gb_13327	1.02932	0.00832649	Up
Gb_28914	1.95818	0.000560418	Up
Gb_23925	2.79174	1.02337e-07	Up
Gb_21271	2.48922	3.50987e-06	Up
Gb_21272	1.31106	0.0271514	Up
Gb_21273	1.63972	0.000294313	Up
Gb_06532	1.13309	3.73174e-07	Up
Gb_02850	1.21496	0.00112633	Up
Gb_12798	1.10549	8.39445e-06	Up
Gb_27482	1.59301	1.22929e-05	Up
Gb_11915	1.79212	1.08241e-28	Up
Gb_21702	1.37954	0.0411154	Up
Gb_01394	3.68949	1.52426e-11	Up
Gb_18274	1.88329	2.14652e-19	Up
Gb_04850	1.77147	6.15995e-05	Up
Gb_22708	1.12799	1.43534e-05	Up
Gb_40695	1.49484	0.0316781	Up
Gb_00322	1.19403	1.36086e-09	Up
Gb_08664	1.44406	0.00711516	Up
Gb_29720	1.52921	0.0021628	Up
Gb_21914	1.95386	0.0334037	Up
Gb_21918	1.792	0.0345721	Up
Gb_39695	2.67294	1.31661e-07	Up
Gb_22136	4.09677	2.85583e-14	Up
Gb_22137	4.91629	3.41268e-15	Up
Gb_22138	3.83116	2.93946e-13	Up
Gb_22139	2.59389	6.01517e-10	Up
Gb_29027	1.31093	0.0146175	Up
Gb_28377	1.02554	0.000664443	Up
Gb_13289	2.78839	0.00134554	Up
Gb_39718	3.03825	1.25172e-09	Up
Gb_39716	3.86832	1.53717e-06	Up
Gb_39717	3.10464	4.10877e-08	Up
Gb_39715	3.44034	5.6856e-08	Up
Gb_03405	1.17319	0.0159993	Up
Gb_03400	1.70948	8.11082e-05	Up
Gb_29593	1.47507	0.00697097	Up
Gb_14213	1.30059	0.0153578	Up
Gb_10028	1.96513	0.0028729	Up
Gb_18147	1.81569	0.0114111	Up
Gb_39845	1.10153	1.81248e-09	Up
Gb_34176	1.96494	8.66905e-19	Up
Gb_05811	1.03457	0.000458012	Up
Gb_06677	1.74231	2.69088e-08	Up
Gb_35657	1.059	0.030151	Up
Gb_11174	2.31152	0.00413809	Up
Gb_07991	1.37512	4.99789e-07	Up
Gb_09488	1.71863	0.0157746	Up
Gb_19430	1.94247	0.00515487	Up
Gb_34647	2.70105	4.04822e-05	Up
Gb_38475	3.41107	8.52747e-10	Up
Gb_36529	1.89029	0.000498097	Up
Gb_14504	1.05631	0.000813127	Up
Gb_30575	1.34818	8.06658e-05	Up
Gb_21817	6.92625	0.022433	Up
Gb_21813	2.13777	5.31339e-16	Up
Gb_39794	1.58842	8.44738e-05	Up
Gb_31229	1.66967	0.00958019	Up
Gb_32885	1.04783	3.9283e-06	Up
Gb_41821	2.6148	0.029397	Up
Gb_35710	1.17207	0.0168269	Up
Gb_35711	1.22882	0.011642	Up
Gb_17150	1.3658	0.00251446	Up
Gb_17151	6.45373	0.00141339	Up
Gb_21135	1.48358	0.026285	Up
Gb_29986	1.02229	0.000327331	Up
Gb_15440	1.49747	0.0383068	Up
Gb_07234	1.64509	0.00120012	Up
Gb_37801	1.32906	9.58787e-14	Up
Gb_38581	1.28738	0.00536885	Up
Gb_00493	1.54096	0.0142962	Up
Gb_00002	1.71282	0.0307942	Up
Gb_28722	1.0762	0.0267283	Up
Gb_15280	1.8183	0.0202249	Up
Gb_40661	1.90259	0.00378475	Up
Gb_26642	2.35139	2.69012e-09	Up
Gb_26067	1.13143	3.11924e-07	Up
Gb_13113	1.47865	0.0331996	Up
Gb_13114	1.34666	0.0320727	Up
Gb_19775	1.5563	8.42137e-07	Up
Gb_38139	1.34586	2.51721e-07	Up
Gb_28519	2.05402	0.000135361	Up
Gb_11721	2.74104	5.21491e-08	Up
Gb_11720	2.56169	6.94173e-13	Up
Gb_25608	1.17305	0.0386156	Up
Gb_07890	1.087	0.000872759	Up
Gb_28088	1.65378	0.0394849	Up
Gb_12400	4.51429	0.0165924	Up
Gb_09588	1.02222	5.77255e-05	Up
Gb_30321	1.24774	0.00901403	Up
Gb_33987	1.09151	6.50829e-08	Up
Gb_38078	1.13108	1.40073e-05	Up
Gb_32210	2.44097	1.96316e-09	Up
Gb_33166	1.34835	6.33999e-08	Up
Gb_33165	1.25288	1.11137e-08	Up
Gb_40451	1.27811	5.37448e-05	Up
Gb_11552	1.66682	6.38145e-07	Up
Gb_04736	1.16701	0.0201479	Up
Gb_11826	1.38649	6.6106e-09	Up
Gb_16020	1.19936	0.00141052	Up
Gb_14796	3.90319	0.0260172	Up
Gb_14794	1.89002	2.46305e-06	Up
Gb_27283	1.68128	0.00419792	Up
Gb_23063	6.32741	0.00109716	Up
Gb_04868	1.55689	9.87071e-05	Up
Gb_22089	4.2395	1.4919e-16	Up
Gb_09983	1.90519	5.38857e-14	Up
Gb_08634	1.19804	0.0359265	Up
Gb_39921	1.00594	0.0261638	Up
Gb_03600	1.19066	0.0310523	Up
Gb_20033	1.66461	0.00240233	Up
Gb_38205	1.49218	0.00324851	Up
Gb_25234	1.01195	0.00157976	Up
Gb_25235	1.2071	0.00480151	Up
Gb_07100	4.54874	1.38686e-18	Up
Gb_14361	1.76142	0.00512814	Up
Gb_14940	1.58822	5.25047e-07	Up
Gb_19810	3.54379	1.20333e-12	Up
Gb_12297	1.72567	0.0263078	Up
Gb_12298	1.49806	0.00203438	Up
Gb_14003	1.7259	0.00469911	Up
Gb_14002	1.4937	0.0224007	Up
Gb_03841	1.83022	2.9728e-05	Up
Gb_20171	1.46795	0.000401996	Up
Gb_01697	1.18082	0.0150728	Up
Gb_01039	2.4592	2.94176e-06	Up
Gb_01030	5.84493	1.35241e-36	Up
Gb_01032	7.25244	0.0123896	Up
Gb_00785	2.15788	0.00121512	Up
Gb_00786	1.55624	0.0011863	Up
Gb_22316	1.49113	2.60263e-06	Up
Gb_22315	1.22977	1.04371e-05	Up
Gb_22310	1.44392	0.00379344	Up
Gb_31388	1.7074	6.76982e-13	Up
Gb_27751	2.17792	3.55007e-07	Up
Gb_11054	1.23881	0.0369128	Up
Gb_34467	1.74084	0.00138955	Up
Gb_08344	1.01105	0.0130671	Up
Gb_05842	1.497	3.53058e-09	Up
Gb_18171	1.67063	0.011859	Up
Gb_34976	1.20541	9.30843e-07	Up
Gb_38629	1.97659	3.62277e-06	Up
Gb_02904	1.06776	0.000118999	Up
Gb_41422	2.00818	2.55255e-13	Up
Gb_41421	1.06875	0.000198678	Up
Gb_29778	1.70029	0.000233192	Up
Gb_13117	1.12022	0.0309478	Up
Gb_36739	1.54928	0.0156117	Up
Gb_18414	1.14473	0.000111378	Up
Gb_35002	1.20673	0.0384056	Up
Gb_09056	1.99638	0.0288931	Up
Gb_07185	1.08544	0.00927038	Up
Gb_34671	1.52285	0.00377759	Up
Gb_03013	2.3312	0.0287622	Up
Gb_29631	1.26081	1.14833e-05	Up
Gb_28321	1.12602	0.00590763	Up
Gb_19645	1.2949	0.0224834	Up
Gb_15688	2.293	4.94815e-21	Up
Gb_14087	1.28936	0.0163316	Up
Gb_35344	1.62259	0.00980299	Up
Gb_06078	1.3176	0.00813096	Up
Gb_35360	1.03644	0.0088358	Up
Gb_37236	1.2358	0.00454849	Up
Gb_27110	1.16548	0.0203944	Up
Gb_01797	1.61485	2.52195e-07	Up
Gb_28695	1.31458	0.0316096	Up
Gb_22648	1.35795	0.0312451	Up
Gb_08110	2.31515	5.86216e-05	Up
Gb_08111	1.45183	0.00798655	Up
Gb_08113	5.74865	0.0182967	Up
Gb_10090	2.02435	0.00656905	Up
Gb_10639	1.18947	0.000263342	Up
Gb_11324	1.19493	0.0359306	Up
Gb_16674	8.41153	7.73039e-08	Up
Gb_16672	1.79686	0.027703	Up
Gb_17187	1.78521	3.81463e-08	Up
Gb_12002	1.33112	0.000200502	Up
Gb_13756	4.78052	2.24987e-17	Up
Gb_06608	1.05736	5.00359e-06	Up
Gb_01958	1.34296	1.32639e-07	Up
Gb_01956	2.74309	8.23371e-10	Up
Gb_11125	1.25957	1.78586e-05	Up
Gb_09746	1.39449	0.000245211	Up
Gb_13346	1.21702	8.64724e-07	Up
Gb_30001	1.46722	0.00380951	Up
Gb_26033	1.31641	4.10877e-08	Up
Gb_12634	1.71532	0.000151668	Up
Gb_33016	2.04419	0.000784067	Up
Gb_33015	2.19479	2.42192e-05	Up
Gb_10444	1.07339	0.0238275	Up
Gb_11710	2.59436	1.87447e-07	Up
Gb_11714	1.68648	0.00317562	Up
Gb_11715	1.38848	0.00657972	Up
Gb_00016	1.37924	0.0355614	Up
Gb_12436	1.48207	0.000191672	Up
Gb_10872	1.55414	0.00101827	Up
Gb_26337	1.314	3.05165e-17	Up
Gb_25964	2.59772	5.24162e-07	Up
Gb_25967	1.93224	0.0499922	Up
Gb_26605	1.27759	0.002214	Up
Gb_35163	1.45894	1.21534e-06	Up
Gb_15886	1.52092	1.84718e-13	Up
Gb_12086	1.54298	0.00905627	Up
Gb_09452	1.14235	0.00283135	Up
Gb_17102	1.10925	0.012427	Up
Gb_20984	1.60785	9.6148e-09	Up
Gb_20986	3.4312	1.75111e-07	Up
Gb_38619	1.60391	0.000116989	Up
Gb_40427	6.19042	0.00441034	Up
Gb_17816	2.12287	1.70586e-06	Up
Gb_06139	1.81127	3.09798e-09	Up
Gb_12868	1.49935	9.36047e-05	Up
Gb_41271	1.07308	0.000292057	Up
Gb_40630	1.7019	0.0188178	Up
Gb_28215	1.90226	4.24662e-13	Up
Gb_19239	1.94765	0.00234162	Up
Gb_25561	1.80575	0.0408629	Up
Gb_02515	1.1836	0.0398383	Up
Gb_39584	1.92082	3.70128e-08	Up
Gb_04653	1.07641	0.00785205	Up
Gb_39636	2.04157	7.23779e-06	Up
Gb_36784	2.52901	0.000789867	Up
Gb_36789	2.25398	0.0160955	Up
Gb_32942	1.77856	2.69118e-07	Up
Gb_32947	1.44419	0.000101354	Up
Gb_32945	1.39682	0.0192459	Up
Gb_04537	1.06261	0.011126	Up
Gb_08978	4.55803	2.97728e-28	Up
Gb_23607	1.99917	3.50215e-08	Up
Gb_06829	1.20002	1.27998e-12	Up
Gb_09087	1.36465	0.0349977	Up
Gb_22266	1.07759	0.040237	Up
Gb_25601	2.31576	0.000996466	Up
Gb_14331	1.23649	0.00510997	Up
Gb_41161	1.41308	1.5743e-06	Up
Gb_19005	2.39406	0.000432383	Up
Gb_19006	2.83412	3.65613e-09	Up
Gb_19001	2.12627	1.16661e-08	Up
Gb_19002	1.60572	0.00281343	Up
Gb_19003	2.00981	0.00150719	Up
Gb_36432	1.98641	1.09739e-05	Up
Gb_38020	2.09835	3.81445e-05	Up
Gb_04068	3.00617	1.08428e-10	Up
Gb_18513	2.59322	0.000354792	Up
Gb_17729	3.17243	1.64212e-22	Up
Gb_20858	1.2021	0.00603693	Up
Gb_19644	6.61284	0.000358436	Up
Gb_30131	1.4289	3.85105e-05	Up
Gb_10044	1.44601	0.00373726	Up
Gb_25036	4.64935	4.50302e-21	Up
Gb_01407	1.35555	0.0252946	Up
Gb_10353	1.46593	0.0022092	Up
Gb_10351	1.12522	0.00055725	Up
Gb_39200	1.31498	4.39524e-05	Up
Gb_39201	1.61714	6.1678e-06	Up
Gb_39205	1.55445	3.95651e-05	Up
Gb_33460	1.2493	0.000101043	Up
Gb_02245	1.51863	0.00166913	Up
Gb_11241	1.27704	0.0112554	Up
Gb_33704	6.83362	0.00230417	Up
Gb_26245	1.00046	0.00145986	Up
Gb_34639	-1.19591	0.0430203	Down
Gb_01622	-1.50431	0.00334763	Down
Gb_30136	-1.52683	0.00133926	Down
Gb_14918	-1.15027	0.0040119	Down
Gb_10740	-3.70456	1.5511e-08	Down
Gb_33376	-1.24737	0.00149835	Down
Gb_13590	-3.63706	5.46678e-06	Down
Gb_13591	-3.05448	0.00562921	Down
Gb_13627	-2.2796	0.0170875	Down
Gb_36924	-1.42959	0.0236074	Down
Gb_36925	-2.04467	5.93986e-11	Down
Gb_01061	-1.07287	8.07882e-14	Down
Gb_03426	-1.61656	4.52623e-09	Down
Gb_22696	-1.10804	0.0234389	Down
Gb_12030	-1.11789	0.0149165	Down
Gb_17208	-1.71053	0.0450092	Down
Gb_30234	-1.6109	0.0406068	Down
Gb_21190	-1.77986	0.0248214	Down
Gb_20713	-3.50268	0.0091786	Down
Gb_20714	-3.37583	0.0089318	Down
Gb_20717	-1.66484	0.00877394	Down
Gb_10209	-1.08866	0.0291368	Down
Gb_24395	-1.83211	0.0242958	Down
Gb_24966	-2.3349	0.0338009	Down
Gb_22061	-1.59024	1.71469e-05	Down
Gb_19459	-1.70486	0.0209398	Down
Gb_27602	-2.93335	0.0145012	Down
Gb_28803	-6.17261	0.00304007	Down
Gb_38319	-1.66143	2.86378e-05	Down
Gb_37430	-6.10675	0.00399426	Down
Gb_36503	-1.56315	0.000215668	Down
Gb_02054	-1.26743	0.00750846	Down
Gb_32330	-2.7222	0.00179236	Down
Gb_33064	-1.20431	5.88826e-06	Down
Gb_35532	-1.88391	0.00164364	Down
Gb_04616	-1.18436	3.41406e-06	Down
Gb_04613	-2.26019	0.00237704	Down
Gb_28393	-1.03682	0.000355423	Down
Gb_31240	-1.49357	0.0320118	Down
Gb_24272	-1.17432	0.0366296	Down
Gb_03201	-2.01698	0.0074068	Down
Gb_32278	-2.07934	0.00087776	Down
Gb_32279	-1.5957	0.0195095	Down
Gb_32276	-6.79429	0.0307394	Down
Gb_32277	-1.89747	0.00188926	Down
Gb_37392	-1.18784	6.70247e-05	Down
Gb_14817	-1.18972	0.00216242	Down
Gb_18027	-1.664	0.00349899	Down
Gb_10662	-2.08298	0.0133878	Down
Gb_10668	-1.36389	0.00233492	Down
Gb_11390	-1.84922	0.0120646	Down
Gb_05507	-1.37413	0.000552475	Down
Gb_05509	-2.05355	0.00823112	Down
Gb_15462	-4.99431	0.0236452	Down
Gb_21119	-4.13445	4.49469e-10	Down
Gb_26667	-1.43228	0.0118409	Down
Gb_30412	-2.01309	9.26164e-12	Down
Gb_07217	-1.01587	2.85161e-05	Down
Gb_22790	-1.10206	0.0270191	Down
Gb_22791	-1.66476	0.00244964	Down
Gb_22795	-2.6774	8.18034e-11	Down
Gb_10849	-1.27345	0.0222258	Down
Gb_02422	-1.77828	0.00371422	Down
Gb_14600	-4.39824	0.024766	Down
Gb_27878	-1.38035	0.0353871	Down
Gb_37980	-1.87488	0.00136127	Down
Gb_29199	-4.00074	0.000739253	Down
Gb_29198	-5.19089	2.35184e-05	Down
Gb_17659	-1.004	0.0389373	Down
Gb_17657	-1.15983	0.010609	Down
Gb_14304	-2.78766	3.40995e-13	Down
Gb_32382	-1.13374	0.0144387	Down
Gb_11222	-1.27537	9.34742e-05	Down
Gb_31134	-1.30509	0.0490608	Down
Gb_24584	-2.24142	0.00303312	Down
Gb_34358	-1.67395	0.00377626	Down
Gb_05909	-1.98058	0.0299576	Down
Gb_30306	-1.44299	3.15729e-07	Down
Gb_33140	-1.14922	0.0299632	Down
Gb_08374	-1.48413	0.034577	Down
Gb_00148	-1.41366	0.00321276	Down
Gb_25390	-1.95	0.0209331	Down
Gb_25399	-1.57911	0.0432637	Down
Gb_24048	-1.35669	0.0290212	Down
Gb_17359	-2.01443	0.00157106	Down
Gb_04264	-1.23615	0.00582346	Down
Gb_09179	-1.00064	0.0103489	Down
Gb_09178	-2.24539	0.00100116	Down
Gb_12812	-1.80609	0.0320118	Down
Gb_41228	-2.21684	3.06232e-05	Down
Gb_34914	-1.69067	0.0172087	Down
Gb_41486	-2.11231	0.00454849	Down
Gb_16900	-1.19036	0.0240818	Down
Gb_04107	-1.83278	0.0262456	Down
Gb_09232	-1.33116	0.00560167	Down
Gb_06753	-1.05295	0.000397338	Down
Gb_32627	-1.27646	0.00490682	Down
Gb_32991	-4.28967	5.97641e-09	Down
Gb_32990	-4.11247	2.72479e-08	Down
Gb_28022	-1.42637	4.95201e-07	Down
Gb_23400	-3.50296	0.00204421	Down
Gb_20615	-5.21279	1.18343e-05	Down
Gb_20617	-6.76092	0.00324851	Down
Gb_10713	-1.30924	6.40532e-05	Down
Gb_28349	-6.57086	0.000822231	Down
Gb_28344	-1.7773	2.73862e-12	Down
Gb_23999	-1.50251	0.0103683	Down
Gb_23334	-1.69972	0.00379344	Down
Gb_30387	-1.09551	0.00635341	Down
Gb_03865	-2.09084	0.00438027	Down
Gb_03860	-2.71599	4.24582e-08	Down
Gb_03862	-3.02746	1.14627e-11	Down
Gb_10076	-1.46378	4.29379e-11	Down
Gb_09040	-1.8134	0.000788069	Down
Gb_29230	-1.02669	1.7304e-05	Down
Gb_29580	-1.31774	0.00620129	Down
Gb_19613	-2.14894	0.000254358	Down
Gb_23812	-1.12225	0.00760683	Down
Gb_39251	-2.94526	5.17131e-08	Down
Gb_31863	-1.00338	0.000830998	Down
Gb_18202	-1.50282	0.00311929	Down
Gb_19151	-1.96905	4.01133e-05	Down
Gb_27900	-1.35964	0.046754	Down
Gb_27902	-1.42799	0.0227405	Down
Gb_21430	-1.00593	1.55709e-05	Down
Gb_32395	-1.91588	0.0306998	Down
Gb_04186	-1.14843	5.56017e-05	Down
Gb_16324	-2.01783	0.0437181	Down
Gb_25098	-2.86819	0.0375592	Down
Gb_23743	-1.45616	8.21875e-05	Down
Gb_26219	-5.77103	0.0323875	Down
Gb_25297	-1.69168	9.6163e-05	Down
Gb_38402	-1.52122	0.0361639	Down
Gb_24161	-2.5501	0.0308486	Down
Gb_33570	-2.16814	0.000655749	Down
Gb_37407	-2.14448	0.000790386	Down
Gb_35935	-1.16049	0.0302586	Down
Gb_32304	-1.94825	0.0438909	Down
Gb_05286	-7.77314	1.28722e-06	Down
Gb_05285	-4.69008	0.000665505	Down
Gb_29622	-1.89633	3.84441e-05	Down
Gb_08281	-2.41936	0.00434652	Down
Gb_16828	-1.12328	0.00980299	Down
Gb_08752	-3.06526	0.0231622	Down
Gb_16795	-3.26669	9.91857e-11	Down
Gb_09734	-1.13718	0.0433248	Down
Gb_22463	-3.1111	0.0454166	Down
Gb_35309	-1.73751	4.13985e-07	Down
Gb_06019	-2.22889	0.00507355	Down
Gb_32890	-2.88504	0.039448	Down
Gb_34494	-1.85493	0.000368868	Down
Gb_00766	-1.07	0.00947459	Down
Gb_28106	-1.91108	0.0201787	Down
Gb_23134	-1.50723	0.00334494	Down
Gb_07949	-1.19286	0.0110304	Down
Gb_28520	-3.02505	0.000116427	Down
Gb_05073	-3.07165	0.0449497	Down
Gb_38839	-2.61217	0.0374424	Down
Gb_23274	-2.14029	0.0323875	Down
Gb_38726	-1.84186	0.00145986	Down
Gb_26581	-1.05435	0.000198261	Down
Gb_31538	-2.31546	0.00519328	Down
Gb_06198	-2.28857	1.54603e-05	Down
Gb_40351	-1.26121	0.0011128	Down
Gb_16456	-2.84291	0.0114111	Down
Gb_05505	-2.09136	0.0399226	Down
Gb_37025	-1.88632	5.19895e-06	Down
Gb_13241	-2.00678	0.0383068	Down
Gb_26903	-1.40554	0.0177387	Down
Gb_22950	-1.46334	0.000260961	Down
Gb_20888	-1.92597	0.000416743	Down
Gb_19747	-2.47709	2.63821e-05	Down
Gb_19744	-2.27557	8.35512e-05	Down
Gb_19743	-2.66391	0.000111258	Down
Gb_05209	-1.68038	0.000131728	Down
Gb_40099	-1.08157	0.0482422	Down
Gb_40098	-1.07071	0.0333857	Down
Gb_32921	-1.05099	6.06992e-07	Down
Gb_04550	-1.4045	0.041117	Down
Gb_29733	-1.88471	0.0120892	Down
Gb_29734	-3.08432	6.11657e-08	Down
Gb_03522	-1.94319	1.36699e-05	Down
Gb_08991	-1.02457	0.00744649	Down
Gb_17626	-1.32691	0.0119538	Down
Gb_23555	-1.10425	0.00902909	Down
Gb_26310	-1.08452	4.71441e-05	Down
Gb_28950	-3.15186	4.8255e-07	Down
Gb_23967	-1.06175	5.94192e-05	Down
Gb_37297	-3.86254	0.0177549	Down
Gb_07082	-6.91942	0.000191672	Down
Gb_36452	-2.13143	1.04848e-06	Down
Gb_36453	-1.13327	0.023131	Down
Gb_36455	-2.2405	0.0028137	Down
Gb_01662	-2.19591	0.00708271	Down
Gb_18715	-1.06387	0.0015102	Down
Gb_10699	-1.89785	1.14461e-08	Down
Gb_11560	-2.4486	6.15995e-05	Down
Gb_16693	-2.032	0.00259732	Down
Gb_04748	-3.25154	0.00015862	Down
Gb_17122	-1.19382	1.88463e-08	Down
Gb_07013	-5.96482	0.0069082	Down
Gb_14780	-2.9873	0.000761502	Down
Gb_26509	-1.25143	8.51729e-07	Down
Gb_15439	-1.60499	0.00989396	Down
Gb_15438	-1.33567	0.00219577	Down
Gb_30449	-1.27732	0.0110187	Down
Gb_30448	-3.45848	0.000658867	Down
Gb_18160	-1.54885	0.00748454	Down
Gb_33405	-1.39598	0.00683089	Down
Gb_33406	-1.43607	0.000125155	Down
Gb_00406	-1.4259	0.0307942	Down
Gb_00409	-1.10714	1.49741e-05	Down
Gb_15235	-1.04036	0.00316897	Down
Gb_12308	-2.71654	0.00437337	Down
Gb_21046	-1.0924	0.0107012	Down
Gb_26771	-2.37778	0.0114111	Down
Gb_26772	-1.50387	4.49831e-05	Down
Gb_07474	-1.63606	0.0133944	Down
Gb_35274	-6.94461	0.0259253	Down
Gb_23628	-1.77279	0.000283785	Down
Gb_13369	-1.06998	0.00186731	Down
Gb_22288	-1.36446	9.36047e-05	Down
Gb_24534	-1.66774	0.0452329	Down
Gb_39014	-2.40639	0.000134479	Down
Gb_36981	-1.2846	0.00240655	Down
Gb_38780	-2.80463	0.0158543	Down
Gb_35408	-1.6319	9.51765e-05	Down
Gb_34444	-1.04368	0.0288321	Down
Gb_11073	-1.99131	8.97091e-06	Down
Gb_02790	-1.65418	0.00648306	Down
Gb_00862	-1.01186	0.000254358	Down
Gb_34864	-1.26925	0.00271262	Down
Gb_32339	-2.39543	0.00244025	Down
Gb_32338	-2.47144	0.000195751	Down
Gb_23456	-1.38936	1.32809e-09	Down
Gb_11957	-1.31074	8.4634e-05	Down
Gb_41395	-2.77755	0.0395104	Down
Gb_04811	-1.04709	0.0134301	Down
Gb_04812	-1.93202	0.000368868	Down
Gb_32499	-6.65981	0.000603492	Down
Gb_33729	-2.37834	0.000416625	Down
Gb_15987	-2.0402	0.0295697	Down
Gb_16954	-1.02528	0.0386762	Down
Gb_16373	-7.21592	0.000260385	Down
Gb_30095	-1.2682	0.00872618	Down
Gb_24114	-1.0079	0.000595547	Down
Gb_31936	-1.06475	0.000771334	Down
Gb_31935	-1.06702	2.19795e-05	Down
Gb_40707	-1.09274	0.00180842	Down
Gb_40702	-1.63161	0.0412516	Down
Gb_35038	-1.98016	0.0291651	Down
Gb_35037	-6.08535	0.00546085	Down
Gb_41086	-2.14147	0.000665539	Down
Gb_13516	-1.61685	0.00537416	Down
Gb_00507	-2.02572	0.0252119	Down
Gb_14093	-1.17964	0.0106707	Down
Gb_14094	-1.58797	0.0012285	Down
Gb_14095	-1.19319	6.79574e-05	Down
Gb_20103	-1.73311	0.0343122	Down
Gb_20102	-1.52118	0.00598426	Down
Gb_21856	-1.90717	5.47745e-11	Down
Gb_25160	-2.10674	4.1836e-07	Down
Gb_27455	-1.2777	0.000103782	Down
Gb_23505	-1.99058	3.72097e-08	Down
Gb_35484	-1.85791	3.29853e-15	Down
Gb_01595	-1.96875	0.0212831	Down
Gb_36682	-1.22455	0.0354129	Down
Gb_11036	-1.11405	0.00207338	Down
Gb_05746	-1.14933	3.04655e-07	Down
Gb_00716	-2.14809	0.0041028	Down
Gb_00715	-2.33691	0.014836	Down
Gb_00713	-1.43894	0.000498097	Down
Gb_00710	-2.33677	0.000319909	Down
Gb_40800	-1.80263	0.0209753	Down
Gb_02716	-4.91976	9.47112e-05	Down
Gb_15129	-1.10353	0.00257764	Down
Gb_03690	-2.07107	0.00524027	Down
Gb_20734	-3.82899	2.03425e-08	Down
Gb_02998	-1.12459	0.000504677	Down
Gb_34274	-1.82261	0.0236452	Down
Gb_04466	-1.57624	7.22015e-10	Down
Gb_04462	-10.7393	5.24796e-16	Down
Gb_11131	-1.43077	0.00591848	Down
Gb_29455	-1.16396	0.0169166	Down
Gb_08828	-3.62742	0.0119208	Down
Gb_24274	-1.90154	0.000102498	Down
Gb_27086	-1.26225	0.0369983	Down
Gb_22903	-5.39583	0.0038147	Down
Gb_19738	-2.2082	0.0141946	Down
Gb_19737	-2.10402	0.0351694	Down
Gb_19734	-1.21849	6.76982e-13	Down
Gb_21340	-1.93273	0.00929925	Down
Gb_07754	-1.02355	0.00740426	Down
Gb_34849	-3.09275	6.42794e-05	Down
Gb_34848	-1.65703	0.015265	Down
Gb_33004	-1.28652	6.63244e-06	Down
Gb_33009	-2.50628	0.0169402	Down
Gb_05270	-2.24509	0.00413809	Down
Gb_10452	-2.56392	1.49547e-10	Down
Gb_16148	-5.90111	6.38731e-10	Down
Gb_28511	-9.57965	1.88758e-11	Down
Gb_23522	-2.50825	0.00705455	Down
Gb_26348	-4.36389	0.0304158	Down
Gb_26345	-4.1377	0.0419749	Down
Gb_17920	-1.72139	0.000254358	Down
Gb_24257	-2.62101	0.000445768	Down
Gb_10937	-2.2828	0.00805323	Down
Gb_10936	-3.05442	5.43741e-09	Down
Gb_10935	-2.9789	0.000295254	Down
Gb_37554	-1.03832	1.35536e-05	Down
Gb_03263	-1.3039	0.0123452	Down
Gb_40414	-2.36127	0.0169166	Down
Gb_05026	-1.52105	2.05658e-09	Down
Gb_17504	-1.96235	0.0113483	Down
Gb_15873	-1.36254	0.00881295	Down
Gb_22616	-10.2659	2.8075e-10	Down
Gb_17807	-1.41668	0.0265163	Down
Gb_19183	-1.00881	0.0129967	Down
Gb_20220	-1.9879	0.0124628	Down
Gb_20221	-1.83758	0.00910987	Down
Gb_10305	-1.09533	0.00981975	Down
Gb_04202	-1.91046	0.00947459	Down
Gb_23020	-2.27229	1.46971e-05	Down
Gb_36853	-2.84132	0.0241448	Down
Gb_23793	-3.23234	9.15595e-05	Down
Gb_23798	-1.41639	0.00356822	Down
Gb_27008	-1.12594	1.07583e-05	Down
Gb_14651	-1.22111	1.62125e-05	Down
Gb_38242	-1.11576	0.0069082	Down
Gb_33371	-1.5538	0.0191217	Down
Gb_35796	-1.90887	9.66466e-05	Down
Gb_35798	-1.39523	0.0411817	Down
Gb_21363	-3.0376	0.0336334	Down
Gb_01135	-7.59209	7.61588e-06	Down
Gb_28590	-1.19657	0.0170143	Down
Gb_28591	-1.12895	0.030535	Down
Gb_06818	-5.00788	2.5318e-10	Down
Gb_23379	-1.80482	5.29162e-06	Down
Gb_37755	-1.30966	0.00251407	Down
Gb_11047	-4.54688	0.000149115	Down
Gb_02002	-1.30564	0.00346959	Down
Gb_34473	-7.48847	3.95536e-06	Down
Gb_37102	-1.05012	0.000212118	Down
Gb_02470	-1.08071	0.00553532	Down
Gb_19671	-1.59868	0.00474519	Down
Gb_30161	-1.42221	0.0250614	Down
Gb_25002	-1.13349	0.00097393	Down
Gb_31696	-1.11559	0.00760683	Down
Gb_24060	-1.53674	0.00910987	Down
Gb_18261	-1.20961	0.0154821	Down
Gb_34557	-1.37354	0.0494261	Down
Gb_02277	-1.6137	0.00735715	Down
Gb_02274	-2.05629	0.0012285	Down
Gb_10299	-1.30987	0.00142462	Down
Gb_05694	-1.33729	1.35656e-09	Down
Gb_28288	-1.23515	0.0106133	Down
Gb_39962	-1.11604	0.000190109	Down
Gb_17966	-6.79689	0.000227293	Down
Gb_24642	-1.29252	2.79991e-08	Down
Gb_24641	-1.49261	0.0238684	Down
Gb_21965	-1.05908	0.000498097	Down
Gb_06896	-2.95773	0.0473744	Down
Gb_08055	-1.4257	0.00028898	Down
Gb_16883	-3.1153	0.00128427	Down
Gb_16886	-2.10389	0.00128838	Down
Gb_38916	-2.58866	0.0435991	Down
Gb_23318	-4.14073	0.0489235	Down
Gb_18966	-3.37653	5.23155e-09	Down
Gb_29211	-1.21748	0.0145791	Down
Gb_23481	-1.14486	0.015126	Down
Gb_11984	-2.12616	4.05568e-06	Down
Gb_36917	-1.58905	4.30036e-05	Down
Gb_36918	-1.00192	0.000101354	Down
Gb_30204	-1.82668	0.044431	Down
Gb_01911	-2.70139	0.00974901	Down
Gb_39132	-1.47034	6.01743e-05	Down
Gb_39131	-1.12408	0.0269485	Down
Gb_33790	-5.02658	2.55623e-09	Down
Gb_10211	-1.58964	2.89966e-06	Down
Gb_40334	-1.43116	0.00441936	Down
Gb_34223	-2.1758	2.60703e-05	Down
Gb_34222	-2.36549	4.55413e-07	Down
Gb_08547	-1.63965	1.10859e-05	Down
Gb_24499	-1.37997	0.00451218	Down
Gb_31706	-1.01892	5.27693e-06	Down
Gb_14514	-2.58386	2.45993e-08	Down
Gb_03240	-2.12652	4.37827e-05	Down
Gb_41812	-2.40934	0.0289168	Down
Gb_33693	-1.10625	0.00046036	Down
Gb_00709	-1.61035	0.022516	Down
Gb_36177	-1.09983	0.000254549	Down
Gb_38819	-1.31045	0.00739049	Down
Gb_08184	-1.89246	0.0406749	Down
Gb_14720	-5.76291	0.0106586	Down
Gb_26659	-2.41327	0.00181763	Down
Gb_20764	-3.37664	1.68737e-05	Down
Gb_38372	-1.82237	0.0120646	Down
Gb_06173	-1.05951	1.67061e-07	Down
Gb_37811	-1.93305	0.00190652	Down
Gb_27239	-1.11961	5.89048e-06	Down
Gb_13103	-3.2388	0.00639234	Down
Gb_13107	-2.07967	3.16973e-06	Down
Gb_13104	-2.49801	3.77199e-07	Down
Gb_34025	-1.60036	0.00740713	Down
Gb_07415	-2.01237	4.37159e-09	Down
Gb_02450	-1.12753	5.23275e-05	Down
Gb_03984	-1.51737	3.2963e-13	Down
Gb_37990	-2.82887	2.19795e-05	Down
Gb_01101	-1.7806	0.00557585	Down
Gb_05489	-2.18882	0.00157141	Down
Gb_11757	-2.4138	0.000777913	Down
Gb_12473	-3.87582	0.0350478	Down
Gb_10836	-2.20349	3.68761e-05	Down
Gb_41068	-1.36801	0.0166544	Down
Gb_22321	-2.49856	5.85887e-05	Down
Gb_25646	-1.93456	5.37573e-07	Down
Gb_24598	-1.03176	0.020121	Down
Gb_06463	-1.00105	0.00395817	Down
Gb_37500	-4.02568	0.0245124	Down
Gb_33972	-1.79419	0.0118435	Down
Gb_02832	-1.09001	0.000253342	Down
Gb_33152	-2.01169	0.0145959	Down
Gb_17607	-1.2579	0.000913727	Down
Gb_11091	-1.18623	0.000226267	Down
Gb_24801	-2.5151	8.87749e-10	Down
Gb_24809	-3.0365	6.05945e-08	Down
Gb_11934	-4.02205	0.000215299	Down
Gb_41237	-2.10537	0.000319909	Down
Gb_10536	-3.31747	0.0195287	Down
Gb_09991	-2.71516	0.00216157	Down
Gb_15969	-5.98407	0.0173558	Down
Gb_15968	-1.12053	1.50955e-05	Down
Gb_20825	-7.32248	0.000254549	Down
Gb_12583	-2.17371	0.00674884	Down
Gb_12586	-1.21491	0.0379741	Down
Gb_39952	-1.22908	0.00685771	Down
Gb_13189	-1.03989	0.000238582	Down
Gb_19493	-1.22314	0.0151901	Down
Gb_37162	-1.16157	0.000499289	Down
Gb_22114	-1.30108	2.01338e-06	Down
Gb_14375	-1.32831	0.00592342	Down
Gb_14377	-5.16029	0.00460282	Down
Gb_09518	-1.44856	0.000275032	Down
Gb_16703	-1.32145	3.95597e-08	Down
Gb_28359	-2.606	0.0338168	Down
Gb_12280	-1.72722	0.00175928	Down
Gb_25491	-2.69552	4.05568e-06	Down
Gb_12131	-2.95835	1.80083e-08	Down
Gb_17568	-1.19975	0.0130037	Down
Gb_36963	-3.77909	0.0030253	Down
Gb_06088	-1.22417	0.0114348	Down
Gb_35396	-1.49691	6.89582e-13	Down
Gb_35395	-1.01125	9.51354e-05	Down
Gb_07682	-3.2583	0.000959754	Down
Gb_34429	-2.57543	0.030605	Down
Gb_34428	-2.59039	0.0302303	Down
Gb_06944	-6.15092	0.0028729	Down
Gb_22837	-1.85597	0.000115469	Down
Gb_19985	-2.59209	0.000405055	Down
Gb_19984	-2.39704	0.0068111	Down
Gb_39249	-1.02046	0.000643034	Down
Gb_17580	-2.87528	0.000557455	Down
Gb_35585	-1.83489	0.0325544	Down
Gb_35633	-1.09668	0.0499922	Down
Gb_11191	-2.09283	0.000498619	Down
Gb_33873	-4.3074	0.00552165	Down
Gb_29789	-1.718	0.0150728	Down
Gb_16355	-3.40815	0.0116526	Down
Gb_28783	-1.49804	0.00111623	Down
Gb_17489	-2.84612	2.19669e-10	Down
Gb_30078	-2.24121	0.000102906	Down
Gb_24176	-2.81628	0.000246014	Down
Gb_01272	-1.50008	0.0320118	Down
Gb_33503	-2.11708	0.00424505	Down
Gb_37472	-1.05265	0.0353549	Down
Gb_18407	-1.6227	0.02272	Down
Gb_03368	-1.08179	0.0049266	Down
Gb_32379	-1.57478	0.00240233	Down
Gb_30008	-1.85771	1.94084e-05	Down
Gb_40121	-1.15352	0.0251015	Down
Gb_05122	-5.50181	7.37565e-11	Down
Gb_16836	-1.28509	0.0186926	Down
Gb_00577	-1.0797	0.0109924	Down
Gb_21294	-1.76611	0.00413555	Down
Gb_30555	-2.16753	0.00425065	Down
Gb_30554	-2.4954	8.32377e-05	Down
Gb_35317	-2.82118	1.04559e-05	Down
Gb_07018	-1.30292	0.000116989	Down
Gb_20877	-1.18225	0.00153338	Down
Gb_20876	-1.19349	0.00043222	Down
Gb_02193	-2.69784	0.0415014	Down
Gb_02190	-1.46386	0.0173558	Down
Gb_02191	-1.16995	0.0042312	Down
Gb_05787	-4.70945	3.70002e-06	Down
Gb_16662	-4.18814	5.15442e-09	Down
Gb_16667	-1.27368	0.0322246	Down
Gb_15814	-1.67685	0.0128414	Down
Gb_26962	-1.98487	0.0137694	Down
Gb_14777	-3.11073	0.0116468	Down
Gb_21480	-2.25139	5.21627e-05	Down
Gb_21486	-1.40141	0.0407017	Down
Gb_21485	-1.96314	8.36539e-16	Down
Gb_20759	-1.29589	0.00982475	Down
Gb_29597	-1.67795	0.00087776	Down
Gb_06615	-1.75368	1.03423e-08	Down
Gb_34291	-2.79814	5.72162e-05	Down
Gb_34294	-2.29282	2.52678e-05	Down
Gb_04445	-1.05182	9.24503e-06	Down
Gb_00923	-1.36019	0.00130382	Down
Gb_29476	-1.23984	0.0331156	Down
Gb_08808	-1.46039	0.0105433	Down
Gb_14172	-1.10718	0.00938811	Down
Gb_25736	-1.86524	2.74926e-11	Down
Gb_29138	-1.18027	0.00046972	Down
Gb_22921	-1.49877	0.00549335	Down
Gb_27138	-1.34873	1.96928e-09	Down
Gb_13042	-1.40135	0.00125206	Down
Gb_19750	-4.07882	1.44651e-07	Down
Gb_27830	-1.0008	5.4714e-09	Down
Gb_33803	-2.2386	0.0032647	Down
Gb_36548	-1.61404	3.62195e-10	Down
Gb_38111	-1.55688	0.00137588	Down
Gb_38110	-1.48298	4.42998e-06	Down
Gb_38118	-1.04459	0.00198852	Down
Gb_06426	-2.51463	0.000101725	Down
Gb_40084	-1.5217	0.0168025	Down
Gb_11702	-1.1573	0.000285217	Down
Gb_34558	-1.89822	5.76645e-06	Down
Gb_25914	-2.64012	0.0185586	Down
Gb_25913	-2.42383	0.0248441	Down
Gb_25912	-2.84093	0.0125838	Down
Gb_25918	-1.32854	0.00257764	Down
Gb_12420	-4.33969	0.0133258	Down
Gb_36799	-1.43964	0.00179843	Down
Gb_38758	-1.74753	0.0226	Down
Gb_24233	-2.48038	1.57393e-05	Down
Gb_24232	-2.5046	0.00127603	Down
Gb_24239	-1.16888	1.7584e-05	Down
Gb_37280	-1.55309	0.0231987	Down
Gb_37284	-1.90382	0.000567438	Down
Gb_05940	-1.15573	2.01338e-06	Down
Gb_03245	-1.17306	0.00206872	Down
Gb_03242	-2.76187	3.17577e-09	Down
Gb_06326	-1.24831	7.64605e-05	Down
Gb_40290	-1.82913	0.0210506	Down
Gb_29548	-2.00592	0.0379078	Down
Gb_17131	-1.4946	0.00518392	Down
Gb_22172	-6.99258	0.0224399	Down
Gb_29996	-6.12559	0.00431788	Down
Gb_15426	-1.69438	9.24033e-11	Down
Gb_37863	-2.2938	0.0014304	Down
Gb_27262	-4.38297	4.05892e-05	Down
Gb_31324	-1.78018	7.31009e-05	Down
Gb_24001	-1.53796	0.00270615	Down
Gb_39294	-1.61018	8.06658e-05	Down
Gb_12857	-2.23346	0.000498123	Down
Gb_38520	-6.17845	0.0022324	Down
Gb_08614	-2.64015	0.00830514	Down
Gb_21057	-1.16907	0.000838664	Down
Gb_38193	-4.12272	0.0042312	Down
Gb_38192	-10.4404	7.1378e-11	Down
Gb_25803	-3.90751	0.0293144	Down
Gb_27541	-2.26425	4.1198e-06	Down
Gb_01849	-1.1105	0.00157278	Down
Gb_35268	-1.04991	8.28206e-05	Down
Gb_01156	-4.23489	0.00239019	Down
Gb_01155	-1.19179	1.7584e-05	Down
Gb_04385	-1.08255	0.00198899	Down
Gb_16250	-1.1731	5.98274e-07	Down
Gb_02609	-1.07583	0.0170517	Down
Gb_40740	-1.55589	0.031087	Down
Gb_27384	-2.92443	0.0312494	Down
Gb_06672	-1.39919	0.0329479	Down
Gb_32859	-1.83102	0.00974265	Down
Gb_41566	-2.1873	7.07686e-08	Down
Gb_40213	-2.23742	0.0476949	Down
Gb_22712	-1.88334	0.000222656	Down
Gb_05527	-1.28905	0.0290212	Down
Gb_00810	-1.15966	0.0279173	Down
Gb_19658	-3.59971	0.00566423	Down
Gb_19657	-3.77117	0.0483342	Down
Gb_10074	-1.16147	9.24155e-06	Down
Gb_24085	-1.20335	0.00229596	Down
Gb_25841	-1.62766	0.00685234	Down
Gb_34237	-4.7228	2.76531e-12	Down
Gb_38743	-7.40102	5.41116e-06	Down
Gb_07570	-1.0699	0.0222025	Down
Gb_32463	-1.4414	0.0236998	Down
Gb_05326	-5.90088	0.0080714	Down
Gb_18730	-1.0771	0.00207166	Down
Gb_18735	-1.57058	1.95315e-09	Down
Gb_35977	-2.71761	0.000195308	Down
Gb_35975	-1.0308	0.00228465	Down
Gb_35973	-1.43751	0.00230755	Down
Gb_33806	-2.0204	0.0188178	Down
Gb_15073	-2.2196	1.40202e-05	Down
Gb_27308	-2.54136	0.0239937	Down
Gb_24743	-1.20655	0.0337684	Down
Gb_36932	-2.33711	2.92115e-12	Down
Gb_26427	-1.25854	0.00620129	Down
Gb_20113	-1.21575	0.0253081	Down
Gb_06052	-1.84065	8.88433e-07	Down
Gb_35348	-2.89168	2.26583e-05	Down
Gb_27464	-1.02484	7.64605e-05	Down
Gb_06580	-1.67376	0.000867648	Down
Gb_09231	-3.86397	0.0359697	Down
Gb_33184	-2.4171	0.0339579	Down
Gb_02491	-1.12218	0.00864088	Down
Gb_14267	-1.04858	0.0001036	Down
Gb_14261	-1.36506	0.00321835	Down
Gb_14749	-2.84682	0.0408495	Down
Gb_28868	-1.69235	0.0250614	Down
Gb_38689	-1.85146	0.00553588	Down
Gb_01936	-1.55973	0.0212314	Down
Gb_39488	-1.57659	0.00974435	Down
Gb_33220	-3.04688	0.0321392	Down
Gb_33221	-3.99138	0.0499187	Down
Gb_34249	-1.50976	0.0288321	Down
Gb_25529	-1.91942	0.0393579	Down
Gb_12553	-1.22269	0.00576204	Down
Gb_17452	-1.40932	0.00256217	Down
Gb_14186	-1.945	0.023315	Down
Gb_15588	-1.1494	0.00183976	Down
Gb_30793	-1.31101	0.00849121	Down
Gb_29851	-3.63601	2.71999e-06	Down
Gb_31774	-1.99006	0.0152946	Down
Gb_31775	-4.06515	0.0102445	Down
Gb_27631	-2.59295	0.0405983	Down
Gb_27636	-1.29508	0.0012049	Down
Gb_27637	-2.08485	0.000271662	Down
Gb_28815	-1.27099	0.039448	Down
Gb_36513	-2.58163	2.14911e-06	Down
Gb_02069	-1.62591	0.00289054	Down
Gb_34850	-1.45276	0.00207295	Down
Gb_10423	-1.85404	0.00633704	Down
Gb_10422	-2.00111	0.0230022	Down
Gb_12080	-1.99986	0.00764622	Down
Gb_28522	-1.23163	0.0147183	Down
Gb_28521	-1.57732	4.99623e-12	Down
Gb_30107	-1.90527	0.0297343	Down
Gb_32501	-2.68975	0.000276081	Down
Gb_36614	-1.09335	0.000279367	Down
Gb_37560	-2.86722	3.88169e-06	Down
Gb_35145	-1.83148	0.000177506	Down
Gb_04430	-1.12525	2.77912e-07	Down
Gb_06312	-2.23872	5.44568e-16	Down
Gb_06318	-1.63282	7.66667e-05	Down
Gb_41355	-1.04463	0.0388044	Down
Gb_02038	-1.02302	0.00329325	Down
Gb_40404	-3.19789	0.0142187	Down
Gb_15866	-1.0885	0.00901096	Down
Gb_08453	-2.21656	0.000104609	Down
Gb_08452	-5.03065	0.010962	Down
Gb_09479	-1.6089	0.0142314	Down
Gb_34505	-1.69619	0.0269677	Down
Gb_25091	-2.29561	0.000957803	Down
Gb_37836	-1.03533	0.0483609	Down
Gb_13559	-2.43423	0.00181763	Down
Gb_34714	-1.60581	0.00826139	Down
Gb_16414	-1.34213	0.0313059	Down
Gb_00994	-2.04813	5.29162e-06	Down
Gb_20545	-2.73932	0.00205487	Down
Gb_20547	-1.08117	0.00630619	Down
Gb_24430	-2.34688	1.07088e-07	Down
Gb_09935	-1.58241	0.000295606	Down
Gb_09936	-5.04063	0.024762	Down
Gb_22996	-1.44667	0.00993585	Down
Gb_10838	-1.90704	1.70259e-05	Down
Gb_01296	-7.20021	6.96612e-05	Down
Gb_40051	-1.70439	0.00939599	Down
Gb_11775	-5.92813	0.00989229	Down
Gb_21532	-1.36633	0.00632947	Down
Gb_11232	-2.76332	0.000532557	Down
Gb_24577	-6.8271	0.0252065	Down
Gb_13572	-2.21224	0.00421182	Down
Gb_27345	-1.53658	1.52392e-05	Down
Gb_35828	-1.81788	6.85379e-10	Down
Gb_05566	-3.45862	3.42498e-08	Down
Gb_26155	-1.38556	0.00681407	Down
Gb_13683	-2.76936	0.00368146	Down
Gb_14303	-2.78111	1.4919e-16	Down
Gb_30316	-1.47229	0.000102906	Down
Gb_36410	-3.37228	0.00247904	Down
Gb_33136	-1.04264	0.00046036	Down
Gb_03485	-3.01425	0.0284404	Down
Gb_03480	-1.25942	0.0202314	Down
Gb_16072	-1.49204	0.0195053	Down
Gb_14437	-2.42081	0.0158193	Down
Gb_23413	-1.24788	0.000326517	Down
Gb_24825	-1.13323	0.00127884	Down
Gb_19660	-2.03017	0.00154366	Down
Gb_24058	-1.16101	0.000159136	Down
Gb_01425	-1.2404	0.00128451	Down
Gb_01424	-1.35048	5.38914e-05	Down
Gb_01421	-2.90004	0.0115507	Down
Gb_04087	-2.54605	0.034577	Down
Gb_21781	-5.99022	0.0103489	Down
Gb_02269	-1.82642	0.0114111	Down
Gb_40694	-1.20785	0.000407234	Down
Gb_16918	-1.62425	0.00158541	Down
Gb_39976	-8.74912	2.05658e-09	Down
Gb_39977	-2.71809	0.000256658	Down
Gb_09777	-1.19092	0.00314861	Down
Gb_24983	-1.06744	0.00146975	Down
Gb_19257	-1.55364	0.00876293	Down
Gb_21005	-1.04118	0.00225318	Down
Gb_11305	-1.99394	1.4403e-05	Down
Gb_39560	-1.03995	0.00579714	Down
Gb_01216	-3.42102	0.0349901	Down
Gb_01217	-3.20474	0.0431131	Down
Gb_37499	-1.80554	0.00082643	Down
Gb_06228	-2.81732	8.48207e-07	Down
Gb_14938	-1.40613	0.0495577	Down
Gb_14054	-1.36594	0.00720013	Down
Gb_18914	-1.09893	0.00156895	Down
Gb_31442	-2.36547	0.0165176	Down
Gb_37261	-1.0481	0.0173558	Down
Gb_29596	-1.94676	0.000212785	Down
Gb_23493	-2.98476	0.0199398	Down
Gb_11994	-2.7945	0.0337976	Down
Gb_21389	-1.14026	0.00183602	Down
Gb_20431	-1.70619	0.00508003	Down
Gb_12050	-2.59095	0.00276771	Down
Gb_12051	-2.58364	0.012742	Down
Gb_25784	-1.31491	0.0263761	Down
Gb_19143	-1.86284	1.08547e-06	Down
Gb_19144	-2.00894	9.51765e-05	Down
Gb_21420	-1.84955	0.0142944	Down
Gb_06671	-1.23006	0.0096683	Down
Gb_05378	-1.57308	0.0132915	Down
Gb_34238	-1.95512	0.0478452	Down
Gb_08555	-1.07183	0.000365497	Down
Gb_08556	-1.19888	0.00553588	Down
Gb_09738	-1.73593	0.0361405	Down
Gb_28451	-1.5623	0.0188601	Down
Gb_23755	-2.22481	0.00427699	Down
Gb_24900	-1.9091	3.91755e-07	Down
Gb_24905	-2.31968	0.00553085	Down
Gb_24907	-4.10998	0.0360281	Down
Gb_34076	-1.27263	0.000295107	Down
Gb_26221	-3.03487	0.0277744	Down
Gb_25753	-2.60464	0.0358429	Down
Gb_39465	-1.11527	0.00295544	Down
Gb_35927	-1.85507	0.0342565	Down
Gb_35071	-2.58268	1.02952e-09	Down
Gb_31972	-1.19314	0.00275091	Down
Gb_03920	-4.51446	0.000219408	Down
Gb_34800	-1.08354	0.0451167	Down
Gb_01719	-1.19753	0.00520111	Down
Gb_32317	-1.0018	0.0489675	Down
Gb_10410	-2.16905	0.0124628	Down
Gb_10411	-2.09447	0.0279537	Down
Gb_08749	-1.94994	8.37544e-10	Down
Gb_35786	-1.11147	1.67124e-05	Down
Gb_16102	-1.17082	0.0199281	Down
Gb_12488	-2.22134	0.000612482	Down
Gb_13575	-2.79506	0.000195112	Down
Gb_18999	-1.15784	0.00118626	Down
Gb_21816	-1.64879	1.12335e-05	Down
Gb_01146	-1.04854	0.0383824	Down
Gb_01080	-1.39497	0.0478452	Down
Gb_03220	-1.84555	0.00393136	Down
Gb_22320	-1.82541	0.000212118	Down
Gb_09346	-1.19056	0.0201479	Down
Gb_15160	-1.50942	0.000458012	Down
Gb_11936	-1.99922	0.0134224	Down
Gb_23267	-1.17105	0.00327411	Down
Gb_14711	-1.73719	0.000294929	Down
Gb_14719	-1.17884	0.0366541	Down
Gb_27998	-7.08269	0.0194014	Down
Gb_18818	-2.71065	2.49011e-09	Down
Gb_15449	-2.65024	1.10721e-10	Down
Gb_38580	-1.07117	0.00768687	Down
Gb_00561	-2.80091	6.7448e-05	Down
Gb_34723	-1.75686	0.000802619	Down
Gb_16449	-3.04311	0.00827595	Down
Gb_36812	-1.53544	8.18834e-05	Down
Gb_00007	-2.46466	0.00795712	Down
Gb_28724	-7.42468	0.00118821	Down
Gb_00001	-2.2279	0.0390335	Down
Gb_31097	-1.68558	0.0393579	Down
Gb_31096	-1.02109	0.0462523	Down
Gb_08438	-2.66368	8.08115e-07	Down
Gb_12391	-2.41077	0.00321835	Down
Gb_02126	-1.00729	1.56569e-05	Down
Gb_34882	-1.40575	0.0167086	Down
Gb_35288	-1.53952	0.000145684	Down
Gb_06448	-1.73939	0.00540656	Down
Gb_32399	-1.93444	0.0115187	Down
Gb_32397	-2.07542	0.00184523	Down
Gb_32396	-2.14495	0.00277858	Down
Gb_05492	-1.90114	4.81808e-10	Down
Gb_05490	-2.23311	0.000243844	Down
Gb_08219	-2.84547	0.0022411	Down
Gb_04545	-2.5369	0.000653166	Down
Gb_03533	-3.26378	3.81536e-05	Down
Gb_07899	-2.52529	3.54503e-07	Down
Gb_29689	-1.69814	0.0247597	Down
Gb_29682	-2.26884	5.5884e-05	Down
Gb_25658	-2.41425	2.74926e-11	Down
Gb_15091	-2.22852	0.000125825	Down
Gb_39066	-1.14344	0.000952806	Down
Gb_05962	-1.02319	2.16274e-05	Down
Gb_30989	-1.52151	6.1678e-06	Down
Gb_02822	-2.20367	0.0318445	Down
Gb_05510	-1.84661	0.0326052	Down
Gb_16024	-3.13484	0.0476701	Down
Gb_09427	-1.59284	0.00313883	Down
Gb_20481	-1.00944	0.0115841	Down
Gb_24396	-1.8059	0.00692256	Down
Gb_01456	-1.35039	0.00322085	Down
Gb_38503	-1.03502	1.59195e-05	Down
Gb_04247	-2.18729	0.000385376	Down
Gb_34300	-1.69198	0.00639234	Down
Gb_09152	-1.61625	6.253e-09	Down
Gb_25555	-1.40086	1.84827e-05	Down
Gb_15566	-1.20034	0.0337009	Down
Gb_25239	-1.96229	1.18024e-07	Down
Gb_33334	-2.75146	0.00241637	Down
Gb_00622	-1.14459	0.00589575	Down
Gb_28005	-1.75084	0.00714563	Down
Gb_07108	-1.72419	0.0258347	Down
Gb_13355	-2.44188	0.00794655	Down
Gb_22299	-2.91403	4.03059e-05	Down
Gb_24520	-2.36583	0.0372025	Down
Gb_29018	-1.33665	0.0263761	Down
Gb_17578	-1.68311	0.039055	Down
Gb_20176	-1.34415	0.0430342	Down
Gb_03474	-1.01571	0.000574349	Down
Gb_00872	-11.6255	0.026778	Down
Gb_02432	-2.27733	0.00725763	Down
Gb_13090	-1.72962	0.0369173	Down
Gb_22319	-2.0062	0.000163977	Down
Gb_21757	-6.12311	0.00582975	Down
Gb_24314	-1.182	0.0188123	Down
Gb_11051	-3.13826	0.045625	Down
Gb_34148	-1.6107	0.00314861	Down
Gb_24168	-1.25031	0.0216494	Down
Gb_33284	-4.34559	1.05624e-07	Down
Gb_33283	-5.058	0.00401384	Down
Gb_16349	-2.97373	3.53058e-09	Down
Gb_16347	-1.97601	0.00812257	Down
Gb_09291	-2.91944	7.55417e-09	Down
Gb_28426	-1.36231	0.00553588	Down
Gb_28427	-1.17549	0.00235072	Down
Gb_20302	-1.99444	0.0299697	Down
Gb_20301	-4.75232	0.0049266	Down
Gb_27656	-1.19106	1.43285e-05	Down
Gb_26523	-3.9038	2.0497e-06	Down
Gb_31025	-2.73335	0.00244025	Down
Gb_38428	-5.7691	0.0250132	Down
Gb_01245	-1.03438	0.00100116	Down
Gb_37469	-2.60146	0.00469911	Down
Gb_18416	-1.04729	0.0463773	Down
Gb_04364	-1.93472	0.000387949	Down
Gb_04363	-1.95422	0.0194581	Down
Gb_40487	-1.45146	0.00523909	Down
Gb_40154	-1.72815	0.00390415	Down
Gb_10776	-1.20245	0.000281594	Down
Gb_11792	-2.67431	4.34657e-05	Down
Gb_17681	-1.24293	0.00451235	Down
Gb_19303	-2.20039	0.000513	Down
Gb_37791	-1.84159	1.38878e-05	Down
Gb_01821	-1.58527	0.00213948	Down
Gb_23117	-1.05958	0.000341852	Down
Gb_41151	-1.29022	0.0412799	Down
Gb_16676	-2.2874	2.18666e-06	Down
Gb_16677	-2.89921	7.43524e-09	Down
Gb_19916	-1.14288	0.0448961	Down
Gb_38854	-3.34687	0.0301608	Down
Gb_38855	-2.21785	0.00748454	Down
Gb_38850	-3.36538	0.0168974	Down
Gb_38851	-4.03047	5.88826e-06	Down
Gb_11124	-1.50538	6.58458e-06	Down
Gb_20722	-2.88102	6.30686e-05	Down
Gb_38338	-4.14587	0.00457641	Down
Gb_30404	-1.87066	0.0405029	Down
Gb_34268	-6.68683	0.000269672	Down
Gb_27169	-1.92588	4.36593e-06	Down
Gb_11690	-2.37435	0.0332977	Down
Gb_37006	-1.11539	0.000288523	Down
Gb_29447	-2.08739	0.00592934	Down
Gb_14164	-2.66007	0.00128936	Down
Gb_25722	-4.33807	9.45923e-06	Down
Gb_26961	-1.90829	5.28037e-05	Down
Gb_39995	-2.84028	7.90672e-08	Down
Gb_08283	-2.85881	0.000670882	Down
Gb_19723	-1.16758	0.00270615	Down
Gb_08988	-1.60353	0.0251278	Down
Gb_21351	-1.12255	0.0089086	Down
Gb_27550	-2.30205	0.0102645	Down
Gb_00560	-4.01993	3.65825e-08	Down
Gb_05263	-1.52881	4.41892e-08	Down
Gb_34541	-1.01406	0.00196779	Down
Gb_08260	-1.4337	0.00664056	Down
Gb_03093	-2.4109	0.000455472	Down
Gb_23684	-1.17927	0.038066	Down
Gb_26336	-1.06855	0.0325845	Down
Gb_15607	-1.17728	9.59467e-09	Down
Gb_19820	-2.14523	5.25047e-07	Down
Gb_10118	-6.60991	0.035915	Down
Gb_39487	-1.17947	0.012742	Down
Gb_37076	-1.81249	1.94291e-10	Down
Gb_40893	-6.79948	0.000617499	Down
Gb_04001	-5.95809	0.0142554	Down
Gb_07563	-1.13947	0.000851512	Down
Gb_14826	-1.09157	0.000111783	Down
Gb_00190	-1.88682	0.00130935	Down
Gb_40281	-1.50696	0.00322772	Down
Gb_04760	-2.32616	4.05904e-05	Down
Gb_20988	-2.57809	2.32917e-09	Down
Gb_39895	-2.01446	4.04822e-05	Down
Gb_24214	-1.86495	0.00206507	Down
Gb_26695	-1.16268	0.000374549	Down
Gb_30462	-2.28	9.85949e-05	Down
Gb_31599	-1.02145	0.00170479	Down
Gb_06133	-2.06203	0.00754851	Down
Gb_00664	-1.77971	0.00239223	Down
Gb_05568	-3.28775	1.05007e-07	Down
Gb_12865	-1.04029	0.0203294	Down
Gb_13805	-1.02041	0.000393763	Down
Gb_28483	-1.29675	6.39551e-05	Down
Gb_08609	-1.88729	2.55975e-23	Down
Gb_25562	-1.32428	0.0346277	Down
Gb_25563	-1.11468	0.0423179	Down
Gb_01145	-1.61321	0.0493712	Down
Gb_40039	-2.11699	0.0426347	Down
Gb_29748	-2.30707	0.00621024	Down
Gb_16228	-2.16907	0.000216285	Down
Gb_28588	-1.11207	8.17673e-08	Down
Gb_21514	-2.18187	0.0277565	Down
Gb_21513	-1.01458	0.0343122	Down
Gb_20645	-3.35158	6.45929e-05	Down
Gb_32280	-2.18774	0.0484411	Down
Gb_21251	-2.88231	3.56227e-05	Down
Gb_16849	-3.69682	4.74358e-05	Down
Gb_35424	-1.58343	0.0372025	Down
Gb_00808	-6.16108	0.0166552	Down
Gb_15761	-1.38158	0.0148852	Down
Gb_30172	-6.84579	0.0243918	Down
Gb_23863	-1.40057	0.00347904	Down
Gb_39208	-8.20772	8.88433e-07	Down
Gb_25851	-1.48551	0.0042312	Down
Gb_02242	-1.58109	6.38881e-08	Down
Gb_07561	-2.45179	0.00660634	Down
Gb_27855	-1.10971	0.00433554	Down
Gb_13885	-1.40234	0.000116397	Down
Gb_01232	-5.95371	0.00910987	Down
Gb_15512	-1.0708	0.000399017	Down
Gb_27687	-1.11913	0.0238275	Down
Gb_27535	-9.08536	5.40748e-10	Down
Gb_31073	-2.48043	0.00589151	Down
