# Supplementary material for: Temporal Dynamic Transcriptome Landscape Reveals Regulatory Network During the Early Differentiation of Female Strobilus Buds in Ginkgo biloba
Source: Front Plant Sci. 2022 Mar 31;13:863330. doi: 10.3389/fpls.2022.863330 (PMC9008512; doi:10.3389/fpls.2022.863330)
Supplement: Supplementary file 3 [file Table_2.XLSX]

## Sheet: cluster 1
GO analysis of the DEGs in cluster 1
ID	Description	pvalue	p.adjust	geneID	Count	Category
GO:0016556	mRNA modification	9.23891e-17	1.55121e-13	Gb_00409/Gb_02229/Gb_02864/Gb_03345/Gb_03474/Gb_03548/Gb_04445/Gb_04446/Gb_06088/Gb_06693/Gb_07217/Gb_07754/Gb_08070/Gb_08862/Gb_09147/Gb_09410/Gb_09794/Gb_10478/Gb_10776/Gb_11222/Gb_14172/Gb_14458/Gb_16546/Gb_17094/Gb_18412/Gb_19299/Gb_20547/Gb_21555/Gb_21843/Gb_22772/Gb_23798/Gb_24821/Gb_24951/Gb_25555/Gb_26049/Gb_28393/Gb_28759/Gb_28778/Gb_29868/Gb_29995/Gb_31465/Gb_33064/Gb_33114/Gb_34297/Gb_…	54	Biological Process
GO:0000959	mitochondrial RNA metabolic process	5.37989e-07	0.000451642	Gb_00409/Gb_01582/Gb_01717/Gb_06088/Gb_07754/Gb_11222/Gb_20425/Gb_20547/Gb_21843/Gb_22772/Gb_22814/Gb_24821/Gb_25555/Gb_28759/Gb_28778/Gb_31465/Gb_33114/Gb_35887/Gb_36177/Gb_37102/Gb_38568	21	Biological Process
GO:1900864	mitochondrial RNA modification	1.68905e-06	0.000945306	Gb_00409/Gb_01717/Gb_06088/Gb_07754/Gb_11222/Gb_20547/Gb_21843/Gb_22772/Gb_22814/Gb_24821/Gb_25555/Gb_28759/Gb_28778/Gb_31465/Gb_33114/Gb_35887/Gb_36177/Gb_37102/Gb_38568	19	Biological Process
GO:0080156	mitochondrial mRNA modification	1.35004e-05	0.00566678	Gb_00409/Gb_06088/Gb_07754/Gb_11222/Gb_20547/Gb_21843/Gb_22772/Gb_24821/Gb_25555/Gb_28759/Gb_28778/Gb_31465/Gb_33114/Gb_35887/Gb_36177/Gb_37102/Gb_38568	17	Biological Process
GO:0003993	acid phosphatase activity	3.36037e-05	0.0143488	Gb_11683/Gb_12364/Gb_13225/Gb_14817/Gb_25900/Gb_28042/Gb_30479/Gb_30480/Gb_33371/Gb_37076	10	Molecular Function

## Sheet: cluster 2
GO analysis of the DEGs in cluster 2
ID	Description	pvalue	p.adjust	geneID	Count	Category
GO:0006722	triterpenoid metabolic process	9.85597e-08	0.00018953	Gb_00641/Gb_08112/Gb_08716/Gb_10757/Gb_13780/Gb_20551/Gb_21068/Gb_21070/Gb_26602/Gb_31359/Gb_34691/Gb_35084/Gb_37788	13	Biological Process
GO:0019287	isopentenyl diphosphate biosynthetic process, mevalonate pathway	7.60236e-07	0.000730967	Gb_10410/Gb_10411/Gb_11300/Gb_11303/Gb_11304/Gb_16306/Gb_19737/Gb_39796	8	Biological Process
GO:0009753	response to jasmonic acid	1.50481e-06	0.000964582	Gb_00119/Gb_02419/Gb_02820/Gb_04106/Gb_05282/Gb_05949/Gb_08355/Gb_09907/Gb_10646/Gb_10867/Gb_10868/Gb_12965/Gb_16198/Gb_17737/Gb_19218/Gb_20532/Gb_24143/Gb_24311/Gb_26067/Gb_26738/Gb_26739/Gb_29591/Gb_32233/Gb_32887/Gb_32894/Gb_35474/Gb_36294/Gb_36618/Gb_36622/Gb_38099/Gb_38253/Gb_38499/Gb_39070	33	Biological Process
GO:0016104	triterpenoid biosynthetic process	2.82516e-06	0.0013582	Gb_00641/Gb_08716/Gb_13780/Gb_20551/Gb_26602/Gb_31359/Gb_34691/Gb_35084/Gb_37788	9	Biological Process
GO:0016125	sterol metabolic process	5.15018e-06	0.00198076	Gb_00641/Gb_04291/Gb_08112/Gb_08355/Gb_08716/Gb_10757/Gb_10867/Gb_10868/Gb_13780/Gb_19218/Gb_20551/Gb_21068/Gb_21070/Gb_26602/Gb_26605/Gb_29591/Gb_31359/Gb_34691/Gb_35084/Gb_37788	20	Biological Process
GO:0009611	response to wounding	1.99437e-05	0.00639196	Gb_03707/Gb_04106/Gb_05197/Gb_05282/Gb_05949/Gb_07108/Gb_07111/Gb_08355/Gb_10646/Gb_10867/Gb_10868/Gb_12228/Gb_13856/Gb_16198/Gb_17384/Gb_17431/Gb_17680/Gb_18194/Gb_18495/Gb_19218/Gb_20973/Gb_22382/Gb_22875/Gb_24143/Gb_24311/Gb_26738/Gb_26739/Gb_29591/Gb_32233/Gb_32887/Gb_32894/Gb_34557/Gb_35513/Gb_35965/Gb_36294/Gb_36618/Gb_36622/Gb_37221/Gb_38099/Gb_39070/Gb_40450	41	Biological Process
GO:0031407	oxylipin metabolic process	4.30703e-05	0.00898712	Gb_08355/Gb_10407/Gb_10867/Gb_10868/Gb_11957/Gb_19218/Gb_29591	7	Biological Process
GO:0016126	sterol biosynthetic process	4.57913e-05	0.00898712	Gb_00641/Gb_04291/Gb_08716/Gb_13780/Gb_20551/Gb_26602/Gb_26605/Gb_31359/Gb_34691/Gb_35084/Gb_37788	11	Biological Process
GO:0009240	isopentenyl diphosphate biosynthetic process	4.67349e-05	0.00898712	Gb_10410/Gb_10411/Gb_11300/Gb_11303/Gb_11304/Gb_16306/Gb_19737/Gb_39796	8	Biological Process
GO:0046490	isopentenyl diphosphate metabolic process	4.67349e-05	0.00898712	Gb_10410/Gb_10411/Gb_11300/Gb_11303/Gb_11304/Gb_16306/Gb_19737/Gb_39796	8	Biological Process
GO:0009414	response to water deprivation	5.28415e-05	0.00923766	Gb_00363/Gb_01481/Gb_02342/Gb_02490/Gb_02633/Gb_04228/Gb_06645/Gb_07367/Gb_07549/Gb_09532/Gb_10407/Gb_10894/Gb_12742/Gb_12965/Gb_13292/Gb_14164/Gb_14166/Gb_14908/Gb_16382/Gb_17988/Gb_19037/Gb_19194/Gb_22158/Gb_22371/Gb_22829/Gb_22873/Gb_23923/Gb_26014/Gb_26740/Gb_28016/Gb_28402/Gb_30161/Gb_31207/Gb_31538/Gb_32470/Gb_32505/Gb_32627/Gb_36294/Gb_36304/Gb_36785/Gb_36786/Gb_36788/Gb_37221/Gb_38519/Gb_…	48	Biological Process
GO:0009415	response to water	6.07001e-05	0.00972719	Gb_00363/Gb_01481/Gb_02342/Gb_02490/Gb_02633/Gb_04228/Gb_06645/Gb_07367/Gb_07549/Gb_09532/Gb_10407/Gb_10894/Gb_12742/Gb_12965/Gb_13292/Gb_14164/Gb_14166/Gb_14908/Gb_16382/Gb_17988/Gb_19037/Gb_19194/Gb_22158/Gb_22371/Gb_22829/Gb_22873/Gb_23923/Gb_26014/Gb_26740/Gb_28016/Gb_28402/Gb_30161/Gb_31207/Gb_31538/Gb_32470/Gb_32505/Gb_32627/Gb_36294/Gb_36304/Gb_36785/Gb_36786/Gb_36788/Gb_37221/Gb_38519/Gb_…	48	Biological Process
GO:0031347	regulation of defense response	0.000140782	0.0204892	Gb_02470/Gb_04106/Gb_04997/Gb_05282/Gb_05861/Gb_06896/Gb_08662/Gb_08663/Gb_10866/Gb_15106/Gb_17431/Gb_18261/Gb_19336/Gb_20681/Gb_21280/Gb_22158/Gb_22371/Gb_24143/Gb_26067/Gb_26738/Gb_26739/Gb_29593/Gb_30294/Gb_35408/Gb_35474/Gb_35513/Gb_36294/Gb_36618/Gb_36622/Gb_37221/Gb_37391/Gb_38099/Gb_40577	33	Biological Process
GO:0006084	acetyl-CoA metabolic process	0.000149167	0.0204892	Gb_10410/Gb_10411/Gb_11300/Gb_11303/Gb_11304/Gb_16306/Gb_19737/Gb_39796	8	Biological Process
GO:2000116	regulation of cysteine-type endopeptidase activity	0.000169632	0.0217469	Gb_02670/Gb_09532/Gb_20681/Gb_21743/Gb_35622/Gb_36304	6	Biological Process
GO:0006694	steroid biosynthetic process	0.00026242	0.0312366	Gb_00641/Gb_04291/Gb_08112/Gb_08716/Gb_10757/Gb_13780/Gb_20551/Gb_21068/Gb_21070/Gb_26602/Gb_26605/Gb_31359/Gb_34691/Gb_35084/Gb_37788	15	Biological Process
GO:2000022	regulation of jasmonic acid mediated signaling pathway	0.000276143	0.0312366	Gb_01811/Gb_04106/Gb_05282/Gb_15462/Gb_15880/Gb_17431/Gb_24143/Gb_35513/Gb_38099	9	Biological Process
GO:0005778	peroxisomal membrane	4.77256e-05	0.00720656	Gb_00641/Gb_04291/Gb_08716/Gb_13780/Gb_16282/Gb_20551/Gb_26602/Gb_26605/Gb_31359/Gb_34691/Gb_35084/Gb_37788	12	Cellular Component
GO:0031903	microbody membrane	4.77256e-05	0.00720656	Gb_00641/Gb_04291/Gb_08716/Gb_13780/Gb_16282/Gb_20551/Gb_26602/Gb_26605/Gb_31359/Gb_34691/Gb_35084/Gb_37788	12	Cellular Component
GO:0044438	obsolete microbody part	0.000163353	0.0123332	Gb_00641/Gb_04291/Gb_08716/Gb_10998/Gb_13780/Gb_16282/Gb_20551/Gb_26602/Gb_26605/Gb_31359/Gb_34691/Gb_35084/Gb_37788	13	Cellular Component
GO:0044439	obsolete peroxisomal part	0.000163353	0.0123332	Gb_00641/Gb_04291/Gb_08716/Gb_10998/Gb_13780/Gb_16282/Gb_20551/Gb_26602/Gb_26605/Gb_31359/Gb_34691/Gb_35084/Gb_37788	13	Cellular Component
GO:0043169	cation binding	8.03746e-08	3.08493e-05	Gb_01481/Gb_01878/Gb_03662/Gb_05096/Gb_05135/Gb_05197/Gb_05636/Gb_05638/Gb_05786/Gb_05948/Gb_08412/Gb_08855/Gb_08982/Gb_09056/Gb_09202/Gb_09532/Gb_09743/Gb_10407/Gb_10598/Gb_10894/Gb_11446/Gb_12671/Gb_12742/Gb_13292/Gb_13452/Gb_13855/Gb_13856/Gb_14860/Gb_15563/Gb_17137/Gb_17335/Gb_17737/Gb_19194/Gb_20033/Gb_20330/Gb_20903/Gb_20918/Gb_20920/Gb_21296/Gb_22573/Gb_22605/Gb_22763/Gb_23503/Gb_24081/Gb_…	66	Molecular Function
GO:0046872	metal ion binding	1.25913e-07	3.08493e-05	Gb_01481/Gb_01878/Gb_03662/Gb_05135/Gb_05197/Gb_05636/Gb_05638/Gb_05786/Gb_05948/Gb_08412/Gb_08855/Gb_08982/Gb_09056/Gb_09202/Gb_09532/Gb_09743/Gb_10407/Gb_10598/Gb_10894/Gb_11446/Gb_12671/Gb_12742/Gb_13292/Gb_13452/Gb_13855/Gb_13856/Gb_14860/Gb_15563/Gb_17137/Gb_17335/Gb_17737/Gb_19194/Gb_20033/Gb_20903/Gb_20918/Gb_20920/Gb_21296/Gb_22573/Gb_22605/Gb_22763/Gb_23503/Gb_24081/Gb_24743/Gb_24834/Gb_…	63	Molecular Function
GO:0004420	hydroxymethylglutaryl-CoA reductase (NADPH) activity	1.82901e-07	3.08493e-05	Gb_00641/Gb_04291/Gb_08716/Gb_13780/Gb_20551/Gb_26602/Gb_26605/Gb_31359/Gb_34691/Gb_35084/Gb_37788	11	Molecular Function
GO:0046912	transferase activity, transferring acyl groups, acyl groups converted into alkyl on transfer	2.68778e-06	0.000243299	Gb_02915/Gb_10410/Gb_10411/Gb_11300/Gb_11303/Gb_11304/Gb_13201/Gb_16306/Gb_19659/Gb_19737/Gb_33007/Gb_39796	12	Molecular Function
GO:0042282	hydroxymethylglutaryl-CoA reductase activity	2.76494e-06	0.000243299	Gb_00641/Gb_08716/Gb_13780/Gb_20551/Gb_26602/Gb_31359/Gb_34691/Gb_35084/Gb_37788	9	Molecular Function
GO:0005509	calcium ion binding	2.88497e-06	0.000243299	Gb_05636/Gb_05638/Gb_08412/Gb_09202/Gb_10407/Gb_10598/Gb_13292/Gb_13855/Gb_13856/Gb_17737/Gb_20033/Gb_22573/Gb_24834/Gb_28443/Gb_30618/Gb_30619/Gb_30622/Gb_30819/Gb_31727/Gb_32581/Gb_32598/Gb_32599	22	Molecular Function
GO:0016702	oxidoreductase activity, acting on single donors with incorporation of molecular oxygen, incorporation of two atoms of oxygen	3.14049e-05	0.00227012	Gb_05536/Gb_05861/Gb_07367/Gb_08131/Gb_10351/Gb_10646/Gb_10866/Gb_16198/Gb_27230/Gb_29593/Gb_36878/Gb_41561	12	Molecular Function
GO:0046914	transition metal ion binding	6.85964e-05	0.00433872	Gb_01481/Gb_01878/Gb_03662/Gb_05135/Gb_05786/Gb_05948/Gb_08855/Gb_08982/Gb_09056/Gb_09532/Gb_09743/Gb_10894/Gb_11446/Gb_12742/Gb_13452/Gb_14860/Gb_15563/Gb_17137/Gb_19194/Gb_20918/Gb_20920/Gb_21296/Gb_22605/Gb_22763/Gb_23503/Gb_24081/Gb_24743/Gb_27370/Gb_28183/Gb_28402/Gb_30134/Gb_33547/Gb_35390/Gb_36304/Gb_37159/Gb_39973/Gb_40316	37	Molecular Function
GO:0016701	oxidoreductase activity, acting on single donors with incorporation of molecular oxygen	0.000131575	0.00739746	Gb_05536/Gb_05861/Gb_07367/Gb_08131/Gb_10351/Gb_10646/Gb_10866/Gb_16198/Gb_27230/Gb_29593/Gb_36878/Gb_41561	12	Molecular Function
GO:0004806	triglyceride lipase activity	0.000510475	0.02583	Gb_15314/Gb_17417/Gb_17767/Gb_20645/Gb_20646/Gb_36266/Gb_36267/Gb_39942	8	Molecular Function
GO:0016165	linoleate 13S-lipoxygenase activity	0.00107449	0.0494263	Gb_10646/Gb_16198/Gb_27230/Gb_36878/Gb_41561	5	Molecular Function

## Sheet: cluster 3
GO analysis of the DEGs in cluster 3
ID	Description	pvalue	p.adjust	geneID	Count	Category
GO:0009408	response to heat	3.35611e-07	0.000402194	Gb_00821/Gb_01137/Gb_03279/Gb_04722/Gb_09149/Gb_10164/Gb_11758/Gb_17850/Gb_18502/Gb_21272/Gb_21273/Gb_22139/Gb_23556/Gb_25036/Gb_25774/Gb_26128/Gb_26337/Gb_27342/Gb_27731/Gb_27900/Gb_27902/Gb_29263/Gb_33739/Gb_37641/Gb_37642/Gb_37643/Gb_39383/Gb_39717/Gb_39718/Gb_41179	30	Biological Process
GO:0019748	secondary metabolic process	4.95008e-07	0.000402194	Gb_00672/Gb_01526/Gb_02300/Gb_04557/Gb_04622/Gb_05654/Gb_05655/Gb_06160/Gb_06806/Gb_07470/Gb_07950/Gb_08446/Gb_08474/Gb_08684/Gb_09123/Gb_10131/Gb_12538/Gb_12834/Gb_16026/Gb_16676/Gb_16677/Gb_18160/Gb_21755/Gb_24534/Gb_24536/Gb_24880/Gb_25417/Gb_25608/Gb_25896/Gb_26346/Gb_27806/Gb_27961/Gb_29410/Gb_29411/Gb_30271/Gb_30412/Gb_31879/Gb_34420/Gb_34699/Gb_36779/Gb_36780/Gb_36784/Gb_36787/Gb_36790/Gb_…	47	Biological Process
GO:0009414	response to water deprivation	5.67098e-06	0.00210086	Gb_02116/Gb_03279/Gb_03368/Gb_05670/Gb_05994/Gb_07470/Gb_08422/Gb_10644/Gb_13090/Gb_16142/Gb_16168/Gb_16349/Gb_19221/Gb_20856/Gb_22848/Gb_25036/Gb_26383/Gb_27731/Gb_27900/Gb_27902/Gb_28692/Gb_29734/Gb_31424/Gb_33334/Gb_33739/Gb_33846/Gb_34158/Gb_35163/Gb_35348/Gb_36564/Gb_36780/Gb_36787/Gb_36790/Gb_37222/Gb_37561/Gb_38686/Gb_39977/Gb_40344/Gb_41179	39	Biological Process
GO:0009636	response to toxic substance	6.24421e-06	0.00210086	Gb_00437/Gb_01873/Gb_01887/Gb_02116/Gb_04736/Gb_07950/Gb_08838/Gb_09149/Gb_10131/Gb_16223/Gb_18841/Gb_21272/Gb_21273/Gb_22389/Gb_25608/Gb_25774/Gb_27961/Gb_33846/Gb_34976/Gb_35137/Gb_35138/Gb_36779/Gb_36780/Gb_36784/Gb_36787/Gb_36790/Gb_37222/Gb_37297/Gb_37498/Gb_37641/Gb_37642/Gb_37643/Gb_38686/Gb_39383/Gb_39718/Gb_41161	36	Biological Process
GO:0009415	response to water	6.46417e-06	0.00210086	Gb_02116/Gb_03279/Gb_03368/Gb_05670/Gb_05994/Gb_07470/Gb_08422/Gb_10644/Gb_13090/Gb_16142/Gb_16168/Gb_16349/Gb_19221/Gb_20856/Gb_22848/Gb_25036/Gb_26383/Gb_27731/Gb_27900/Gb_27902/Gb_28692/Gb_29734/Gb_31424/Gb_33334/Gb_33739/Gb_33846/Gb_34158/Gb_35163/Gb_35348/Gb_36564/Gb_36780/Gb_36787/Gb_36790/Gb_37222/Gb_37561/Gb_38686/Gb_39977/Gb_40344/Gb_41179	39	Biological Process
GO:0044550	secondary metabolite biosynthetic process	2.3432e-05	0.00634616	Gb_00672/Gb_01526/Gb_02300/Gb_04557/Gb_04622/Gb_05654/Gb_05655/Gb_06160/Gb_06806/Gb_08446/Gb_08474/Gb_08684/Gb_09123/Gb_10131/Gb_12834/Gb_16026/Gb_16676/Gb_16677/Gb_18160/Gb_21755/Gb_24534/Gb_24536/Gb_24880/Gb_25417/Gb_25608/Gb_25896/Gb_26346/Gb_27806/Gb_27961/Gb_29410/Gb_29411/Gb_30412/Gb_31879/Gb_34420/Gb_34699/Gb_40629	36	Biological Process
GO:0009409	response to cold	6.12401e-05	0.0142164	Gb_03279/Gb_03401/Gb_03898/Gb_04333/Gb_05654/Gb_05655/Gb_06806/Gb_07950/Gb_10050/Gb_11136/Gb_14915/Gb_18168/Gb_19221/Gb_20856/Gb_24306/Gb_26337/Gb_26383/Gb_27731/Gb_27900/Gb_27902/Gb_29263/Gb_29410/Gb_29411/Gb_32371/Gb_33739/Gb_35163/Gb_36780/Gb_36787/Gb_36790/Gb_37222/Gb_38686/Gb_40344/Gb_41179	33	Biological Process
GO:0009809	lignin biosynthetic process	8.50777e-05	0.0172814	Gb_00672/Gb_05654/Gb_05655/Gb_06806/Gb_08684/Gb_10131/Gb_25896/Gb_27961/Gb_29410/Gb_29411/Gb_34699	11	Biological Process
GO:0009808	lignin metabolic process	0.000163323	0.0250286	Gb_00672/Gb_05654/Gb_05655/Gb_06806/Gb_08684/Gb_10131/Gb_25896/Gb_27961/Gb_29410/Gb_29411/Gb_34699	11	Biological Process
GO:0071483	cellular response to blue light	0.000165271	0.0250286	Gb_00821/Gb_07514/Gb_07515/Gb_11625/Gb_11626/Gb_16040/Gb_37035	7	Biological Process
GO:0009785	blue light signaling pathway	0.000169425	0.0250286	Gb_07514/Gb_07515/Gb_11625/Gb_11626/Gb_16040/Gb_37035	6	Biological Process
GO:0071214	cellular response to abiotic stimulus	0.000201677	0.0252096	Gb_00821/Gb_07514/Gb_07515/Gb_11625/Gb_11626/Gb_16040/Gb_16142/Gb_22848/Gb_23370/Gb_26383/Gb_27008/Gb_33846/Gb_34905/Gb_36780/Gb_36787/Gb_36790/Gb_37035/Gb_37222/Gb_37561/Gb_38686/Gb_40344	21	Biological Process
GO:0104004	cellular response to environmental stimulus	0.000201677	0.0252096	Gb_00821/Gb_07514/Gb_07515/Gb_11625/Gb_11626/Gb_16040/Gb_16142/Gb_22848/Gb_23370/Gb_26383/Gb_27008/Gb_33846/Gb_34905/Gb_36780/Gb_36787/Gb_36790/Gb_37035/Gb_37222/Gb_37561/Gb_38686/Gb_40344	21	Biological Process
GO:0030522	intracellular receptor signaling pathway	0.000279805	0.0324774	Gb_07514/Gb_07515/Gb_11625/Gb_11626/Gb_16040/Gb_37035/Gb_40281	7	Biological Process
GO:0010466	negative regulation of peptidase activity	0.000324677	0.0351733	Gb_07514/Gb_07515/Gb_11625/Gb_11626/Gb_16040/Gb_37035	6	Biological Process
GO:0042542	response to hydrogen peroxide	0.000433765	0.0440542	Gb_01873/Gb_04736/Gb_08838/Gb_09149/Gb_21272/Gb_21273/Gb_25774/Gb_33846/Gb_37222/Gb_37641/Gb_37642/Gb_37643/Gb_39383/Gb_39718	14	Biological Process

## Sheet: cluster 4
GO analysis of the DEGs in cluster 4
ID	Description	pvalue	p.adjust	geneID	Count	Category
GO:0048507	meristem development	1.85131e-07	0.000326386	Gb_00189/Gb_00493/Gb_02083/Gb_04845/Gb_05126/Gb_05446/Gb_08300/Gb_09588/Gb_10052/Gb_10893/Gb_14334/Gb_17020/Gb_19168/Gb_22761/Gb_23561/Gb_23562/Gb_24112/Gb_28448/Gb_28501/Gb_29283/Gb_29284/Gb_32549/Gb_32935/Gb_33025/Gb_33027/Gb_36801/Gb_36802/Gb_37247/Gb_38888/Gb_39263	30	Biological Process
GO:0048508	embryonic meristem development	7.39617e-07	0.000651972	Gb_02083/Gb_10052/Gb_22761/Gb_23561/Gb_23562/Gb_24112/Gb_28448/Gb_28501/Gb_29283/Gb_29284/Gb_32549/Gb_33025/Gb_38888	13	Biological Process
GO:0009813	flavonoid biosynthetic process	2.72292e-06	0.00137191	Gb_01519/Gb_04376/Gb_05056/Gb_05058/Gb_07234/Gb_07705/Gb_09087/Gb_12931/Gb_19001/Gb_19005/Gb_20355/Gb_21859/Gb_21867/Gb_21868/Gb_21869/Gb_21870/Gb_38581	17	Biological Process
GO:0009812	flavonoid metabolic process	4.65979e-06	0.00137191	Gb_01519/Gb_04376/Gb_05056/Gb_05058/Gb_07234/Gb_07480/Gb_07705/Gb_09087/Gb_12931/Gb_19001/Gb_19005/Gb_20355/Gb_21859/Gb_21867/Gb_21868/Gb_21869/Gb_21870/Gb_38581	18	Biological Process
GO:0010014	meristem initiation	4.70206e-06	0.00137191	Gb_02083/Gb_05446/Gb_14334/Gb_22761/Gb_24112/Gb_28448/Gb_29283/Gb_29284/Gb_32549/Gb_33025	10	Biological Process
GO:0009699	phenylpropanoid biosynthetic process	5.43387e-06	0.00137191	Gb_08147/Gb_10055/Gb_13905/Gb_14002/Gb_15886/Gb_16061/Gb_16672/Gb_17018/Gb_18170/Gb_18171/Gb_21859/Gb_21867/Gb_21868/Gb_21869/Gb_21870/Gb_23214/Gb_23217/Gb_24352/Gb_36429/Gb_37598/Gb_37600/Gb_38581/Gb_41154	23	Biological Process
GO:0009698	phenylpropanoid metabolic process	5.44718e-06	0.00137191	Gb_08147/Gb_10055/Gb_13905/Gb_14002/Gb_15886/Gb_16061/Gb_16672/Gb_17018/Gb_18170/Gb_18171/Gb_21859/Gb_21867/Gb_21868/Gb_21869/Gb_21870/Gb_23214/Gb_23217/Gb_24352/Gb_36429/Gb_37598/Gb_37600/Gb_38581/Gb_41091/Gb_41154	24	Biological Process
GO:0010345	suberin biosynthetic process	1.21411e-05	0.00267559	Gb_08147/Gb_10055/Gb_13905/Gb_14002/Gb_15886/Gb_16061/Gb_17018/Gb_24352/Gb_36429/Gb_37598/Gb_37600/Gb_41154	12	Biological Process
GO:0010072	primary shoot apical meristem specification	1.96803e-05	0.00349415	Gb_02083/Gb_22761/Gb_24112/Gb_28448/Gb_29283/Gb_29284/Gb_32549/Gb_33025	8	Biological Process
GO:0010067	procambium histogenesis	2.0842e-05	0.00349415	Gb_02083/Gb_10052/Gb_22761/Gb_23561/Gb_23562/Gb_28501/Gb_38888	7	Biological Process
GO:0048509	regulation of meristem development	2.23589e-05	0.00349415	Gb_00189/Gb_00493/Gb_02605/Gb_04845/Gb_07906/Gb_10893/Gb_13327/Gb_14629/Gb_17020/Gb_19168/Gb_22030/Gb_23157/Gb_32704/Gb_32705/Gb_33027/Gb_34642/Gb_34837/Gb_36801/Gb_37247/Gb_39263	20	Biological Process
GO:0010016	shoot system morphogenesis	2.73085e-05	0.00349415	Gb_02083/Gb_02323/Gb_04698/Gb_05256/Gb_06045/Gb_07431/Gb_10165/Gb_14334/Gb_17672/Gb_18813/Gb_22761/Gb_24112/Gb_26053/Gb_26881/Gb_28448/Gb_29283/Gb_29284/Gb_31206/Gb_32549/Gb_32731/Gb_33025/Gb_34149/Gb_38377/Gb_38888/Gb_39245	25	Biological Process
GO:0001708	cell fate specification	2.77471e-05	0.00349415	Gb_04650/Gb_15247/Gb_17831/Gb_19167/Gb_22423/Gb_28887/Gb_31132/Gb_32404/Gb_36880	9	Biological Process
GO:0042761	very long-chain fatty acid biosynthetic process	2.77471e-05	0.00349415	Gb_08147/Gb_13905/Gb_14002/Gb_16061/Gb_24352/Gb_36429/Gb_37598/Gb_37600/Gb_41154	9	Biological Process
GO:0009933	meristem structural organization	3.08226e-05	0.00362268	Gb_02083/Gb_05446/Gb_14334/Gb_22761/Gb_24112/Gb_28448/Gb_29283/Gb_29284/Gb_32549/Gb_33025	10	Biological Process
GO:0010023	proanthocyanidin biosynthetic process	8.08223e-05	0.00842345	Gb_21859/Gb_21867/Gb_21868/Gb_21869/Gb_21870	5	Biological Process
GO:0006260	DNA replication	8.12244e-05	0.00842345	Gb_04601/Gb_04713/Gb_06112/Gb_06608/Gb_09191/Gb_09588/Gb_10893/Gb_17999/Gb_25234/Gb_26053/Gb_28406/Gb_31734/Gb_36024/Gb_36626/Gb_37518/Gb_37519/Gb_38478/Gb_38482/Gb_39379	19	Biological Process
GO:0006259	DNA metabolic process	8.90031e-05	0.00843285	Gb_00493/Gb_04126/Gb_04601/Gb_04713/Gb_06112/Gb_06608/Gb_09191/Gb_09523/Gb_09588/Gb_10330/Gb_10893/Gb_11673/Gb_11676/Gb_12559/Gb_14443/Gb_14612/Gb_14629/Gb_17002/Gb_17999/Gb_19211/Gb_20027/Gb_24437/Gb_25080/Gb_25234/Gb_26053/Gb_28406/Gb_28474/Gb_28972/Gb_29485/Gb_30433/Gb_31477/Gb_31734/Gb_32664/Gb_36024/Gb_36556/Gb_36626/Gb_37518/Gb_37519/Gb_38219/Gb_38478/Gb_38482/Gb_39379/Gb_41723	43	Biological Process
GO:0090421	embryonic meristem initiation	9.08815e-05	0.00843285	Gb_02083/Gb_22761/Gb_24112/Gb_28448/Gb_29283/Gb_29284/Gb_32549/Gb_33025	8	Biological Process
GO:0010065	primary meristem tissue development	0.000171816	0.0144604	Gb_02083/Gb_10052/Gb_22761/Gb_23561/Gb_23562/Gb_28501/Gb_38888	7	Biological Process
GO:0048827	phyllome development	0.000172245	0.0144604	Gb_00478/Gb_00493/Gb_02323/Gb_02824/Gb_03680/Gb_04650/Gb_04698/Gb_05256/Gb_06045/Gb_08300/Gb_10052/Gb_10817/Gb_10896/Gb_11536/Gb_12414/Gb_13950/Gb_14235/Gb_14237/Gb_14240/Gb_14629/Gb_15927/Gb_17251/Gb_17320/Gb_17493/Gb_19167/Gb_19227/Gb_24112/Gb_25977/Gb_26053/Gb_26881/Gb_27283/Gb_28448/Gb_28887/Gb_28914/Gb_29283/Gb_29284/Gb_29958/Gb_32549/Gb_34149/Gb_37684/Gb_38078/Gb_38377	42	Biological Process
GO:0000038	very long-chain fatty acid metabolic process	0.000185381	0.0148558	Gb_08147/Gb_13905/Gb_14002/Gb_16061/Gb_24352/Gb_36429/Gb_37598/Gb_37600/Gb_41154	9	Biological Process
GO:0048366	leaf development	0.000200199	0.0153457	Gb_00478/Gb_00493/Gb_02323/Gb_03680/Gb_04650/Gb_04698/Gb_05256/Gb_06045/Gb_08300/Gb_10052/Gb_10817/Gb_10896/Gb_12414/Gb_13950/Gb_14629/Gb_15927/Gb_17251/Gb_17320/Gb_17493/Gb_19167/Gb_19227/Gb_24112/Gb_26053/Gb_27283/Gb_28448/Gb_28914/Gb_29283/Gb_29284/Gb_29958/Gb_32549/Gb_34149/Gb_37684/Gb_38078/Gb_38377	34	Biological Process
GO:0048532	anatomical structure arrangement	0.000232081	0.0170483	Gb_02083/Gb_05446/Gb_14334/Gb_22761/Gb_24112/Gb_28448/Gb_29283/Gb_29284/Gb_32549/Gb_33025	10	Biological Process
GO:0006281	DNA repair	0.000269143	0.01898	Gb_00493/Gb_04713/Gb_06112/Gb_06608/Gb_09523/Gb_10330/Gb_11676/Gb_14443/Gb_14612/Gb_14629/Gb_17999/Gb_20027/Gb_25234/Gb_26053/Gb_28474/Gb_28972/Gb_29485/Gb_30433/Gb_31477/Gb_32664/Gb_36556/Gb_37518/Gb_37519/Gb_38219/Gb_38478/Gb_39379/Gb_41723	27	Biological Process
GO:0006261	DNA-dependent DNA replication	0.000368507	0.0249876	Gb_06112/Gb_06608/Gb_09191/Gb_09588/Gb_10893/Gb_25234/Gb_26053/Gb_28406/Gb_31734/Gb_36024/Gb_36626/Gb_37518/Gb_37519/Gb_38478/Gb_38482/Gb_39379	16	Biological Process
GO:0017004	cytochrome complex assembly	0.000384004	0.0250741	Gb_12363/Gb_17932/Gb_18812/Gb_21631/Gb_25718/Gb_27802/Gb_30752	7	Biological Process
GO:0009718	anthocyanin-containing compound biosynthetic process	0.000615699	0.0387142	Gb_07705/Gb_09087/Gb_21859/Gb_21867/Gb_21868/Gb_21869/Gb_21870	7	Biological Process
GO:0010075	regulation of meristem growth	0.00066466	0.0387142	Gb_00189/Gb_04845/Gb_10893/Gb_17020/Gb_19168/Gb_33027/Gb_36801/Gb_37247/Gb_39263	9	Biological Process
GO:0090329	regulation of DNA-dependent DNA replication	0.00066466	0.0387142	Gb_06045/Gb_09191/Gb_09588/Gb_10893/Gb_19692/Gb_36024/Gb_38478/Gb_38482/Gb_39379	9	Biological Process
GO:0010103	stomatal complex morphogenesis	0.000680738	0.0387142	Gb_06045/Gb_07431/Gb_10165/Gb_17672/Gb_18813/Gb_26881/Gb_32731/Gb_39245	8	Biological Process
GO:0010052	guard cell differentiation	0.000772434	0.0415512	Gb_06045/Gb_17672/Gb_18813/Gb_32731/Gb_39245	5	Biological Process
GO:0007049	cell cycle	0.000777759	0.0415512	Gb_02904/Gb_03770/Gb_05446/Gb_06045/Gb_06608/Gb_07906/Gb_09588/Gb_10619/Gb_11673/Gb_14443/Gb_17002/Gb_21615/Gb_22030/Gb_22162/Gb_25080/Gb_25906/Gb_27713/Gb_27745/Gb_27943/Gb_28406/Gb_28887/Gb_29027/Gb_29485/Gb_29942/Gb_30439/Gb_31219/Gb_31734/Gb_32969/Gb_32971/Gb_33016/Gb_37518/Gb_37519/Gb_38139/Gb_38478/Gb_38482/Gb_39269/Gb_39333	37	Biological Process
GO:0005694	chromosome	4.20517e-07	0.000111437	Gb_01298/Gb_02666/Gb_02784/Gb_02904/Gb_03023/Gb_03348/Gb_04713/Gb_06112/Gb_06384/Gb_06608/Gb_06953/Gb_07070/Gb_07257/Gb_09191/Gb_10893/Gb_14443/Gb_15548/Gb_17002/Gb_19095/Gb_19211/Gb_19428/Gb_19430/Gb_25549/Gb_26053/Gb_26315/Gb_27618/Gb_27713/Gb_27745/Gb_28474/Gb_28519/Gb_29027/Gb_30559/Gb_30564/Gb_31734/Gb_31917/Gb_34906/Gb_36024/Gb_36556/Gb_36626/Gb_36661/Gb_36956/Gb_39379	42	Cellular Component
GO:0010287	plastoglobule	6.56803e-06	0.000870264	Gb_01706/Gb_09034/Gb_09035/Gb_18604/Gb_19153/Gb_24985/Gb_26289/Gb_26565/Gb_29436/Gb_35952/Gb_37015/Gb_37464/Gb_38201/Gb_39803	14	Cellular Component
GO:0034357	photosynthetic membrane	1.53663e-05	0.00135736	Gb_00451/Gb_02666/Gb_03953/Gb_04734/Gb_06683/Gb_07403/Gb_08385/Gb_09034/Gb_09035/Gb_10580/Gb_14131/Gb_14224/Gb_17283/Gb_18604/Gb_19153/Gb_20870/Gb_21299/Gb_24985/Gb_26289/Gb_28108/Gb_30052/Gb_32155/Gb_36328/Gb_37015/Gb_37464/Gb_38201/Gb_39017/Gb_40562/Gb_41224	29	Cellular Component
GO:0009535	chloroplast thylakoid membrane	2.5058e-05	0.00166009	Gb_00451/Gb_02666/Gb_03953/Gb_04734/Gb_06683/Gb_07403/Gb_08385/Gb_09034/Gb_09035/Gb_10580/Gb_14131/Gb_14224/Gb_18604/Gb_19153/Gb_20870/Gb_24985/Gb_26289/Gb_28108/Gb_30052/Gb_32155/Gb_36328/Gb_37015/Gb_37464/Gb_38201/Gb_39017/Gb_40562/Gb_41224	27	Cellular Component
GO:0055035	plastid thylakoid membrane	3.44559e-05	0.00167793	Gb_00451/Gb_02666/Gb_03953/Gb_04734/Gb_06683/Gb_07403/Gb_08385/Gb_09034/Gb_09035/Gb_10580/Gb_14131/Gb_14224/Gb_18604/Gb_19153/Gb_20870/Gb_24985/Gb_26289/Gb_28108/Gb_30052/Gb_32155/Gb_36328/Gb_37015/Gb_37464/Gb_38201/Gb_39017/Gb_40562/Gb_41224	27	Cellular Component
GO:0042651	thylakoid membrane	3.79909e-05	0.00167793	Gb_00451/Gb_02666/Gb_03953/Gb_04734/Gb_06683/Gb_07403/Gb_08385/Gb_09034/Gb_09035/Gb_10580/Gb_14131/Gb_14224/Gb_17283/Gb_18604/Gb_19153/Gb_20870/Gb_24985/Gb_26289/Gb_28108/Gb_30052/Gb_32155/Gb_36328/Gb_37015/Gb_37464/Gb_38201/Gb_39017/Gb_40562/Gb_41224	28	Cellular Component
GO:0044436	obsolete thylakoid part	7.24893e-05	0.00237292	Gb_00451/Gb_02666/Gb_03953/Gb_04734/Gb_06683/Gb_07403/Gb_08385/Gb_09034/Gb_09035/Gb_10580/Gb_14131/Gb_14224/Gb_17283/Gb_18604/Gb_19153/Gb_20870/Gb_21299/Gb_24985/Gb_26289/Gb_28108/Gb_30052/Gb_32155/Gb_36328/Gb_37015/Gb_37464/Gb_38201/Gb_39017/Gb_40562/Gb_41224	29	Cellular Component
GO:0009534	chloroplast thylakoid	7.91131e-05	0.00237292	Gb_00451/Gb_01706/Gb_02666/Gb_03953/Gb_04734/Gb_06683/Gb_07403/Gb_08385/Gb_09034/Gb_09035/Gb_09333/Gb_10580/Gb_14131/Gb_14224/Gb_18604/Gb_19153/Gb_20870/Gb_24985/Gb_26289/Gb_28108/Gb_29436/Gb_30052/Gb_32155/Gb_36328/Gb_37015/Gb_37464/Gb_38201/Gb_39017/Gb_40562/Gb_41103/Gb_41224	31	Cellular Component
GO:0009579	thylakoid	8.05899e-05	0.00237292	Gb_00451/Gb_01706/Gb_02666/Gb_03953/Gb_04734/Gb_06683/Gb_07403/Gb_08385/Gb_09034/Gb_09035/Gb_09043/Gb_09333/Gb_10580/Gb_11771/Gb_14131/Gb_14224/Gb_17283/Gb_18604/Gb_19153/Gb_20870/Gb_21299/Gb_24985/Gb_26289/Gb_28108/Gb_28365/Gb_29436/Gb_30052/Gb_32155/Gb_35952/Gb_36328/Gb_37015/Gb_37464/Gb_38201/Gb_39017/Gb_40562/Gb_41103/Gb_41224	37	Cellular Component
GO:0031976	plastid thylakoid	8.9927e-05	0.00238307	Gb_00451/Gb_01706/Gb_02666/Gb_03953/Gb_04734/Gb_06683/Gb_07403/Gb_08385/Gb_09034/Gb_09035/Gb_09333/Gb_10580/Gb_14131/Gb_14224/Gb_18604/Gb_19153/Gb_20870/Gb_24985/Gb_26289/Gb_28108/Gb_29436/Gb_30052/Gb_32155/Gb_36328/Gb_37015/Gb_37464/Gb_38201/Gb_39017/Gb_40562/Gb_41103/Gb_41224	31	Cellular Component
GO:0000347	THO complex	0.000665005	0.0160206	Gb_09191/Gb_10893/Gb_36024/Gb_36956/Gb_40592	5	Cellular Component
GO:0016706	2-oxoglutarate-dependent dioxygenase activity	3.53827e-06	0.00152145	Gb_04376/Gb_05056/Gb_05058/Gb_12931/Gb_17320/Gb_19227/Gb_21859/Gb_21867/Gb_21868/Gb_21869/Gb_21870/Gb_22752	12	Molecular Function
GO:0033612	receptor serine/threonine kinase binding	2.71032e-05	0.00582719	Gb_00086/Gb_00087/Gb_00189/Gb_04845/Gb_07431/Gb_10165/Gb_17020/Gb_17672/Gb_18813/Gb_21721/Gb_26881	11	Molecular Function
GO:0016705	oxidoreductase activity, acting on paired donors, with incorporation or reduction of molecular oxygen	7.94927e-05	0.011394	Gb_04376/Gb_05056/Gb_05058/Gb_07315/Gb_08110/Gb_08111/Gb_11826/Gb_12931/Gb_17320/Gb_19227/Gb_21050/Gb_21859/Gb_21867/Gb_21868/Gb_21869/Gb_21870/Gb_22752/Gb_29318/Gb_30377/Gb_31843/Gb_32507/Gb_32759	22	Molecular Function
