# Supplementary material for: Temporal Dynamic Transcriptome Landscape Reveals Regulatory Network During the Early Differentiation of Female Strobilus Buds in Ginkgo biloba
Source: Front Plant Sci. 2022 Mar 31;13:863330. doi: 10.3389/fpls.2022.863330 (PMC9008512; doi:10.3389/fpls.2022.863330)
Supplement: Supplementary file 4 [file Table_3.XLSX]

## Sheet: ST1 vs ST2
List of DElncRNAs between the vegetative growth (ST1) and the initial differentiation (ST2) stages
ID	log2FoldChange	padj	change
MSTRG.3638.2	8.53858	4.79059e-07	Up
MSTRG.36291.2	3.0335	0.000128675	Up
MSTRG.29421.1	2.42777	0.0280576	Up
MSTRG.2713.2	2.96612	5.29369e-08	Up
MSTRG.25066.1	3.93388	2.27524e-16	Up
MSTRG.10247.1	1.80058	0.0329361	Up
MSTRG.40745.1	-27.869	4.84349e-09	Down
MSTRG.20366.1	-2.18381	0.0010035	Down
MSTRG.14303.8	-10.5574	0.00899664	Down
MSTRG.34814.3	-8.79945	6.86091e-08	Down
MSTRG.41290.74	-7.27578	0.0010035	Down
MSTRG.41730.22	-5.83899	0.00358604	Down

## Sheet: ST2 vs ST3-1
List of DElncRNAs between the initial differentiation (ST2) and the early exuberant differentiation (ST3-1) stages
ID	log2FoldChange	padj	change
MSTRG.35623.1	2.3109	0.000513511	Up
MSTRG.43973.1	5.37661	3.03904e-10	Up
MSTRG.11516.1	1.97403	0.00279057	Up
MSTRG.41550.1	1.26435	0.0405545	Up
MSTRG.11659.1	1.70556	0.000460213	Up
MSTRG.9339.1	4.84976	4.68725e-06	Up
MSTRG.43700.1	2.19441	0.0249806	Up
MSTRG.3673.1	1.67194	0.0137984	Up
MSTRG.15049.1	3.27222	1.41697e-12	Up
MSTRG.30830.1	1.28671	0.0457489	Up
MSTRG.25990.1	1.14619	0.00278406	Up
MSTRG.7891.2	2.12114	3.67375e-06	Up
MSTRG.35618.1	2.42957	0.000489997	Up
MSTRG.30137.1	1.87857	6.15915e-06	Up
MSTRG.38498.1	1.50547	0.0229058	Up
MSTRG.14455.1	2.09016	1.66348e-07	Up
MSTRG.18766.1	1.37028	0.0470934	Up
MSTRG.1053.1	1.13808	0.0154908	Up
MSTRG.1736.1	2.17184	4.24901e-06	Up
MSTRG.18321.1	1.71853	0.000368126	Up
MSTRG.3939.1	1.93687	0.0289119	Up
MSTRG.31608.1	1.03316	0.0196559	Up
MSTRG.17045.1	1.17869	0.0360568	Up
MSTRG.27029.6	10.2637	0.0284225	Up
MSTRG.27029.1	2.70757	1.82858e-06	Up
MSTRG.27029.2	1.27259	0.0015532	Up
MSTRG.31984.1	1.26811	0.0372146	Up
MSTRG.15930.2	5.91738	0.000415074	Up
MSTRG.15394.1	1.80714	0.0104673	Up
MSTRG.34673.1	1.5035	0.0158141	Up
MSTRG.20804.1	1.00818	0.0105544	Up
MSTRG.4248.1	1.5065	0.0103067	Up
MSTRG.37286.1	2.45864	0.0175063	Up
MSTRG.15938.1	2.11467	2.00652e-05	Up
MSTRG.23172.1	1.51748	0.000215048	Up
MSTRG.17079.1	2.61538	9.65754e-07	Up
MSTRG.4954.1	2.21442	0.00333668	Up
MSTRG.16556.1	1.35815	0.00195277	Up
MSTRG.23927.1	1.64331	0.0409673	Up
MSTRG.17722.1	2.50108	2.0414e-09	Up
MSTRG.743.1	1.19977	0.00396015	Up
MSTRG.36983.1	3.13625	0.000142682	Up
MSTRG.9478.1	4.40518	1.68127e-21	Up
MSTRG.42601.1	1.46009	0.00131148	Up
MSTRG.23820.1	2.30993	9.6336e-06	Up
MSTRG.42318.1	1.57893	0.0298115	Up
MSTRG.2950.1	2.27314	0.000114146	Up
MSTRG.41474.1	3.16143	3.34355e-06	Up
MSTRG.10486.1	1.7255	0.0126864	Up
MSTRG.37112.1	2.51051	7.99754e-10	Up
MSTRG.32097.1	1.15398	0.0379685	Up
MSTRG.14314.1	1.22187	0.00168678	Up
MSTRG.11569.1	1.55896	0.023223	Up
MSTRG.24685.1	1.10009	0.00517247	Up
MSTRG.13358.1	2.57601	0.0197313	Up
MSTRG.39468.1	2.6986	0.00399135	Up
MSTRG.36123.1	1.88459	0.000888916	Up
MSTRG.41523.3	1.02767	0.00443293	Up
MSTRG.29521.1	1.45132	0.00794652	Up
MSTRG.7651.1	2.23413	0.00943391	Up
MSTRG.561.1	3.96379	0.00585784	Up
MSTRG.26827.1	1.73712	0.00641646	Up
MSTRG.24228.3	10.4927	1.75045e-14	Up
MSTRG.134.1	1.67967	0.00130563	Up
MSTRG.8442.1	2.10525	0.0207608	Up
MSTRG.7383.1	3.31991	2.78102e-15	Up
MSTRG.44375.1	2.21178	0.0034179	Up
MSTRG.2640.1	1.30393	0.0106955	Up
MSTRG.29942.1	1.85691	6.12334e-05	Up
MSTRG.18178.1	1.60954	0.00629065	Up
MSTRG.4221.1	3.36731	7.64514e-05	Up
MSTRG.10507.1	2.01515	0.00299079	Up
MSTRG.10375.1	2.4326	1.80153e-05	Up
MSTRG.35766.1	2.87144	4.73491e-08	Up
MSTRG.7007.1	2.53969	6.34402e-06	Up
MSTRG.16278.1	1.40247	0.0241607	Up
MSTRG.24250.1	4.04147	9.32723e-06	Up
MSTRG.1666.1	1.43783	0.042581	Up
MSTRG.515.1	1.39792	0.00997684	Up
MSTRG.36405.1	2.83307	0.00926275	Up
MSTRG.18944.1	1.64287	0.000339092	Up
MSTRG.24679.1	2.20269	0.0311001	Up
MSTRG.35325.1	1.82939	0.00242587	Up
MSTRG.1650.1	2.73387	9.52561e-05	Up
MSTRG.21412.1	2.48804	5.93277e-06	Up
MSTRG.21838.1	2.35911	2.30795e-05	Up
MSTRG.10248.1	1.64447	0.0151166	Up
MSTRG.40785.1	1.47475	0.0113478	Up
MSTRG.41971.1	3.09745	2.65582e-18	Up
MSTRG.41539.1	2.04292	1.46207e-06	Up
MSTRG.22324.1	2.74589	3.84845e-17	Up
MSTRG.7943.1	1.16458	0.0492086	Up
MSTRG.33527.1	1.62848	0.000100582	Up
MSTRG.1777.1	2.61028	6.13472e-08	Up
MSTRG.34307.1	5.61938	6.09323e-08	Up
MSTRG.16880.1	1.17522	0.021542	Up
MSTRG.32449.1	2.25517	1.17239e-06	Up
MSTRG.28236.1	5.00973	2.19039e-12	Up
MSTRG.6751.1	2.45279	1.48158e-06	Up
MSTRG.16690.3	5.58482	3.14943e-08	Up
MSTRG.16690.1	1.71045	0.00552462	Up
MSTRG.37243.1	1.14725	0.00255325	Up
MSTRG.7237.1	1.82904	0.0127434	Up
MSTRG.40332.1	1.96986	0.00173544	Up
MSTRG.41310.1	1.59747	0.000156559	Up
MSTRG.43972.1	2.12309	3.31627e-05	Up
MSTRG.25349.1	1.66616	0.0024395	Up
MSTRG.42963.1	3.49664	0.00071879	Up
MSTRG.23270.1	2.64437	0.000558793	Up
MSTRG.36626.1	1.23354	0.0120698	Up
MSTRG.47.1	2.43864	4.62506e-05	Up
MSTRG.43511.1	1.6956	0.00188053	Up
MSTRG.25449.1	1.61104	0.00725333	Up
MSTRG.42274.1	1.879	0.0101894	Up
MSTRG.2901.1	1.33405	0.00697573	Up
MSTRG.23739.1	1.45247	0.0344848	Up
MSTRG.24900.1	5.1777	3.28636e-12	Up
MSTRG.31691.1	2.07396	0.0139718	Up
MSTRG.37395.1	2.15718	0.00082324	Up
MSTRG.21042.1	1.06806	0.0207364	Up
MSTRG.33624.1	1.5854	0.0370513	Up
MSTRG.44082.1	2.05575	0.00199011	Up
MSTRG.11318.1	1.87561	0.000740739	Up
MSTRG.12792.1	2.41426	4.12592e-08	Up
MSTRG.42211.1	2.97487	5.62001e-07	Up
MSTRG.4439.1	1.67432	0.0459346	Up
MSTRG.34079.1	2.19265	0.00283963	Up
MSTRG.41304.1	1.70075	1.91346e-06	Up
MSTRG.39641.1	2.43719	0.000170839	Up
MSTRG.7366.1	1.23472	0.00858031	Up
MSTRG.42055.1	1.61476	0.00211605	Up
MSTRG.36905.1	1.68101	2.45596e-05	Up
MSTRG.38285.1	2.59402	0.000288504	Up
MSTRG.42240.1	2.64334	0.000558793	Up
MSTRG.41691.1	1.1578	0.00668232	Up
MSTRG.41119.1	1.83595	1.05612e-07	Up
MSTRG.3847.1	1.74723	0.000329866	Up
MSTRG.6587.1	3.34259	2.21297e-12	Up
MSTRG.42899.1	1.12003	0.000187368	Up
MSTRG.9979.1	1.20487	0.0169992	Up
MSTRG.32863.1	1.82674	0.0238716	Up
MSTRG.41638.1	2.75714	3.40406e-15	Up
MSTRG.30726.2	1.55012	0.00313935	Up
MSTRG.22865.1	1.14585	0.00183956	Up
MSTRG.26242.1	1.52879	0.000156135	Up
MSTRG.24090.7	1.1964	0.00697773	Up
MSTRG.43843.1	1.39088	0.0141086	Up
MSTRG.11646.1	3.60152	6.18117e-06	Up
MSTRG.38004.1	1.628	0.000431802	Up
MSTRG.20456.1	1.09296	0.0446662	Up
MSTRG.31564.1	2.83511	9.73871e-08	Up
MSTRG.17785.1	3.37423	1.27379e-09	Up
MSTRG.14280.1	2.15884	0.0102675	Up
MSTRG.24558.1	1.43553	0.028175	Up
MSTRG.25668.1	1.86801	0.00228805	Up
MSTRG.1304.1	5.98168	0.00164063	Up
MSTRG.12644.1	2.8398	0.00134224	Up
MSTRG.40834.1	2.66412	0.000143354	Up
MSTRG.41622.1	3.71694	0.000304676	Up
MSTRG.41506.1	1.17109	0.00478898	Up
MSTRG.39413.1	1.46879	0.000308677	Up
MSTRG.29968.1	1.48228	2.60354e-06	Up
MSTRG.44569.1	2.1786	0.000363806	Up
MSTRG.41199.1	1.67595	9.99661e-05	Up
MSTRG.32464.1	1.01174	0.038113	Up
MSTRG.4385.1	3.18132	1.32822e-08	Up
MSTRG.37826.1	1.89583	0.00371502	Up
MSTRG.33648.1	2.82237	6.02363e-05	Up
MSTRG.11662.1	1.59823	0.0204567	Up
MSTRG.1140.1	2.15629	1.14135e-05	Up
MSTRG.38487.1	2.21297	0.0149321	Up
MSTRG.23381.1	1.1804	0.0379685	Up
MSTRG.40738.1	5.1275	3.6041e-05	Up
MSTRG.42910.1	3.45204	0.0267536	Up
MSTRG.19340.1	2.2934	0.0115217	Up
MSTRG.30703.1	3.1972	1.37733e-11	Up
MSTRG.40212.1	2.13043	0.00481126	Up
MSTRG.28084.1	1.74967	0.000858941	Up
MSTRG.39091.1	2.28344	0.00830562	Up
MSTRG.40588.1	3.45511	6.52025e-05	Up
MSTRG.39620.1	1.46094	0.000159852	Up
MSTRG.15988.1	1.22443	0.00805751	Up
MSTRG.15426.1	1.25542	0.000153155	Up
MSTRG.19548.1	2.04242	0.0349089	Up
MSTRG.23824.1	1.12239	0.0214848	Up
MSTRG.24796.1	3.56195	4.99286e-17	Up
MSTRG.24339.1	2.80509	9.10516e-06	Up
MSTRG.43514.1	2.75316	1.94522e-05	Up
MSTRG.41583.1	7.13905	5.48988e-06	Up
MSTRG.42813.1	1.23292	0.0107215	Up
MSTRG.10220.1	1.15138	0.0268203	Up
MSTRG.30857.1	1.82508	0.00230589	Up
MSTRG.31219.1	1.43225	0.00023012	Up
MSTRG.21358.1	2.87356	4.7085e-09	Up
MSTRG.38044.1	2.50708	3.41765e-17	Up
MSTRG.3995.1	2.12383	0.000499203	Up
MSTRG.42522.1	2.83219	3.86796e-06	Up
MSTRG.33015.1	1.8067	0.0270558	Up
MSTRG.22613.1	2.09259	0.000521509	Up
MSTRG.44426.1	1.03747	0.00354437	Up
MSTRG.31690.1	1.34363	0.00163467	Up
MSTRG.29962.2	1.87104	0.00140308	Up
MSTRG.15257.1	3.41571	4.07593e-07	Up
MSTRG.27308.1	1.98544	0.000672773	Up
MSTRG.43970.1	1.32436	0.0262751	Up
MSTRG.20159.1	1.69859	0.0371413	Up
MSTRG.18801.1	3.64411	2.00412e-13	Up
MSTRG.10304.1	1.59444	0.00359112	Up
MSTRG.37544.1	1.33933	0.00668716	Up
MSTRG.18279.1	1.51936	0.00507143	Up
MSTRG.18866.1	1.90748	0.0176202	Up
MSTRG.41989.1	4.64259	1.53429e-17	Up
MSTRG.24947.1	2.87843	7.9341e-08	Up
MSTRG.15889.1	2.10844	0.00054113	Up
MSTRG.35377.1	2.44783	1.86645e-06	Up
MSTRG.43727.1	1.12582	0.0120215	Up
MSTRG.41829.1	1.62929	0.0213656	Up
MSTRG.12336.6	26.1843	1.04489e-09	Up
MSTRG.7039.1	3.35919	2.4076e-27	Up
MSTRG.30058.1	2.37336	0.00195372	Up
MSTRG.20961.1	1.93904	0.000153575	Up
MSTRG.30908.1	1.28879	0.0347891	Up
MSTRG.30950.1	1.48411	0.0108315	Up
MSTRG.42054.1	2.26217	8.08901e-06	Up
MSTRG.43965.1	1.3026	0.0181043	Up
MSTRG.43448.1	1.57194	0.00837348	Up
MSTRG.19514.1	1.08052	0.0472661	Up
MSTRG.6441.3	1.25836	0.0193849	Up
MSTRG.38497.1	1.93119	0.0235917	Up
MSTRG.44218.1	1.62754	0.0230759	Up
MSTRG.39539.1	1.74232	0.00768051	Up
MSTRG.37829.1	1.51913	0.00093593	Up
MSTRG.42431.1	1.27005	0.000662472	Up
MSTRG.1189.1	1.63887	4.1749e-05	Up
MSTRG.28272.1	2.47875	0.0115918	Up
MSTRG.44206.2	3.25722	0.000316672	Up
MSTRG.42008.1	1.64147	0.0019978	Up
MSTRG.31351.1	2.39605	3.71193e-07	Up
MSTRG.6708.1	1.53555	0.00135424	Up
MSTRG.18604.1	1.95617	0.000282709	Up
MSTRG.41501.1	3.36784	0.0010634	Up
MSTRG.6695.1	2.68113	1.08555e-20	Up
MSTRG.12166.1	2.15567	0.035169	Up
MSTRG.6409.1	1.57451	0.031052	Up
MSTRG.41996.1	1.25758	0.000447102	Up
MSTRG.4165.1	2.43099	6.85171e-07	Up
MSTRG.44657.1	1.15568	0.0146871	Up
MSTRG.25861.2	7.85855	6.09118e-07	Up
MSTRG.8950.1	2.77052	4.24791e-05	Up
MSTRG.3930.1	1.14094	0.0467283	Up
MSTRG.3638.1	1.44006	0.0472809	Up
MSTRG.18438.1	2.29225	3.95059e-17	Up
MSTRG.28849.1	2.55221	5.5623e-14	Up
MSTRG.33639.1	1.94092	0.00162299	Up
MSTRG.33639.2	2.0581	0.000403875	Up
MSTRG.33639.3	1.90117	0.000566393	Up
MSTRG.30194.1	1.85013	0.0299629	Up
MSTRG.8086.1	1.39048	0.0458887	Up
MSTRG.42833.1	2.85952	0.00188171	Up
MSTRG.37299.1	2.17612	7.51964e-09	Up
MSTRG.33829.1	1.26204	0.0168785	Up
MSTRG.5400.1	3.60708	2.14162e-09	Up
MSTRG.23811.1	1.28061	1.33384e-05	Up
MSTRG.8838.1	2.22389	8.35039e-14	Up
MSTRG.5810.1	1.70643	0.000313024	Up
MSTRG.10078.1	2.52564	5.54423e-17	Up
MSTRG.23773.1	6.5841	2.97156e-07	Up
MSTRG.17452.1	1.41353	9.27722e-05	Up
MSTRG.41522.1	1.91247	0.00106816	Up
MSTRG.22083.1	1.2315	0.00225452	Up
MSTRG.3202.1	1.89616	0.00665057	Up
MSTRG.41036.1	2.02245	0.000103603	Up
MSTRG.9102.2	2.35061	0.0250392	Up
MSTRG.4350.1	2.4466	3.33759e-11	Up
MSTRG.44431.1	2.49661	3.72933e-06	Up
MSTRG.36773.1	1.85101	0.0157385	Up
MSTRG.4317.2	1.63872	0.00370474	Up
MSTRG.30796.1	1.50956	0.0232996	Up
MSTRG.41290.16	8.2839	1.81275e-08	Up
MSTRG.32666.1	3.18943	0.00168463	Up
MSTRG.5787.1	2.02928	0.00822502	Up
MSTRG.6882.1	1.67069	0.000321522	Up
MSTRG.41161.1	3.21025	0.000375176	Up
MSTRG.38747.1	2.34505	0.0397234	Up
MSTRG.25051.1	2.97741	5.81081e-12	Up
MSTRG.35068.1	6.35659	5.72283e-06	Up
MSTRG.44370.1	1.41745	0.013946	Up
MSTRG.5053.1	1.34781	0.0143056	Up
MSTRG.44491.1	1.87414	0.00250603	Up
MSTRG.35414.1	1.07848	0.00245599	Up
MSTRG.42998.1	3.81066	9.96316e-26	Up
MSTRG.7568.1	1.50832	0.0126032	Up
MSTRG.25516.1	3.07274	8.26535e-07	Up
MSTRG.13785.1	1.52302	0.0167164	Up
MSTRG.43649.1	1.56135	0.00132106	Up
MSTRG.43469.1	1.20042	0.0120592	Up
MSTRG.12396.1	1.85808	4.8106e-05	Up
MSTRG.41149.1	1.00742	0.00277524	Up
MSTRG.39891.2	1.15686	0.00150107	Up
MSTRG.39891.1	5.62042	0.0114574	Up
MSTRG.22990.1	1.76562	3.25465e-06	Up
MSTRG.37949.1	2.06908	0.0379072	Up
MSTRG.44209.1	1.03145	0.0307791	Up
MSTRG.12313.1	2.5163	0.000981946	Up
MSTRG.41216.1	1.49426	2.22961e-05	Up
MSTRG.29808.1	5.99899	6.38746e-07	Up
MSTRG.22329.1	1.96778	0.000971185	Up
MSTRG.11767.2	1.20605	0.00725333	Up
MSTRG.16415.1	1.53892	0.0081312	Up
MSTRG.23213.1	2.25828	0.000475402	Up
MSTRG.10911.1	1.14517	0.0399315	Up
MSTRG.42960.1	2.03847	0.00019124	Up
MSTRG.39739.1	2.3077	0.000302724	Up
MSTRG.42019.1	1.57132	0.00144616	Up
MSTRG.28233.1	1.79956	0.00129162	Up
MSTRG.44649.1	2.83386	0.0209045	Up
MSTRG.44624.1	1.16243	0.00194168	Up
MSTRG.42647.1	2.51858	0.000741862	Up
MSTRG.22512.1	1.5251	0.000180762	Up
MSTRG.8166.1	1.41282	0.00460978	Up
MSTRG.16661.1	1.47116	4.41124e-07	Up
MSTRG.39130.1	4.67033	1.67737e-10	Up
MSTRG.1128.10	11.2095	0.00674041	Up
MSTRG.42686.1	1.72642	0.000207206	Up
MSTRG.15073.1	2.20534	3.16659e-05	Up
MSTRG.31441.1	1.617	9.93816e-10	Up
MSTRG.43690.1	1.98615	0.00534494	Up
MSTRG.4357.1	1.94585	0.000220371	Up
MSTRG.43163.1	2.45188	1.01617e-13	Up
MSTRG.13491.1	1.78247	0.00943117	Up
MSTRG.2249.1	2.73542	1.39799e-06	Up
MSTRG.44683.1	1.39663	0.000101484	Up
MSTRG.2654.1	2.32959	6.33161e-07	Up
MSTRG.25478.1	1.90954	0.0491114	Up
MSTRG.19684.1	2.3629	2.28119e-06	Up
MSTRG.10108.1	1.99933	0.0467097	Up
MSTRG.30672.1	1.74031	0.00922932	Up
MSTRG.26225.1	8.81415	1.49668e-06	Up
MSTRG.42265.1	1.7497	0.000254098	Up
MSTRG.29390.1	1.05882	0.0171118	Up
MSTRG.7816.1	2.72965	0.0113478	Up
MSTRG.26239.1	1.5104	0.00392894	Up
MSTRG.5443.1	1.71785	0.00379863	Up
MSTRG.26406.1	2.2066	0.000838455	Up
MSTRG.557.3	1.06157	0.0475507	Up
MSTRG.41294.1	1.82906	4.63111e-05	Up
MSTRG.8404.1	1.88422	0.00224656	Up
MSTRG.12902.1	4.37558	5.18834e-11	Up
MSTRG.22127.1	1.22097	0.020671	Up
MSTRG.16883.1	1.09106	0.00899111	Up
MSTRG.39391.1	2.60831	0.000277988	Up
MSTRG.41765.1	3.25624	0.0134459	Up
MSTRG.7718.1	1.04723	0.00900866	Up
MSTRG.42538.1	1.07672	0.0417029	Up
MSTRG.41779.1	3.72277	0.000654906	Up
MSTRG.38040.1	1.36978	0.023688	Up
MSTRG.5560.1	2.75733	1.14691e-05	Up
MSTRG.31054.1	2.07215	0.034814	Up
MSTRG.2154.1	1.57006	0.0267178	Up
MSTRG.7181.1	1.3406	0.0142033	Up
MSTRG.10278.1	3.44791	1.27379e-09	Up
MSTRG.12191.1	1.54487	0.00552792	Up
MSTRG.26624.1	1.74637	0.00689976	Up
MSTRG.11525.1	2.63783	4.65432e-15	Up
MSTRG.42908.1	2.53776	3.70124e-06	Up
MSTRG.44592.1	1.80379	5.82357e-07	Up
MSTRG.18846.1	1.09775	0.0118951	Up
MSTRG.14448.1	1.50331	0.0010634	Up
MSTRG.21434.1	3.23148	6.30406e-12	Up
MSTRG.31678.1	3.16187	2.356e-16	Up
MSTRG.40962.1	3.18317	8.12246e-07	Up
MSTRG.494.1	1.32976	0.00123047	Up
MSTRG.38897.1	1.72625	0.0410686	Up
MSTRG.44028.1	1.94359	0.016307	Up
MSTRG.43566.1	1.65803	0.0151619	Up
MSTRG.29266.1	1.95425	0.0252779	Up
MSTRG.9882.3	2.07986	0.000545795	Up
MSTRG.21482.1	2.69698	1.81751e-05	Up
MSTRG.10460.1	2.69442	0.00442662	Up
MSTRG.43781.1	1.49871	0.0218614	Up
MSTRG.11367.1	2.52687	6.72461e-06	Up
MSTRG.37640.1	1.58066	0.00877853	Up
MSTRG.20101.1	2.42314	1.97679e-07	Up
MSTRG.12814.1	1.54171	0.00312447	Up
MSTRG.27758.1	3.1118	2.39083e-06	Up
MSTRG.18192.1	1.54828	0.0494549	Up
MSTRG.21393.1	2.32197	1.5775e-06	Up
MSTRG.33389.1	1.86785	0.00227134	Up
MSTRG.15467.5	9.80674	0.0372639	Up
MSTRG.15467.1	2.01063	0.000459794	Up
MSTRG.9057.1	2.69675	4.08862e-06	Up
MSTRG.17994.1	1.09387	0.0199568	Up
MSTRG.27734.1	1.45653	0.0424526	Up
MSTRG.18749.1	1.80977	7.66779e-09	Up
MSTRG.23481.1	1.72903	0.0141621	Up
MSTRG.38899.1	2.19476	0.0477376	Up
MSTRG.41810.1	2.07432	1.49133e-05	Up
MSTRG.14454.1	1.40357	0.000118117	Up
MSTRG.40910.2	2.01908	7.1631e-06	Up
MSTRG.40910.1	1.83388	0.000100329	Up
MSTRG.41006.3	1.92826	0.0118395	Up
MSTRG.41006.2	3.40205	0.0106567	Up
MSTRG.41006.4	2.25859	0.0239849	Up
MSTRG.41006.6	1.7124	0.00291816	Up
MSTRG.41979.1	3.15252	1.98766e-24	Up
MSTRG.44572.1	1.78491	0.003812	Up
MSTRG.41665.1	1.09037	0.00704499	Up
MSTRG.44166.1	1.1952	0.00644158	Up
MSTRG.3.1	1.49994	0.0179443	Up
MSTRG.14944.1	1.00707	0.0463284	Up
MSTRG.14303.4	8.62829	1.02762e-07	Up
MSTRG.14303.9	2.18	0.00460558	Up
MSTRG.8140.1	2.59778	0.000128569	Up
MSTRG.34525.1	2.11385	0.0135535	Up
MSTRG.36106.1	1.82685	1.49318e-05	Up
MSTRG.2262.1	1.87658	0.00973853	Up
MSTRG.22610.1	1.28332	0.0307791	Up
MSTRG.33001.1	1.44034	0.00218573	Up
MSTRG.39572.1	1.54446	0.00774351	Up
MSTRG.39268.1	1.03486	0.021018	Up
MSTRG.41993.1	1.37022	0.000869172	Up
MSTRG.16571.1	1.11118	0.00500844	Up
MSTRG.13638.1	1.72256	0.00312804	Up
MSTRG.4736.1	2.45396	0.00983993	Up
MSTRG.429.1	1.43632	0.0150292	Up
MSTRG.42569.1	2.06265	0.00186883	Up
MSTRG.42898.1	2.92249	0.0327076	Up
MSTRG.11017.1	2.46583	0.0133373	Up
MSTRG.43078.1	1.21995	0.0298579	Up
MSTRG.17827.1	2.89504	2.44941e-06	Up
MSTRG.31609.1	1.62405	0.000197689	Up
MSTRG.21373.1	2.37127	8.12098e-07	Up
MSTRG.21389.1	1.0387	0.0194766	Up
MSTRG.44510.1	1.32208	0.00204716	Up
MSTRG.39113.1	3.89408	6.36194e-05	Up
MSTRG.40782.1	1.3159	0.00730276	Up
MSTRG.41084.1	2.97966	0.000125963	Up
MSTRG.44374.1	2.66431	0.00224539	Up
MSTRG.6949.1	2.32735	0.00472438	Up
MSTRG.16630.1	1.18816	0.00415145	Up
MSTRG.27775.1	2.97798	0.000259354	Up
MSTRG.19164.1	1.67502	0.000286364	Up
MSTRG.13340.1	3.07868	3.81945e-10	Up
MSTRG.38777.1	1.13953	0.00381785	Up
MSTRG.3868.1	1.03666	0.0106479	Up
MSTRG.30406.1	1.97367	0.00761622	Up
MSTRG.37943.1	1.74486	0.00291816	Up
MSTRG.28141.1	1.64739	1.2419e-05	Up
MSTRG.37691.1	3.40371	4.28867e-06	Up
MSTRG.7163.1	1.44333	0.000802022	Up
MSTRG.42428.1	1.2553	0.0262751	Up
MSTRG.27361.1	4.26271	1.76477e-36	Up
MSTRG.1203.1	2.53176	0.0010456	Up
MSTRG.7017.1	1.73552	0.0118176	Up
MSTRG.1194.1	2.26892	1.86948e-08	Up
MSTRG.8550.1	3.0523	1.63186e-09	Up
MSTRG.8089.1	1.60382	2.00811e-06	Up
MSTRG.2714.1	3.08077	0.0113238	Up
MSTRG.22325.1	2.07126	0.0215091	Up
MSTRG.42964.1	2.83212	9.43217e-12	Up
MSTRG.41311.1	1.76599	5.22155e-08	Up
MSTRG.25709.1	2.03954	0.0114574	Up
MSTRG.41914.1	4.33385	2.59432e-06	Up
MSTRG.14381.1	4.48723	4.84661e-06	Up
MSTRG.29174.1	3.39871	0.00329265	Up
MSTRG.41877.4	10.9307	0.0186308	Up
MSTRG.41877.3	1.44335	0.0185305	Up
MSTRG.41877.2	1.34668	0.000926746	Up
MSTRG.40179.1	2.62221	1.82967e-11	Up
MSTRG.40598.1	2.04018	0.0011772	Up
MSTRG.29649.1	2.27749	0.0200851	Up
MSTRG.43326.1	2.2597	2.30795e-05	Up
MSTRG.32902.1	2.46695	0.00911616	Up
MSTRG.41763.1	4.83294	7.32362e-06	Up
MSTRG.19223.1	1.44863	0.0232378	Up
MSTRG.9568.1	4.86412	7.32162e-10	Up
MSTRG.672.1	1.1493	0.0332987	Up
MSTRG.27834.1	3.65362	0.00122491	Up
MSTRG.2326.1	1.32461	0.0157582	Up
MSTRG.19157.1	1.53561	0.0265276	Up
MSTRG.125.1	2.16726	3.66986e-05	Up
MSTRG.16142.2	8.55098	1.26611e-09	Up
MSTRG.29972.1	2.81349	3.8208e-08	Up
MSTRG.33712.1	1.11331	0.030516	Up
MSTRG.24901.1	4.14699	8.86848e-06	Up
MSTRG.20239.1	1.22574	0.00172401	Up
MSTRG.44708.1	1.4829	0.0336137	Up
MSTRG.119.1	2.20169	0.000589069	Up
MSTRG.37394.1	2.90512	0.0405277	Up
MSTRG.17905.1	3.14605	1.49668e-06	Up
MSTRG.19214.1	1.97104	0.0119716	Up
MSTRG.10871.3	4.89976	0.000156969	Up
MSTRG.9996.1	1.37371	0.0116062	Up
MSTRG.4644.1	1.69022	0.00314233	Up
MSTRG.15658.1	1.32367	0.00132106	Up
MSTRG.41877.5	1.94919	0.000172183	Up
MSTRG.38749.1	2.21769	1.69939e-06	Up
MSTRG.24579.1	1.67567	0.00259982	Up
MSTRG.2519.1	1.40904	0.0371737	Up
MSTRG.43499.1	1.51454	0.000458798	Up
MSTRG.2203.6	1.88008	0.000250796	Up
MSTRG.16249.1	1.6876	0.000226632	Up
MSTRG.31934.1	1.94972	0.00296392	Up
MSTRG.29321.1	2.00664	0.000591347	Up
MSTRG.40182.1	2.80948	8.39797e-07	Up
MSTRG.11873.1	1.25922	0.0440241	Up
MSTRG.41609.1	2.24565	1.6766e-10	Up
MSTRG.17340.1	1.73199	0.000144617	Up
MSTRG.33542.1	1.80087	0.000109689	Up
MSTRG.21398.1	8.7468	2.61679e-08	Up
MSTRG.37912.1	1.10304	0.00178051	Up
MSTRG.27088.1	6.86782	4.07648e-05	Up
MSTRG.29819.1	1.77985	0.000707285	Up
MSTRG.35903.1	2.02805	4.86777e-05	Up
MSTRG.5334.1	3.02598	0.000604997	Up
MSTRG.37710.1	1.75474	0.0105544	Up
MSTRG.20744.1	2.68742	1.65493e-06	Up
MSTRG.24896.1	1.1174	0.0034179	Up
MSTRG.40326.1	1.8058	5.66741e-06	Up
MSTRG.25871.1	2.45834	4.1271e-05	Up
MSTRG.41633.1	2.68646	1.48067e-09	Up
MSTRG.42490.1	1.27969	0.00167546	Up
MSTRG.27340.1	1.98081	0.00249318	Up
MSTRG.33204.1	2.53872	5.98682e-09	Up
MSTRG.37992.1	1.70621	0.0050245	Up
MSTRG.35149.1	1.91034	1.12107e-06	Up
MSTRG.33900.1	1.84242	0.0375364	Up
MSTRG.19794.1	3.33486	0.0168347	Up
MSTRG.16174.1	3.33944	2.25968e-12	Up
MSTRG.19182.1	2.27726	0.000135545	Up
MSTRG.42685.1	1.14076	0.0149237	Up
MSTRG.29916.1	2.78938	3.93231e-05	Up
MSTRG.29542.1	1.92637	0.0384997	Up
MSTRG.23723.1	2.4778	8.18556e-11	Up
MSTRG.1369.1	4.37867	3.8203e-11	Up
MSTRG.1369.2	4.59775	0.000433304	Up
MSTRG.1369.3	5.22573	3.0212e-05	Up
MSTRG.39821.1	1.66062	0.00240159	Up
MSTRG.6094.1	2.07864	0.0030575	Up
MSTRG.23845.1	1.89888	3.85171e-05	Up
MSTRG.41961.1	1.17299	0.0196872	Up
MSTRG.24641.1	1.64938	2.51603e-06	Up
MSTRG.41657.1	1.93457	2.60264e-06	Up
MSTRG.33099.1	3.7381	0.0199834	Up
MSTRG.26588.1	2.47799	3.14943e-08	Up
MSTRG.4376.1	1.61372	0.0148959	Up
MSTRG.9947.1	1.12311	0.010859	Up
MSTRG.12852.1	1.57376	0.00178051	Up
MSTRG.14307.1	2.07443	2.25387e-06	Up
MSTRG.14960.1	2.71841	0.000707285	Up
MSTRG.40589.1	1.76944	3.48757e-05	Up
MSTRG.33743.1	1.91425	4.84348e-08	Up
MSTRG.40817.1	1.44387	0.000408139	Up
MSTRG.17027.1	2.41702	3.14943e-08	Up
MSTRG.32143.1	2.1412	0.013995	Up
MSTRG.34997.1	2.34829	7.58798e-06	Up
MSTRG.13090.1	1.92509	0.00538359	Up
MSTRG.12997.1	2.58099	1.86645e-06	Up
MSTRG.36229.1	2.7054	1.87252e-11	Up
MSTRG.17480.1	1.50438	0.00201879	Up
MSTRG.43240.1	1.66415	0.00611885	Up
MSTRG.22664.1	3.1703	6.1658e-28	Up
MSTRG.14986.1	1.30574	0.00886968	Up
MSTRG.23964.1	1.47627	0.044689	Up
MSTRG.43836.1	2.03487	0.000570393	Up
MSTRG.15323.1	4.41484	3.24712e-25	Up
MSTRG.24481.1	2.37196	0.00127931	Up
MSTRG.2801.1	4.07477	6.09005e-23	Up
MSTRG.25311.1	2.49208	0.00104411	Up
MSTRG.41103.1	2.43186	0.000164541	Up
MSTRG.40573.1	1.20811	0.00482646	Up
MSTRG.38002.1	1.1992	0.000131977	Up
MSTRG.33896.1	2.06536	0.000235204	Up
MSTRG.36789.1	4.73293	0.00295924	Up
MSTRG.107.1	1.20088	0.00375643	Up
MSTRG.21038.1	2.11111	0.0185397	Up
MSTRG.43916.1	1.76274	0.00586679	Up
MSTRG.36612.4	2.19605	0.00709587	Up
MSTRG.41006.11	1.85496	0.0179581	Up
MSTRG.41006.10	1.57763	0.0142112	Up
MSTRG.33386.1	1.39691	0.0212874	Up
MSTRG.11061.1	3.54009	1.53373e-06	Up
MSTRG.4687.1	2.97428	0.0191353	Up
MSTRG.3585.1	1.17912	0.0188154	Up
MSTRG.44252.1	2.1448	3.71779e-07	Up
MSTRG.42424.1	1.56606	0.00314179	Up
MSTRG.10893.1	1.57081	0.0490535	Up
MSTRG.13055.1	2.0617	0.00609289	Up
MSTRG.39538.1	2.22778	0.000368126	Up
MSTRG.1316.1	1.21472	0.0154885	Up
MSTRG.28179.1	2.29134	3.82586e-05	Up
MSTRG.4131.1	10.5375	0.000140541	Up
MSTRG.42588.1	1.79135	6.11374e-07	Up
MSTRG.7260.1	3.10991	0.000108337	Up
MSTRG.44086.1	1.19619	0.00312447	Up
MSTRG.12472.3	4.57521	0.0125215	Up
MSTRG.29110.1	3.88597	2.1972e-13	Up
MSTRG.31046.1	1.62138	0.000290746	Up
MSTRG.8179.1	1.89046	0.000370055	Up
MSTRG.40728.1	1.41664	0.0209971	Up
MSTRG.23872.1	1.41927	8.58116e-05	Up
MSTRG.41500.1	2.24793	8.98007e-06	Up
MSTRG.44571.1	1.60629	0.0443287	Up
MSTRG.25747.1	1.16423	0.0494842	Up
MSTRG.25656.1	1.20696	0.0103405	Up
MSTRG.34352.1	1.74044	0.00269959	Up
MSTRG.3312.1	1.91706	0.00190561	Up
MSTRG.17907.1	1.80293	0.0076462	Up
MSTRG.44404.1	1.86045	0.000107385	Up
MSTRG.19910.1	1.31725	0.00290145	Up
MSTRG.19930.1	2.73395	2.01945e-08	Up
MSTRG.40890.1	1.12785	0.0328686	Up
MSTRG.30606.1	4.23578	0.00950387	Up
MSTRG.41594.1	1.20859	0.000870544	Up
MSTRG.30042.1	1.86352	1.57991e-05	Up
MSTRG.40867.1	1.34708	0.0427784	Up
MSTRG.7748.1	3.47565	3.58932e-09	Up
MSTRG.24619.1	1.69427	0.00795355	Up
MSTRG.44073.1	1.30293	0.015904	Up
MSTRG.18514.1	1.03335	0.0306191	Up
MSTRG.39540.1	2.13927	0.0352217	Up
MSTRG.17185.1	2.26862	0.000496818	Up
MSTRG.8682.1	3.29116	1.4506e-05	Up
MSTRG.10290.1	1.04862	0.00969353	Up
MSTRG.12592.1	1.12982	0.0405627	Up
MSTRG.18146.1	2.77472	0.0273385	Up
MSTRG.507.1	2.2236	0.000182256	Up
MSTRG.42291.1	1.2926	5.87903e-05	Up
MSTRG.14298.1	3.00438	0.000629467	Up
MSTRG.44639.1	1.4852	0.00721624	Up
MSTRG.2166.1	2.72931	0.00629065	Up
MSTRG.42994.1	2.96699	0.00585145	Up
MSTRG.41154.1	3.77598	8.93956e-07	Up
MSTRG.36590.1	2.2105	1.83625e-05	Up
MSTRG.37402.1	1.88779	0.000198713	Up
MSTRG.18950.1	1.13915	0.0438044	Up
MSTRG.4428.1	3.12233	2.66142e-28	Up
MSTRG.42967.1	1.77268	1.38186e-05	Up
MSTRG.18049.1	1.65594	0.00139705	Up
MSTRG.31910.1	1.82302	5.29392e-06	Up
MSTRG.7864.1	2.36537	9.75009e-05	Up
MSTRG.9140.1	1.74367	0.0120297	Up
MSTRG.23460.1	1.96233	1.23077e-05	Up
MSTRG.14595.1	4.52055	1.1324e-14	Up
MSTRG.12774.1	1.90636	0.00050276	Up
MSTRG.32379.1	1.49601	0.0234067	Up
MSTRG.40951.1	4.3985	2.35227e-07	Up
MSTRG.41730.17	3.23577	0.000147907	Up
MSTRG.41730.13	2.56871	0.0115999	Up
MSTRG.10871.1	2.35003	8.2498e-05	Up
MSTRG.41069.1	1.70918	6.32069e-06	Up
MSTRG.1445.2	3.63704	0.00194286	Up
MSTRG.1656.1	1.77349	0.00415145	Up
MSTRG.1948.1	2.06028	0.0167115	Up
MSTRG.38547.1	2.44354	1.1937e-08	Up
MSTRG.25631.1	1.78893	0.00202069	Up
MSTRG.9627.1	1.45743	0.0244651	Up
MSTRG.10931.1	1.35329	0.0158979	Up
MSTRG.9430.1	2.96051	0.000101422	Up
MSTRG.11324.1	2.25914	2.83539e-05	Up
MSTRG.4126.1	2.65616	7.97473e-20	Up
MSTRG.33954.1	1.69499	0.00943391	Up
MSTRG.7850.1	3.16211	3.17812e-16	Up
MSTRG.43886.1	1.69411	0.00303131	Up
MSTRG.33790.1	1.98174	3.07261e-07	Up
MSTRG.20740.1	2.84286	4.0127e-09	Up
MSTRG.7086.1	2.93389	4.4605e-06	Up
MSTRG.39838.1	1.84276	0.0100638	Up
MSTRG.10349.2	1.76477	0.0193346	Up
MSTRG.14926.1	1.39858	0.0399363	Up
MSTRG.2400.1	1.6736	0.00629489	Up
MSTRG.44017.1	1.12463	0.0118986	Up
MSTRG.20728.1	1.52701	0.00309527	Up
MSTRG.9666.1	2.05558	0.000420364	Up
MSTRG.6788.1	2.7538	0.000207696	Up
MSTRG.4726.1	1.47748	0.0161205	Up
MSTRG.36199.1	1.25467	0.00650935	Up
MSTRG.8673.1	2.17917	0.0108817	Up
MSTRG.7221.1	1.77028	0.00431274	Up
MSTRG.23378.1	1.1332	0.0427251	Up
MSTRG.41308.1	1.78821	0.015658	Up
MSTRG.27250.1	2.14043	3.80581e-07	Up
MSTRG.44538.1	2.4886	0.000971185	Up
MSTRG.40865.1	1.50341	0.000154391	Up
MSTRG.38373.1	1.46795	0.0065215	Up
MSTRG.43284.1	1.07975	0.0106436	Up
MSTRG.2363.1	1.85626	0.000185913	Up
MSTRG.9481.1	5.38584	1.34658e-05	Up
MSTRG.41945.1	1.71985	0.000986974	Up
MSTRG.3736.1	1.1171	0.0267803	Up
MSTRG.24055.1	1.38007	0.000431685	Up
MSTRG.41293.1	1.84201	1.40221e-10	Up
MSTRG.21353.1	3.88736	3.91332e-16	Up
MSTRG.41693.1	1.68731	0.000938319	Up
MSTRG.43527.1	1.1945	0.0185196	Up
MSTRG.42264.1	1.08627	0.0248222	Up
MSTRG.5102.1	5.2077	4.36788e-09	Up
MSTRG.36927.1	2.41073	7.99217e-05	Up
MSTRG.23107.1	3.28537	8.96044e-08	Up
MSTRG.21349.1	3.70243	2.93804e-05	Up
MSTRG.34120.1	2.45857	2.33132e-05	Up
MSTRG.12223.1	1.20155	0.0265276	Up
MSTRG.12106.1	1.45873	0.00598459	Up
MSTRG.6217.1	1.44773	0.00202552	Up
MSTRG.41764.1	1.24055	0.00908547	Up
MSTRG.31776.1	1.68803	0.00754684	Up
MSTRG.14282.1	6.43299	0.00032997	Up
MSTRG.38810.1	2.42363	3.25232e-09	Up
MSTRG.21831.1	1.0449	0.036024	Up
MSTRG.28934.1	1.41328	0.00117456	Up
MSTRG.3629.1	1.44802	0.039599	Up
MSTRG.19785.1	1.23631	0.0025337	Up
MSTRG.34830.1	2.20145	2.89341e-09	Up
MSTRG.38006.2	9.9964	0.0333518	Up
MSTRG.22051.1	2.27256	1.07005e-06	Up
MSTRG.22071.1	2.67784	5.9671e-07	Up
MSTRG.4928.1	1.03557	0.00581602	Up
MSTRG.43908.1	1.85759	0.00308492	Up
MSTRG.10049.1	1.26881	0.00562201	Up
MSTRG.43778.1	1.50885	0.0194442	Up
MSTRG.11530.1	2.64389	0.00357134	Up
MSTRG.1091.1	1.61607	0.0026907	Up
MSTRG.10886.1	2.41746	1.51889e-06	Up
MSTRG.43199.1	1.27343	9.35109e-05	Up
MSTRG.40317.1	3.75991	4.45595e-11	Up
MSTRG.27589.1	2.46633	3.14943e-08	Up
MSTRG.33878.1	1.88498	2.81515e-06	Up
MSTRG.43191.1	1.10311	0.0185787	Up
MSTRG.41236.1	1.4012	0.000176844	Up
MSTRG.6077.1	1.9561	0.0277862	Up
MSTRG.29852.1	3.26965	0.000207791	Up
MSTRG.5086.1	1.29806	0.00280398	Up
MSTRG.15549.1	1.81479	8.71168e-07	Up
MSTRG.18193.1	1.33536	0.00879559	Up
MSTRG.23812.1	1.33809	0.00212479	Up
MSTRG.2364.1	1.87562	0.000564247	Up
MSTRG.4478.1	1.90586	0.000966409	Up
MSTRG.39362.2	2.94405	2.3939e-06	Up
MSTRG.2908.1	1.47339	0.000100582	Up
MSTRG.21606.1	1.6262	0.00037451	Up
MSTRG.41158.1	2.02249	0.0157906	Up
MSTRG.25235.1	4.78152	0.000342583	Up
MSTRG.29434.1	1.42892	0.00146406	Up
MSTRG.31019.1	2.14241	4.31677e-05	Up
MSTRG.2566.1	1.25646	0.0252807	Up
MSTRG.43156.1	1.83816	0.00349028	Up
MSTRG.33453.1	2.23696	1.51898e-05	Up
MSTRG.18027.1	3.06522	3.82653e-08	Up
MSTRG.42805.1	1.80161	0.0264631	Up
MSTRG.2787.1	1.49317	0.00152634	Up
MSTRG.30062.1	1.05719	0.015516	Up
MSTRG.8055.1	1.94238	0.000858073	Up
MSTRG.43835.1	1.40358	0.0368503	Up
MSTRG.16027.5	1.51153	0.00012294	Up
MSTRG.27629.1	1.72404	0.0115742	Up
MSTRG.42520.1	1.76247	0.0127326	Up
MSTRG.19356.1	1.92365	0.000207696	Up
MSTRG.10126.1	2.42223	7.04284e-06	Up
MSTRG.29877.1	1.36954	0.0371098	Up
MSTRG.29832.1	2.48019	8.52373e-12	Up
MSTRG.5687.1	2.41815	1.28301e-10	Up
MSTRG.35854.1	1.44679	0.0107482	Up
MSTRG.35522.1	2.27912	0.000900627	Up
MSTRG.41416.1	1.54266	0.0130904	Up
MSTRG.24484.1	1.88413	0.0160315	Up
MSTRG.18118.1	1.77622	0.00085868	Up
MSTRG.32268.1	2.25555	0.00063993	Up
MSTRG.10066.1	1.42251	0.0030575	Up
MSTRG.32687.1	1.43513	0.00298318	Up
MSTRG.39651.1	1.49472	0.00733773	Up
MSTRG.34801.1	1.84314	0.000863449	Up
MSTRG.28079.1	2.26033	0.00245354	Up
MSTRG.35371.1	2.74369	9.50785e-11	Up
MSTRG.36173.1	1.38472	0.00688499	Up
MSTRG.11537.1	1.91833	0.0154855	Up
MSTRG.21444.1	1.39513	0.0174133	Up
MSTRG.1885.1	2.16499	4.89205e-05	Up
MSTRG.7418.1	1.69621	0.0409397	Up
MSTRG.39696.1	2.0827	0.000422933	Up
MSTRG.42864.1	1.99808	0.00155421	Up
MSTRG.21559.1	1.15678	0.00795355	Up
MSTRG.32663.1	4.25815	3.70676e-13	Up
MSTRG.16281.1	1.98066	0.000123272	Up
MSTRG.36586.1	1.86781	3.8405e-05	Up
MSTRG.12816.1	1.28559	0.0414853	Up
MSTRG.26620.1	1.53586	0.0141445	Up
MSTRG.30528.1	3.1056	7.9341e-08	Up
MSTRG.7276.1	1.06802	0.000931452	Up
MSTRG.17904.1	1.19281	0.0136998	Up
MSTRG.10254.1	1.85751	0.000141584	Up
MSTRG.40072.1	4.29991	0.000237527	Up
MSTRG.40829.2	1.60149	1.82858e-06	Up
MSTRG.40705.1	1.38445	0.0058141	Up
MSTRG.44401.1	8.20637	6.32391e-06	Up
MSTRG.34080.1	2.18561	0.00924616	Up
MSTRG.9041.1	1.82583	9.82479e-08	Up
MSTRG.38001.1	2.18709	0.000331916	Up
MSTRG.11988.1	2.11626	0.000997696	Up
MSTRG.18452.2	1.4149	0.000587084	Up
MSTRG.11323.1	1.69229	0.00148104	Up
MSTRG.4945.1	2.70023	0.00625879	Up
MSTRG.17143.2	1.47864	0.0189064	Up
MSTRG.2292.1	1.0863	0.0416719	Up
MSTRG.16430.1	2.38653	0.0369995	Up
MSTRG.33285.1	1.23903	0.00012793	Up
MSTRG.16000.1	1.66682	2.34047e-05	Up
MSTRG.30800.1	1.39164	0.00113302	Up
MSTRG.38245.1	6.07657	0.000494696	Up
MSTRG.21170.1	2.46958	0.000383731	Up
MSTRG.33927.1	1.01952	0.00468794	Up
MSTRG.32209.3	1.34246	0.000194976	Up
MSTRG.40875.1	1.7628	3.08458e-05	Up
MSTRG.42666.1	2.83978	0.000439849	Up
MSTRG.12494.1	3.30817	5.6935e-12	Up
MSTRG.12115.1	1.48262	5.49107e-05	Up
MSTRG.5859.1	1.95832	5.08784e-06	Up
MSTRG.8681.1	2.44805	0.015145	Up
MSTRG.14844.1	3.06117	6.48173e-19	Up
MSTRG.23757.1	1.75022	0.00063993	Up
MSTRG.11543.1	3.19913	0.0204057	Up
MSTRG.41467.1	2.09835	0.00175476	Up
MSTRG.657.1	2.73298	0.00168679	Up
MSTRG.20363.1	1.8122	2.69586e-06	Up
MSTRG.14346.1	1.00739	0.0150056	Up
MSTRG.39058.1	3.02326	6.37765e-08	Up
MSTRG.42351.1	1.16054	0.00600791	Up
MSTRG.42288.1	3.31552	5.70836e-11	Up
MSTRG.37682.1	1.16492	0.0352013	Up
MSTRG.21405.1	1.95687	5.98051e-05	Up
MSTRG.10840.1	1.683	0.025626	Up
MSTRG.31913.1	1.47455	0.00178051	Up
MSTRG.44483.1	4.46313	4.59385e-07	Up
MSTRG.8488.1	1.06565	0.0138874	Up
MSTRG.40500.1	1.72684	0.00510367	Up
MSTRG.350.1	1.09416	0.00361302	Up
MSTRG.21848.1	1.60724	0.0191164	Up
MSTRG.32053.1	2.34496	1.72349e-07	Up
MSTRG.40932.1	1.02792	0.0242254	Up
MSTRG.512.1	1.90066	0.000691822	Up
MSTRG.23280.1	4.11978	0.000302627	Up
MSTRG.607.1	3.00945	0.00296414	Up
MSTRG.35410.1	1.55844	0.000621102	Up
MSTRG.3124.1	1.5121	0.0176002	Up
MSTRG.6968.1	1.57834	0.00150199	Up
MSTRG.3651.1	3.26621	7.27313e-11	Up
MSTRG.16005.1	1.83739	0.000219406	Up
MSTRG.21532.1	1.94663	0.000283804	Up
MSTRG.21399.1	3.77328	1.59955e-19	Up
MSTRG.43329.1	1.9904	0.0197241	Up
MSTRG.39815.1	1.55932	0.00326479	Up
MSTRG.5627.1	2.88374	3.4675e-19	Up
MSTRG.41175.1	2.10566	0.0147153	Up
MSTRG.41183.1	1.32741	0.0062413	Up
MSTRG.41786.1	1.49748	0.000127166	Up
MSTRG.16865.1	2.75747	0.000122235	Up
MSTRG.2937.1	1.48443	0.00208752	Up
MSTRG.8670.1	2.32153	4.85069e-10	Up
MSTRG.40327.1	1.21508	0.000312453	Up
MSTRG.31148.1	1.0564	0.00347943	Up
MSTRG.4436.1	2.09392	0.000617642	Up
MSTRG.5839.7	1.95795	0.00168679	Up
MSTRG.30472.1	1.83691	0.00675025	Up
MSTRG.33417.1	1.4628	0.00635748	Up
MSTRG.5457.1	1.27895	0.00772624	Up
MSTRG.6363.1	2.86882	0.00675622	Up
MSTRG.34121.1	2.23108	0.0152538	Up
MSTRG.2639.1	1.51293	4.70555e-05	Up
MSTRG.620.1	2.17272	1.28589e-07	Up
MSTRG.44537.1	1.96979	0.00405528	Up
MSTRG.19497.1	3.49202	6.83257e-06	Up
MSTRG.14397.1	2.0133	0.00285873	Up
MSTRG.25352.1	1.10673	0.0231483	Up
MSTRG.42267.1	1.45607	0.00023843	Up
MSTRG.34447.1	2.68528	0.000482318	Up
MSTRG.7714.1	1.6827	0.019208	Up
MSTRG.32699.1	3.12712	4.26123e-09	Up
MSTRG.42861.1	1.59933	8.3495e-06	Up
MSTRG.4345.1	1.76559	0.000187713	Up
MSTRG.27826.1	1.69563	0.0273424	Up
MSTRG.27939.1	3.23577	0.00313734	Up
MSTRG.8802.1	1.6903	0.00112798	Up
MSTRG.11637.1	2.24062	1.39833e-07	Up
MSTRG.24728.1	1.01625	0.0151719	Up
MSTRG.43090.1	2.46385	3.48757e-05	Up
MSTRG.32946.1	1.04683	0.0341243	Up
MSTRG.784.1	1.84215	7.76985e-06	Up
MSTRG.43168.1	1.86613	0.00658798	Up
MSTRG.31771.2	11.0681	0.0171045	Up
MSTRG.31771.1	1.73233	1.73526e-05	Up
MSTRG.36347.1	4.23379	6.27693e-16	Up
MSTRG.36347.2	4.62344	0.00070015	Up
MSTRG.13553.1	2.02028	0.00210036	Up
MSTRG.7369.1	2.11494	0.0220715	Up
MSTRG.20872.1	1.00824	0.00624414	Up
MSTRG.3143.1	2.72744	0.00160267	Up
MSTRG.38397.2	1.82387	0.0332013	Up
MSTRG.32465.1	2.44569	0.000376845	Up
MSTRG.17629.1	3.08971	3.90317e-06	Up
MSTRG.27485.1	1.51483	0.00383022	Up
MSTRG.24454.1	1.54624	0.0198708	Up
MSTRG.12398.1	2.12813	4.23381e-06	Up
MSTRG.42927.1	1.99961	0.00102127	Up
MSTRG.3458.1	3.43264	6.09323e-08	Up
MSTRG.20762.1	2.53639	9.54385e-05	Up
MSTRG.13164.1	1.09605	0.0176202	Up
MSTRG.30442.1	2.39542	7.34431e-11	Up
MSTRG.43348.2	3.18897	7.12492e-07	Up
MSTRG.42465.1	1.29804	0.000869172	Up
MSTRG.8920.1	1.9553	1.3284e-05	Up
MSTRG.22249.1	2.46255	0.00178067	Up
MSTRG.37646.1	1.89809	0.000387785	Up
MSTRG.1036.1	6.67984	0.000141579	Up
MSTRG.41834.1	1.50859	0.00010191	Up
MSTRG.44383.1	1.17444	0.0120626	Up
MSTRG.9398.1	1.54568	0.000359483	Up
MSTRG.17103.1	1.72884	0.000116363	Up
MSTRG.8440.1	1.66056	0.0215543	Up
MSTRG.27411.1	1.67986	0.00383533	Up
MSTRG.31075.1	1.29845	0.0115217	Up
MSTRG.28005.1	2.87601	0.00519275	Up
MSTRG.38657.1	1.92689	2.36987e-07	Up
MSTRG.33102.1	1.92113	6.401e-05	Up
MSTRG.939.1	1.00677	0.0369538	Up
MSTRG.41354.1	1.1072	0.0300791	Up
MSTRG.38397.1	2.34341	0.000580401	Up
MSTRG.25123.1	1.83457	0.00628509	Up
MSTRG.40831.1	3.78258	0.000229394	Up
MSTRG.30890.1	1.7037	0.000891695	Up
MSTRG.38249.1	1.27394	0.0126721	Up
MSTRG.36969.1	4.42913	8.50776e-19	Up
MSTRG.41897.1	2.7591	2.03659e-07	Up
MSTRG.10491.1	2.39546	0.00324131	Up
MSTRG.13982.1	4.83773	0.000372786	Up
MSTRG.5688.1	2.35097	2.43105e-05	Up
MSTRG.25926.1	2.20909	0.0449133	Up
MSTRG.43076.1	1.42812	0.0249956	Up
MSTRG.36376.1	1.53911	0.0154107	Up
MSTRG.15160.1	2.13312	0.00215644	Up
MSTRG.23914.1	1.71293	0.00292082	Up
MSTRG.43244.1	2.19046	0.00310887	Up
MSTRG.29727.1	1.67017	0.0181164	Up
MSTRG.29977.1	2.72508	0.00177671	Up
MSTRG.5692.1	3.13394	5.45093e-11	Up
MSTRG.31066.41	1.42179	0.0160135	Up
MSTRG.12311.1	2.13053	5.3818e-10	Up
MSTRG.36124.1	2.31795	0.00725635	Up
MSTRG.17757.1	1.72897	0.00820793	Up
MSTRG.32861.2	1.78797	0.0048696	Up
MSTRG.7014.1	1.28245	0.0296002	Up
MSTRG.23611.1	1.89936	0.00714938	Up
MSTRG.21375.1	3.22896	1.73382e-13	Up
MSTRG.10583.1	1.04411	0.0295886	Up
MSTRG.42906.1	1.13743	0.033747	Up
MSTRG.43453.1	2.21757	0.0397234	Up
MSTRG.30168.1	1.5743	0.0132946	Up
MSTRG.13313.1	1.38753	0.000154182	Up
MSTRG.26533.1	1.16038	0.00549708	Up
MSTRG.36122.1	2.87613	1.20796e-08	Up
MSTRG.40649.1	1.67788	0.0104137	Up
MSTRG.20812.1	5.69391	6.33408e-25	Up
MSTRG.38235.1	1.67255	0.00463262	Up
MSTRG.23677.1	1.6173	0.00650322	Up
MSTRG.31067.1	2.218	1.94825e-06	Up
MSTRG.15414.2	4.27276	0.00306909	Up
MSTRG.32448.1	1.13614	0.0454755	Up
MSTRG.38640.1	2.85211	9.77153e-14	Up
MSTRG.19213.1	1.98622	0.0100074	Up
MSTRG.11991.1	2.47134	2.79729e-05	Up
MSTRG.36263.1	2.73493	0.00142985	Up
MSTRG.39374.1	1.54044	0.00123047	Up
MSTRG.43709.1	2.32574	1.79174e-09	Up
MSTRG.28526.1	1.57773	0.0114031	Up
MSTRG.13253.1	1.66257	0.0209885	Up
MSTRG.31261.1	2.04211	0.00113546	Up
MSTRG.12943.1	2.24631	0.000149535	Up
MSTRG.23776.1	2.11308	9.18715e-12	Up
MSTRG.6545.1	3.03012	1.62636e-11	Up
MSTRG.28235.1	4.92709	3.04578e-10	Up
MSTRG.40896.1	2.45467	4.79185e-06	Up
MSTRG.12493.1	1.61218	5.23077e-05	Up
MSTRG.41303.1	1.34802	0.000846017	Up
MSTRG.3678.4	1.47663	0.00950903	Up
MSTRG.16330.2	1.74047	0.0010324	Up
MSTRG.12918.1	1.19998	0.0141848	Up
MSTRG.7590.2	1.3583	0.010859	Up
MSTRG.7667.1	1.40221	0.036784	Up
MSTRG.37626.1	1.59428	0.000100582	Up
MSTRG.11544.1	3.18794	3.26247e-10	Up
MSTRG.18152.1	2.91669	7.45712e-07	Up
MSTRG.42263.1	1.73437	0.000842836	Up
MSTRG.10315.1	4.31987	0.014438	Up
MSTRG.8543.1	1.11941	0.010553	Up
MSTRG.33337.2	1.52737	7.79978e-05	Up
MSTRG.36121.1	1.14423	0.0298579	Up
MSTRG.12423.1	1.08054	0.012182	Up
MSTRG.13755.1	2.33679	2.17347e-05	Up
MSTRG.12781.1	1.64319	0.0444229	Up
MSTRG.44254.1	1.70175	5.20767e-05	Up
MSTRG.41331.1	1.60472	9.934e-05	Up
MSTRG.9122.1	2.07403	0.000509183	Up
MSTRG.30761.1	5.21565	6.01365e-05	Up
MSTRG.34837.1	2.29439	0.000481057	Up
MSTRG.42441.1	1.07606	0.0299808	Up
MSTRG.14061.1	1.79036	0.0381373	Up
MSTRG.28195.1	11.7092	0.0113775	Up
MSTRG.31616.1	1.26753	0.0048536	Up
MSTRG.43099.1	2.96325	4.30391e-05	Up
MSTRG.24303.1	4.40712	1.95061e-16	Up
MSTRG.34199.1	2.4048	0.0426464	Up
MSTRG.41170.3	3.766	0.0182494	Up
MSTRG.41170.4	1.47631	0.0129322	Up
MSTRG.21396.1	2.77717	0.000335863	Up
MSTRG.31007.1	1.53723	0.0185258	Up
MSTRG.43693.1	1.37974	0.00111831	Up
MSTRG.7437.1	1.39322	0.00928617	Up
MSTRG.23124.1	2.45499	0.000664015	Up
MSTRG.34821.1	1.99829	0.00252746	Up
MSTRG.38631.1	1.07656	0.0262751	Up
MSTRG.34747.1	4.26265	1.98761e-14	Up
MSTRG.26480.1	1.82935	0.00462239	Up
MSTRG.3654.1	1.62221	0.0437448	Up
MSTRG.43404.1	1.42639	0.00366561	Up
MSTRG.35593.1	1.33235	4.4676e-06	Up
MSTRG.23849.1	2.46109	0.00100127	Up
MSTRG.13160.1	1.975	0.000263867	Up
MSTRG.41866.1	2.64142	0.00426749	Up
MSTRG.43779.1	1.2789	0.0332013	Up
MSTRG.2384.1	2.20564	6.65485e-06	Up
MSTRG.32839.1	1.82947	0.00147825	Up
MSTRG.31476.1	1.50944	0.0143949	Up
MSTRG.33845.1	1.28984	0.0381071	Up
MSTRG.37314.1	1.83345	0.000142639	Up
MSTRG.19796.1	1.52715	0.0058609	Up
MSTRG.32844.1	1.40581	0.0411074	Up
MSTRG.41651.1	1.5137	0.04725	Up
MSTRG.7765.1	2.78931	3.25299e-05	Up
MSTRG.42959.1	1.50609	0.00273851	Up
MSTRG.41756.1	1.15423	0.0303394	Up
MSTRG.20006.1	2.55101	4.47625e-07	Up
MSTRG.40265.1	3.13094	1.64398e-08	Up
MSTRG.41316.1	4.04456	3.84445e-09	Up
MSTRG.40587.1	4.36091	1.91304e-06	Up
MSTRG.25742.1	2.24147	0.00011388	Up
MSTRG.32996.1	2.38268	0.0487366	Up
MSTRG.21607.1	2.3746	0.00342044	Up
MSTRG.43242.1	1.08894	0.0385841	Up
MSTRG.12850.1	1.97298	0.0285297	Up
MSTRG.12158.1	2.58415	4.47051e-07	Up
MSTRG.31004.1	1.86049	4.26123e-09	Up
MSTRG.19746.1	1.67982	0.0231483	Up
MSTRG.18503.1	2.58766	0.000207696	Up
MSTRG.39372.1	2.64034	0.00197136	Up
MSTRG.34995.1	2.60737	0.0020293	Up
MSTRG.36965.1	1.36653	0.0236254	Up
MSTRG.24656.1	1.75849	6.29868e-05	Up
MSTRG.24197.1	1.48059	0.000974307	Up
MSTRG.14375.1	2.3332	5.21655e-07	Up
MSTRG.10475.1	4.22652	0.000701982	Up
MSTRG.42521.1	1.24308	0.00147615	Up
MSTRG.44443.1	1.02268	0.00889898	Up
MSTRG.26175.1	2.87631	0.00156094	Up
MSTRG.30603.1	1.4472	0.0185305	Up
MSTRG.9598.2	5.58881	0.0332446	Up
MSTRG.9598.1	3.94845	1.28081e-11	Up
MSTRG.9598.4	9.66128	1.87252e-11	Up
MSTRG.31206.1	3.71818	2.93504e-09	Up
MSTRG.36450.1	1.94352	0.0153214	Up
MSTRG.36221.1	1.98328	0.0101985	Up
MSTRG.2691.1	1.45035	0.0449133	Up
MSTRG.20390.1	3.25635	7.10696e-07	Up
MSTRG.16362.1	1.13955	0.00942296	Up
MSTRG.31858.1	1.60609	0.000213757	Up
MSTRG.17293.1	3.66207	0.000521509	Up
MSTRG.27029.4	9.77018	0.0380016	Up
MSTRG.27029.3	1.52758	0.000984207	Up
MSTRG.44595.1	2.05171	0.00636955	Up
MSTRG.37313.1	2.46174	1.05612e-07	Up
MSTRG.27035.1	1.15303	0.0139596	Up
MSTRG.43088.1	1.52405	0.0184664	Up
MSTRG.32761.1	1.47153	0.0492139	Up
MSTRG.33608.1	1.91061	4.02577e-05	Up
MSTRG.35884.1	3.26933	0.0458887	Up
MSTRG.1844.1	2.21213	0.00392175	Up
MSTRG.42061.3	1.30029	0.0102535	Up
MSTRG.42061.2	1.28722	0.0438247	Up
MSTRG.42041.1	4.29536	1.01287e-23	Up
MSTRG.38884.1	2.0716	1.98595e-05	Up
MSTRG.5212.1	1.7949	0.00142837	Up
MSTRG.16425.1	2.0857	3.48757e-05	Up
MSTRG.3941.1	2.25129	2.51861e-06	Up
MSTRG.40757.1	1.34335	0.0031224	Up
MSTRG.38888.1	1.3979	0.0110145	Up
MSTRG.34917.1	2.857	0.000793374	Up
MSTRG.39934.1	2.10202	0.000442442	Up
MSTRG.20690.1	2.60322	0.0287712	Up
MSTRG.34874.1	1.40621	4.6864e-05	Up
MSTRG.18199.1	2.04289	0.00644465	Up
MSTRG.10528.1	2.77747	0.000980197	Up
MSTRG.2586.1	1.52108	0.0020921	Up
MSTRG.8509.1	1.5354	0.0004454	Up
MSTRG.32795.1	1.70549	9.18968e-07	Up
MSTRG.34066.1	1.8075	2.17868e-05	Up
MSTRG.8812.1	2.06221	0.00107348	Up
MSTRG.41502.1	2.15317	0.00078268	Up
MSTRG.6776.1	3.22003	0.000435415	Up
MSTRG.41902.1	3.18821	1.2798e-12	Up
MSTRG.13257.1	1.34994	0.000368591	Up
MSTRG.14955.1	1.57811	0.000555208	Up
MSTRG.44171.1	1.35336	0.00240159	Up
MSTRG.35628.1	1.46442	0.0023833	Up
MSTRG.12062.1	4.91747	4.75835e-11	Up
MSTRG.25763.1	1.63323	0.020671	Up
MSTRG.39707.1	1.20225	0.0180294	Up
MSTRG.6339.1	1.77537	0.0283194	Up
MSTRG.2293.1	2.32684	0.00272112	Up
MSTRG.42665.1	1.32309	0.015465	Up
MSTRG.30356.1	1.57026	0.00512345	Up
MSTRG.35001.1	3.84184	2.15175e-21	Up
MSTRG.37099.1	1.81162	0.0102632	Up
MSTRG.21673.1	4.02624	1.00873e-12	Up
MSTRG.24351.1	3.19295	0.00122737	Up
MSTRG.27637.3	1.21429	0.00171533	Up
MSTRG.29206.1	1.90828	0.00571748	Up
MSTRG.5691.1	6.61562	1.65203e-05	Up
MSTRG.14486.1	2.95225	7.32162e-10	Up
MSTRG.40888.1	1.40539	0.0034179	Up
MSTRG.44051.1	1.63456	0.00216115	Up
MSTRG.41470.1	1.68556	0.000376789	Up
MSTRG.32083.1	2.62128	5.60193e-10	Up
MSTRG.44238.1	1.90413	0.0082139	Up
MSTRG.32555.1	1.74681	0.0157209	Up
MSTRG.1115.1	3.45097	0.000202327	Up
MSTRG.41589.1	1.7292	0.000320411	Up
MSTRG.7655.1	1.98795	0.00338741	Up
MSTRG.36669.1	1.93102	1.06592e-06	Up
MSTRG.4318.1	1.30362	0.0223644	Up
MSTRG.38739.1	3.43801	6.16573e-05	Up
MSTRG.26490.1	1.77577	0.000200822	Up
MSTRG.7216.1	1.7659	0.0177016	Up
MSTRG.24806.1	1.8275	0.0186492	Up
MSTRG.38956.1	1.4809	0.000554161	Up
MSTRG.42425.2	3.12809	0.00413774	Up
MSTRG.42028.1	1.9699	7.28699e-05	Up
MSTRG.2069.1	2.56393	1.71843e-05	Up
MSTRG.21392.1	3.04158	2.02118e-06	Up
MSTRG.879.1	2.52871	6.32681e-07	Up
MSTRG.879.5	2.34295	8.12246e-07	Up
MSTRG.18711.1	1.1721	0.0464715	Up
MSTRG.30286.1	2.66042	0.00680965	Up
MSTRG.3835.1	2.33478	3.38261e-07	Up
MSTRG.40795.1	1.39583	0.0151166	Up
MSTRG.3220.1	1.42044	0.000315788	Up
MSTRG.16527.1	1.27655	0.000420352	Up
MSTRG.19423.1	5.59245	6.10595e-06	Up
MSTRG.41529.1	2.54337	0.000259777	Up
MSTRG.41096.1	2.29744	0.00195286	Up
MSTRG.7535.1	2.74215	4.1981e-07	Up
MSTRG.4568.1	2.72007	1.5954e-08	Up
MSTRG.2203.12	1.80646	0.0133919	Up
MSTRG.2203.10	12.871	2.50206e-22	Up
MSTRG.40460.1	1.39792	0.000204801	Up
MSTRG.17675.1	1.12759	0.0268527	Up
MSTRG.29746.1	1.44931	0.000122184	Up
MSTRG.22328.1	1.51001	0.0052837	Up
MSTRG.41967.1	2.06689	0.000420587	Up
MSTRG.8602.1	2.37805	0.00102164	Up
MSTRG.41797.20	1.67116	0.0186311	Up
MSTRG.41797.25	27.4999	1.23578e-10	Up
MSTRG.41373.1	1.12204	0.00571841	Up
MSTRG.16818.1	3.02947	0.000106778	Up
MSTRG.17938.1	2.15122	6.11409e-05	Up
MSTRG.28132.1	2.62252	1.14684e-07	Up
MSTRG.2739.1	10.7325	0.0211039	Up
MSTRG.7233.1	2.17222	0.00311751	Up
MSTRG.42697.1	2.38972	6.07115e-10	Up
MSTRG.16672.1	2.06964	0.00181472	Up
MSTRG.36093.1	1.22908	0.0133053	Up
MSTRG.36093.2	3.15882	0.00121411	Up
MSTRG.39473.1	1.27188	0.0465512	Up
MSTRG.14256.1	2.08873	0.0357007	Up
MSTRG.19666.1	1.62963	0.00572074	Up
MSTRG.4455.1	1.94628	0.000562338	Up
MSTRG.41947.1	1.35169	0.0108315	Up
MSTRG.21258.1	2.31523	5.95898e-10	Up
MSTRG.3055.1	1.61039	0.00628695	Up
MSTRG.39123.1	2.36989	0.000108073	Up
MSTRG.791.1	2.37996	0.000538789	Up
MSTRG.36781.1	1.09692	0.0211299	Up
MSTRG.28287.1	1.92857	0.0495155	Up
MSTRG.23101.1	2.28018	0.000459794	Up
MSTRG.29330.1	2.41752	0.0422213	Up
MSTRG.41877.14	3.22669	1.1353e-05	Up
MSTRG.19106.1	3.11086	5.84907e-07	Up
MSTRG.28670.1	2.0242	4.23512e-05	Up
MSTRG.15100.1	1.83225	0.00063993	Up
MSTRG.26519.1	1.14774	0.0326574	Up
MSTRG.41463.1	2.3189	4.4578e-05	Up
MSTRG.470.1	1.48158	0.00198604	Up
MSTRG.23123.1	1.18303	0.0267821	Up
MSTRG.9610.1	2.33487	0.0159334	Up
MSTRG.22043.1	2.25159	0.00123511	Up
MSTRG.43245.1	1.42248	0.0209204	Up
MSTRG.38008.3	9.79185	4.55551e-12	Up
MSTRG.38008.2	2.28596	1.19806e-05	Up
MSTRG.11154.1	1.64503	0.00186883	Up
MSTRG.26385.1	2.40947	0.0041198	Up
MSTRG.38000.1	1.57039	0.00336274	Up
MSTRG.6498.1	3.77558	1.94044e-17	Up
MSTRG.38020.1	2.52303	6.78837e-05	Up
MSTRG.24281.1	2.15481	0.000280926	Up
MSTRG.7121.1	1.69821	0.00179685	Up
MSTRG.38673.1	1.99881	0.000121071	Up
MSTRG.20763.1	1.41076	0.00166583	Up
MSTRG.28520.1	3.96588	3.24712e-25	Up
MSTRG.43906.1	2.64602	0.021585	Up
MSTRG.18181.1	1.99247	5.14949e-05	Up
MSTRG.15188.1	2.81104	0.000112066	Up
MSTRG.37197.1	1.94414	2.35888e-07	Up
MSTRG.32861.3	1.36439	0.0175063	Up
MSTRG.32861.1	1.82885	0.000567632	Up
MSTRG.31991.1	3.06231	0.00342764	Up
MSTRG.32665.1	1.58947	3.6924e-05	Up
MSTRG.37660.1	2.84888	0.0150059	Up
MSTRG.41983.1	1.72444	0.000135486	Up
MSTRG.43427.1	2.57081	6.9326e-05	Up
MSTRG.20241.4	1.36997	2.06122e-06	Up
MSTRG.2865.1	2.75875	7.45712e-07	Up
MSTRG.17880.1	2.22896	2.6946e-05	Up
MSTRG.23366.1	1.68157	1.42458e-06	Up
MSTRG.31862.1	1.37634	0.000322282	Up
MSTRG.41282.1	1.25599	0.000595703	Up
MSTRG.41962.1	3.98715	0.00439225	Up
MSTRG.37127.2	1.04725	0.00399271	Up
MSTRG.3320.1	2.35276	1.42989e-05	Up
MSTRG.27513.1	1.51622	0.000629467	Up
MSTRG.1039.1	1.82776	0.00553152	Up
MSTRG.14227.1	1.41188	0.00503005	Up
MSTRG.1912.1	2.32025	0.0191501	Up
MSTRG.21374.1	2.32381	8.35637e-14	Up
MSTRG.31737.1	1.96554	0.0140486	Up
MSTRG.12829.1	1.986	0.0115895	Up
MSTRG.42615.1	1.135	0.0316705	Up
MSTRG.33710.1	2.47834	1.84979e-05	Up
MSTRG.29712.1	1.63454	0.000123642	Up
MSTRG.43614.1	1.61003	0.0478875	Up
MSTRG.9087.1	2.86645	2.71094e-08	Up
MSTRG.42002.1	4.72431	1.97679e-07	Up
MSTRG.11519.1	1.94476	4.31959e-07	Up
MSTRG.40947.1	1.76973	0.0232996	Up
MSTRG.10490.1	5.63937	2.88987e-10	Up
MSTRG.29232.1	1.56189	0.045643	Up
MSTRG.18805.1	1.9633	2.46425e-05	Up
MSTRG.23901.1	3.32453	9.82975e-05	Up
MSTRG.7931.1	2.91762	8.60931e-07	Up
MSTRG.24745.1	2.49523	0.00932081	Up
MSTRG.39555.1	2.56946	0.000889627	Up
MSTRG.30149.1	3.50345	5.2662e-12	Up
MSTRG.34212.1	1.4964	0.0302599	Up
MSTRG.26703.1	1.83773	3.96943e-06	Up
MSTRG.12806.1	1.8904	5.44447e-06	Up
MSTRG.4229.1	1.63426	0.0134042	Up
MSTRG.18110.1	1.82793	0.009529	Up
MSTRG.44274.1	2.04187	4.21851e-08	Up
MSTRG.20290.1	2.34627	1.41516e-11	Up
MSTRG.41076.1	1.49772	0.00349882	Up
MSTRG.23533.1	2.35395	0.000180857	Up
MSTRG.11298.1	2.6709	6.59863e-10	Up
MSTRG.44505.1	2.00682	0.00108043	Up
MSTRG.10574.1	1.2721	0.0101181	Up
MSTRG.452.1	1.28117	0.00115705	Up
MSTRG.31666.1	1.07256	0.0435468	Up
MSTRG.7890.1	1.87351	5.54142e-06	Up
MSTRG.40906.1	1.19391	0.00583156	Up
MSTRG.20824.1	1.20531	0.00629065	Up
MSTRG.8788.1	2.23324	0.0167146	Up
MSTRG.35286.1	1.89172	0.0467997	Up
MSTRG.2019.1	1.25153	0.0138773	Up
MSTRG.43476.1	2.09979	0.00616321	Up
MSTRG.15680.1	1.74481	0.00148869	Up
MSTRG.31801.1	1.73572	0.0478298	Up
MSTRG.14911.1	1.44302	0.0053061	Up
MSTRG.8956.1	1.79049	1.44698e-05	Up
MSTRG.37289.1	2.77134	4.97289e-12	Up
MSTRG.1988.1	2.10194	0.0228237	Up
MSTRG.4514.1	3.18686	6.99873e-13	Up
MSTRG.31827.1	2.20074	0.000765351	Up
MSTRG.6981.1	1.23618	0.0308807	Up
MSTRG.3525.1	1.60943	6.13619e-06	Up
MSTRG.30520.2	1.92345	0.0100792	Up
MSTRG.736.1	2.53213	7.5506e-07	Up
MSTRG.923.1	5.11053	1.23308e-09	Up
MSTRG.42480.1	1.22731	0.0477531	Up
MSTRG.36114.1	1.90898	0.00034012	Up
MSTRG.33390.1	2.86443	3.36472e-10	Up
MSTRG.13930.1	1.21929	0.0345073	Up
MSTRG.17530.1	1.61047	0.00093106	Up
MSTRG.44500.1	1.35089	0.00500113	Up
MSTRG.35199.1	1.48575	0.000266352	Up
MSTRG.36097.2	1.5141	0.0123072	Up
MSTRG.36344.1	2.13171	0.000102897	Up
MSTRG.30198.1	1.24884	0.0235569	Up
MSTRG.10640.1	3.09146	7.75497e-10	Up
MSTRG.22934.1	3.73525	0.00197035	Up
MSTRG.42454.1	1.42687	0.0468327	Up
MSTRG.31183.1	2.86336	3.68573e-12	Up
MSTRG.43894.1	3.1767	0.00166488	Up
MSTRG.24696.1	3.1586	1.91377e-05	Up
MSTRG.15260.1	2.55708	0.000494653	Up
MSTRG.11033.1	1.96958	0.030516	Up
MSTRG.38448.2	4.33839	0.0356141	Up
MSTRG.39923.1	1.56612	0.0284979	Up
MSTRG.34211.1	1.26464	0.0243589	Up
MSTRG.20958.1	1.25289	0.0135992	Up
MSTRG.26214.1	1.52933	0.00886426	Up
MSTRG.2125.1	1.7309	0.00230334	Up
MSTRG.9527.1	2.30262	0.00314828	Up
MSTRG.27448.1	2.00003	0.00138569	Up
MSTRG.4671.1	2.08862	0.00014469	Up
MSTRG.44481.1	1.02095	0.0299918	Up
MSTRG.40855.1	2.11468	4.14644e-06	Up
MSTRG.3826.1	2.27647	0.0010634	Up
MSTRG.4844.1	2.70739	9.11238e-08	Up
MSTRG.42112.1	1.58029	0.0407769	Up
MSTRG.13088.1	1.56831	0.000144697	Up
MSTRG.12221.1	1.60466	0.0102632	Up
MSTRG.43325.1	1.99934	0.00397454	Up
MSTRG.10320.1	1.523	0.0208369	Up
MSTRG.27221.1	1.64205	0.0347131	Up
MSTRG.31617.1	1.21482	0.000672773	Up
MSTRG.42231.1	3.2472	0.00188171	Up
MSTRG.33508.1	1.26219	0.00535564	Up
MSTRG.41512.1	1.36753	0.0405545	Up
MSTRG.25862.1	1.17326	0.0399381	Up
MSTRG.27349.1	1.47612	0.0140835	Up
MSTRG.30150.1	1.98766	0.000274746	Up
MSTRG.23288.1	2.81354	0.000106778	Up
MSTRG.4052.1	2.36945	1.47347e-07	Up
MSTRG.32029.1	2.09824	0.000716308	Up
MSTRG.6106.1	1.24374	0.0144035	Up
MSTRG.40961.1	1.17598	0.0152502	Up
MSTRG.35761.1	1.48881	0.019914	Up
MSTRG.42320.1	1.53483	0.00340587	Up
MSTRG.44456.1	1.22889	0.0399429	Up
MSTRG.23702.1	1.51235	0.0223644	Up
MSTRG.22006.1	1.42556	9.52561e-05	Up
MSTRG.14405.1	3.46651	0.00366561	Up
MSTRG.40190.1	2.34589	0.000583283	Up
MSTRG.42744.1	1.69575	0.0489843	Up
MSTRG.31477.1	1.37515	0.0229034	Up
MSTRG.14672.1	1.07512	0.0447861	Up
MSTRG.32806.1	2.38478	0.0352849	Up
MSTRG.43077.1	1.11188	0.00830964	Up
MSTRG.17850.1	1.12327	0.0468437	Up
MSTRG.36811.1	1.51974	0.000984207	Up
MSTRG.5803.1	1.67381	0.0387953	Up
MSTRG.42269.1	2.00102	0.000741862	Up
MSTRG.14255.1	3.6575	7.75765e-10	Up
MSTRG.24006.1	1.03462	0.0443906	Up
MSTRG.30231.1	8.77278	8.70473e-10	Up
MSTRG.6588.1	5.97091	2.12801e-15	Up
MSTRG.38149.1	4.24312	6.10196e-09	Up
MSTRG.12314.1	2.93902	6.17249e-06	Up
MSTRG.22204.1	1.16512	0.0397792	Up
MSTRG.13672.1	2.98545	2.70053e-11	Up
MSTRG.19263.1	1.01787	0.0172979	Up
MSTRG.14093.1	2.97555	1.32378e-05	Up
MSTRG.39124.1	1.30351	0.0158085	Up
MSTRG.8472.1	4.36104	4.02215e-08	Up
MSTRG.16592.1	2.21376	3.30137e-05	Up
MSTRG.44151.1	1.9551	0.00196405	Up
MSTRG.22842.1	1.72866	6.94729e-05	Up
MSTRG.9801.1	3.54591	0.000207676	Up
MSTRG.32128.1	1.28573	0.0376494	Up
MSTRG.31630.1	1.5134	0.00762619	Up
MSTRG.20658.1	2.89857	0.00133467	Up
MSTRG.38837.1	2.57567	2.34944e-06	Up
MSTRG.21863.1	1.69581	0.000171949	Up
MSTRG.19747.1	6.67509	5.03794e-15	Up
MSTRG.38893.1	1.82391	0.00148104	Up
MSTRG.31504.1	1.53635	0.0173691	Up
MSTRG.23126.1	4.90156	9.5302e-11	Up
MSTRG.11521.1	2.02518	0.00035726	Up
MSTRG.35830.1	2.30004	0.0015532	Up
MSTRG.42169.1	1.37081	0.028335	Up
MSTRG.41848.1	1.37953	0.0218614	Up
MSTRG.12421.1	2.17732	3.33981e-09	Up
MSTRG.13590.1	1.49759	0.00475111	Up
MSTRG.498.1	3.07633	1.0893e-07	Up
MSTRG.25044.1	1.83909	0.00578116	Up
MSTRG.32411.1	2.40525	6.41221e-13	Up
MSTRG.37663.1	2.06541	0.015904	Up
MSTRG.39100.1	2.27731	0.000976092	Up
MSTRG.41514.1	1.97782	6.13472e-08	Up
MSTRG.41822.1	2.69164	0.000157089	Up
MSTRG.21391.1	4.2813	1.1718e-13	Up
MSTRG.28172.1	2.10977	0.00375898	Up
MSTRG.40929.1	1.78754	0.00142041	Up
MSTRG.35242.1	1.8635	0.000287004	Up
MSTRG.39187.1	1.42365	5.96554e-05	Up
MSTRG.44564.1	1.82637	6.52025e-05	Up
MSTRG.35734.1	1.89017	9.554e-05	Up
MSTRG.41814.1	4.0043	2.25387e-06	Up
MSTRG.41969.1	3.26941	1.53429e-17	Up
MSTRG.38598.1	2.66694	0.013721	Up
MSTRG.13381.1	1.28546	0.028409	Up
MSTRG.41356.1	1.801	0.000219723	Up
MSTRG.28882.1	1.29095	0.00430773	Up
MSTRG.12691.7	1.51675	0.004816	Up
MSTRG.12836.1	1.12728	0.0262139	Up
MSTRG.34275.1	1.94564	0.00182196	Up
MSTRG.28472.1	2.75031	9.70338e-05	Up
MSTRG.6701.1	2.56676	0.000539109	Up
MSTRG.44052.1	2.53852	1.97616e-05	Up
MSTRG.7581.1	2.12546	2.29791e-05	Up
MSTRG.41485.1	2.55558	1.77657e-06	Up
MSTRG.43155.1	1.43537	0.00322543	Up
MSTRG.42438.1	3.06741	0.00453096	Up
MSTRG.10415.1	1.50962	0.0112795	Up
MSTRG.39346.1	1.75148	0.000651038	Up
MSTRG.29445.1	1.07485	0.0339835	Up
MSTRG.43819.1	1.54533	0.00032413	Up
MSTRG.44019.1	2.65019	1.82113e-07	Up
MSTRG.33541.1	1.97408	1.92779e-06	Up
MSTRG.35797.1	1.41914	0.0116335	Up
MSTRG.22533.1	1.60089	0.0147153	Up
MSTRG.15264.1	2.76944	2.21234e-07	Up
MSTRG.42075.1	1.31862	0.0218614	Up
MSTRG.39611.1	4.10848	7.01404e-10	Up
MSTRG.12585.1	2.37612	5.75935e-10	Up
MSTRG.11506.1	1.95913	2.77768e-06	Up
MSTRG.43549.1	1.61769	0.0158052	Up
MSTRG.24932.1	1.37014	0.0140518	Up
MSTRG.18258.1	1.44189	0.0063909	Up
MSTRG.3862.1	1.77232	0.000251843	Up
MSTRG.41143.1	3.10272	0.00766876	Up
MSTRG.39148.1	1.72369	0.00188468	Up
MSTRG.16159.1	1.37352	0.024453	Up
MSTRG.15511.1	4.19964	8.86855e-15	Up
MSTRG.23539.10	1.50966	2.95242e-05	Up
MSTRG.1160.1	3.71115	0.0157639	Up
MSTRG.31979.1	2.57411	0.00244013	Up
MSTRG.10660.1	2.44716	3.02212e-05	Up
MSTRG.38525.1	1.84463	0.00170655	Up
MSTRG.15924.1	1.53308	0.00345122	Up
MSTRG.40700.1	1.43129	0.00707465	Up
MSTRG.19400.1	1.17168	0.0141881	Up
MSTRG.2447.1	3.17442	0.000846683	Up
MSTRG.13941.1	1.73988	0.0047012	Up
MSTRG.6015.1	1.37077	0.000591347	Up
MSTRG.24879.1	2.54357	0.00347064	Up
MSTRG.5621.1	1.30684	0.00239124	Up
MSTRG.13222.1	1.80419	0.0169957	Up
MSTRG.7177.1	2.31584	5.96554e-05	Up
MSTRG.31289.1	2.25205	0.0091248	Up
MSTRG.39845.1	3.04379	0.000575798	Up
MSTRG.8639.1	2.35778	0.000655999	Up
MSTRG.8438.1	1.83413	0.00386049	Up
MSTRG.43588.1	2.5351	1.0527e-08	Up
MSTRG.17222.1	2.61525	0.00454886	Up
MSTRG.2944.1	1.15187	0.00980387	Up
MSTRG.31506.1	1.35819	0.000613229	Up
MSTRG.7169.1	4.24963	3.20096e-11	Up
MSTRG.23232.1	1.42428	0.0102632	Up
MSTRG.41730.15	2.26831	0.0192381	Up
MSTRG.8085.1	1.52323	0.0196327	Up
MSTRG.15444.1	1.49389	0.0179398	Up
MSTRG.26016.1	2.09233	0.000422699	Up
MSTRG.16904.1	2.94443	0.0029427	Up
MSTRG.41863.3	1.12305	0.0275959	Up
MSTRG.23243.1	2.06575	0.0030862	Up
MSTRG.5843.1	3.05742	1.75475e-09	Up
MSTRG.7232.1	2.10302	0.00479388	Up
MSTRG.7113.1	5.3646	8.22641e-10	Up
MSTRG.18232.2	5.35821	0.0028381	Up
MSTRG.36657.1	1.35662	0.0299723	Up
MSTRG.27225.1	1.16158	0.0185707	Up
MSTRG.36531.1	2.13855	0.00357859	Up
MSTRG.25164.1	1.75451	0.0123671	Up
MSTRG.37628.1	1.39154	4.09862e-05	Up
MSTRG.42285.1	1.92727	0.000126286	Up
MSTRG.16110.1	1.01779	0.0483586	Up
MSTRG.1346.1	1.43173	0.0158776	Up
MSTRG.28439.1	2.58283	0.048206	Up
MSTRG.9102.1	2.92636	0.016283	Up
MSTRG.4323.3	2.01565	0.00352809	Up
MSTRG.21293.1	1.88405	0.00240195	Up
MSTRG.33509.1	2.02539	0.0263664	Up
MSTRG.127.1	1.50184	0.00674249	Up
MSTRG.34105.1	4.46232	1.65835e-16	Up
MSTRG.37150.1	1.69756	0.00751937	Up
MSTRG.16150.1	2.63532	0.000309629	Up
MSTRG.42786.1	1.04642	0.0331101	Up
MSTRG.41172.1	2.54213	3.24925e-05	Up
MSTRG.34197.1	1.35973	0.00845713	Up
MSTRG.21414.1	2.11901	0.000126078	Up
MSTRG.12594.1	1.36837	0.0405898	Up
MSTRG.41878.1	2.59736	0.000103603	Up
MSTRG.28778.1	1.05002	0.0416474	Up
MSTRG.6135.1	1.39887	0.0055798	Up
MSTRG.21569.8	9.96436	0.0339332	Up
MSTRG.24618.1	5.22793	2.97507e-27	Up
MSTRG.25147.1	3.97528	4.24791e-05	Up
MSTRG.5606.1	1.316	0.0139368	Up
MSTRG.21394.1	2.716	1.75475e-09	Up
MSTRG.5907.1	1.45536	0.0449381	Up
MSTRG.15193.1	1.67347	0.00791355	Up
MSTRG.41215.1	2.99075	5.99136e-07	Up
MSTRG.33786.1	2.52832	8.45531e-11	Up
MSTRG.16305.1	1.31293	0.013091	Up
MSTRG.43763.1	3.15323	0.0013911	Up
MSTRG.6143.1	2.10893	0.0036411	Up
MSTRG.41290.18	2.96964	0.00431147	Up
MSTRG.20646.1	1.97236	0.00163784	Up
MSTRG.8381.1	1.91053	0.0193514	Up
MSTRG.43935.1	1.65759	1.57725e-05	Up
MSTRG.12545.1	1.97906	0.00168831	Up
MSTRG.28657.1	1.04628	0.0452075	Up
MSTRG.3346.1	2.30635	0.000319002	Up
MSTRG.43310.1	1.15908	0.0341243	Up
MSTRG.28077.1	1.3876	0.00276864	Up
MSTRG.41507.1	2.5815	1.69274e-05	Up
MSTRG.43929.1	2.04107	0.00268633	Up
MSTRG.13162.1	2.13317	1.40378e-08	Up
MSTRG.27574.9	1.27236	0.0209885	Up
MSTRG.23495.1	1.44523	0.0417208	Up
MSTRG.17171.1	1.6511	1.01636e-05	Up
MSTRG.42363.1	2.30558	3.90317e-06	Up
MSTRG.39441.1	1.95479	4.08862e-06	Up
MSTRG.27078.1	1.54648	0.0474832	Up
MSTRG.31980.1	1.48698	0.00582965	Up
MSTRG.42729.1	1.27585	0.000494507	Up
MSTRG.23982.1	2.73305	0.000982084	Up
MSTRG.1711.1	1.33919	0.00025112	Up
MSTRG.40847.1	4.01418	0.00670986	Up
MSTRG.2907.1	1.50674	0.0409397	Up
MSTRG.19697.1	1.04985	0.0129322	Up
MSTRG.40217.1	2.04964	0.00147025	Up
MSTRG.32512.2	2.23887	2.5572e-06	Up
MSTRG.2555.1	2.09239	1.75193e-05	Up
MSTRG.36124.2	2.76472	0.000687012	Up
MSTRG.31448.1	3.62952	2.63414e-05	Up
MSTRG.16151.1	3.34678	1.3189e-08	Up
MSTRG.34567.1	1.91704	0.0207608	Up
MSTRG.11585.1	4.29184	8.65966e-15	Up
MSTRG.43820.1	3.86915	2.29449e-21	Up
MSTRG.20278.1	2.91618	8.18556e-11	Up
MSTRG.11202.1	1.18399	0.0051825	Up
MSTRG.23876.1	2.74401	0.00225452	Up
MSTRG.21732.1	1.23698	0.0252366	Up
MSTRG.39256.1	2.34012	0.000105656	Up
MSTRG.16586.1	1.88746	0.04117	Up
MSTRG.37121.1	2.31571	7.80286e-07	Up
MSTRG.22786.1	1.29027	0.00194168	Up
MSTRG.32982.1	1.03071	0.0393159	Up
MSTRG.12091.1	1.9695	0.000658167	Up
MSTRG.11162.1	2.5481	2.35399e-08	Up
MSTRG.41726.1	1.65494	0.0231399	Up
MSTRG.5262.1	1.59762	0.00212479	Up
MSTRG.28241.1	1.28224	0.0352131	Up
MSTRG.18806.1	2.8115	4.54459e-10	Up
MSTRG.23473.1	1.94438	4.12954e-08	Up
MSTRG.233.1	1.97746	0.00182201	Up
MSTRG.34503.1	4.67334	2.33451e-15	Up
MSTRG.40571.1	1.83671	0.00103877	Up
MSTRG.35364.1	1.72427	0.00573613	Up
MSTRG.27364.1	2.99191	2.0487e-06	Up
MSTRG.31415.1	1.50457	0.00547717	Up
MSTRG.16112.1	2.87025	0.000114907	Up
MSTRG.24843.1	2.40794	9.52561e-05	Up
MSTRG.18873.1	3.92064	0.00020868	Up
MSTRG.19907.1	1.43109	0.0179477	Up
MSTRG.39464.1	1.4398	0.00106879	Up
MSTRG.31401.1	1.68148	0.000318253	Up
MSTRG.28234.1	1.52747	0.00609239	Up
MSTRG.21453.1	2.23089	0.0404305	Up
MSTRG.9721.1	1.72675	0.00576529	Up
MSTRG.10690.1	1.27202	0.00705466	Up
MSTRG.31846.1	1.42853	0.00226367	Up
MSTRG.32007.1	6.08984	6.18427e-06	Up
MSTRG.24758.1	1.80617	0.00140509	Up
MSTRG.39900.1	1.34773	0.00400643	Up
MSTRG.32206.2	10.7621	1.62447e-05	Up
MSTRG.43049.1	1.20512	0.00123047	Up
MSTRG.3568.1	1.05368	0.0118395	Up
MSTRG.43439.1	1.32546	0.0111887	Up
MSTRG.34471.1	2.51336	1.48188e-05	Up
MSTRG.21622.1	1.26407	0.0145871	Up
MSTRG.16578.1	3.03782	2.75204e-05	Up
MSTRG.9401.1	2.28933	0.00065837	Up
MSTRG.43445.1	1.2637	0.0291364	Up
MSTRG.43425.1	2.70048	6.22938e-07	Up
MSTRG.4162.1	1.81352	0.0118986	Up
MSTRG.44288.1	1.52947	0.000671716	Up
MSTRG.3265.1	4.1517	5.64239e-13	Up
MSTRG.5499.1	1.78289	0.000116106	Up
MSTRG.12978.1	3.3161	0.000308677	Up
MSTRG.39285.1	1.19443	0.0179443	Up
MSTRG.23397.1	2.47533	0.000438617	Up
MSTRG.44561.1	1.64408	4.59385e-07	Up
MSTRG.16997.1	2.24761	0.000780493	Up
MSTRG.23778.1	2.04778	5.60193e-10	Up
MSTRG.2940.1	2.16513	0.00163736	Up
MSTRG.16459.1	2.98696	0.000925317	Up
MSTRG.24790.1	2.93484	0.0313771	Up
MSTRG.32493.1	5.93705	0.00111246	Up
MSTRG.33369.1	1.99629	0.0367293	Up
MSTRG.44675.1	1.95394	2.98071e-05	Up
MSTRG.16414.1	1.52233	9.81329e-05	Up
MSTRG.8844.1	1.1631	0.049411	Up
MSTRG.6658.1	1.84605	9.82975e-05	Up
MSTRG.4670.1	1.37802	0.0394083	Up
MSTRG.41404.1	2.477	0.000112393	Up
MSTRG.40886.1	3.72279	0.000235204	Up
MSTRG.4329.1	1.76679	0.000191686	Up
MSTRG.9713.1	2.19654	6.65075e-09	Up
MSTRG.36389.8	1.74452	2.15428e-07	Up
MSTRG.29454.1	2.74117	1.80191e-05	Up
MSTRG.33048.1	3.49258	1.85158e-20	Up
MSTRG.4958.1	2.7754	0.00138057	Up
MSTRG.39385.1	3.21735	0.000804571	Up
MSTRG.14275.1	1.07217	0.0169462	Up
MSTRG.41063.1	1.42351	0.0160455	Up
MSTRG.3009.1	1.23635	0.0185377	Up
MSTRG.10251.2	1.1013	0.0312886	Up
MSTRG.32598.1	1.62078	0.000621726	Up
MSTRG.44030.1	1.03758	0.00636511	Up
MSTRG.41707.1	1.59798	0.00289968	Up
MSTRG.3414.1	1.13228	0.0289778	Up
MSTRG.43725.1	1.83806	0.000444698	Up
MSTRG.41672.1	4.31911	4.25368e-11	Up
MSTRG.43160.1	1.04292	0.0411074	Up
MSTRG.18816.1	2.82524	9.56061e-07	Up
MSTRG.17353.1	2.3507	1.68654e-05	Up
MSTRG.4843.1	2.57364	1.90399e-06	Up
MSTRG.43292.1	2.43277	0.000106778	Up
MSTRG.41079.1	1.35998	0.00602504	Up
MSTRG.10501.1	1.85831	0.000344771	Up
MSTRG.31966.1	2.08346	0.00473992	Up
MSTRG.34628.1	1.63488	0.0152487	Up
MSTRG.32234.1	2.68958	2.92842e-06	Up
MSTRG.22838.1	3.29567	6.60187e-11	Up
MSTRG.36977.2	1.0863	0.0249995	Up
MSTRG.32026.1	1.83712	0.00188171	Up
MSTRG.29329.1	1.57302	0.0135674	Up
MSTRG.38966.1	3.57307	5.02293e-12	Up
MSTRG.29335.1	3.88496	1.24041e-05	Up
MSTRG.14295.1	1.51753	0.000270318	Up
MSTRG.44230.1	1.78141	0.0087639	Up
MSTRG.24531.1	2.79498	0.000376044	Up
MSTRG.43882.1	1.51529	0.000166812	Up
MSTRG.10262.1	2.644	5.50479e-06	Up
MSTRG.24882.1	3.30486	3.61521e-12	Up
MSTRG.12348.1	2.31615	0.00527298	Up
MSTRG.32558.1	2.22206	0.00603666	Up
MSTRG.40942.1	1.28272	0.0019898	Up
MSTRG.17235.1	3.02113	0.000791892	Up
MSTRG.40974.1	1.38335	0.0410978	Up
MSTRG.18696.1	1.27981	3.24925e-05	Up
MSTRG.16907.1	2.18124	5.39069e-06	Up
MSTRG.7703.1	2.98674	4.80137e-10	Up
MSTRG.41876.1	1.51473	0.00111612	Up
MSTRG.16210.1	1.2524	0.0476664	Up
MSTRG.13956.1	2.51433	5.10032e-06	Up
MSTRG.734.1	2.13026	2.80563e-08	Up
MSTRG.30463.1	1.17373	0.00459573	Up
MSTRG.23309.1	1.94233	0.0397189	Up
MSTRG.22751.1	2.54925	2.33451e-15	Up
MSTRG.2610.1	1.10299	0.038113	Up
MSTRG.22904.1	3.19232	7.4361e-08	Up
MSTRG.19973.1	1.35191	0.0436276	Up
MSTRG.28693.1	5.64619	0.000812455	Up
MSTRG.35121.1	1.64683	0.000109309	Up
MSTRG.14639.1	1.73915	0.00117699	Up
MSTRG.16141.1	1.53582	0.00260995	Up
MSTRG.36612.2	8.35686	3.23143e-07	Up
MSTRG.24041.1	2.7333	4.4352e-09	Up
MSTRG.15319.1	1.44905	0.0065215	Up
MSTRG.28384.1	1.73749	0.000246005	Up
MSTRG.6654.1	1.21161	0.0461342	Up
MSTRG.10297.1	1.10592	0.00168679	Up
MSTRG.6940.1	1.02962	0.0142599	Up
MSTRG.36095.1	2.49444	5.54142e-06	Up
MSTRG.852.1	2.26939	0.0110437	Up
MSTRG.43068.1	1.29611	0.0380782	Up
MSTRG.10357.1	1.8367	0.00035726	Up
MSTRG.21357.1	1.37967	0.000707285	Up
MSTRG.44299.1	5.51656	2.07655e-07	Up
MSTRG.21431.1	1.35219	1.68296e-05	Up
MSTRG.8766.1	1.91779	0.000309629	Up
MSTRG.1925.1	1.63274	0.00187175	Up
MSTRG.8872.1	1.2823	0.000870589	Up
MSTRG.26905.1	3.84121	0.000280401	Up
MSTRG.2551.1	3.42788	1.05284e-05	Up
MSTRG.22100.1	2.31985	1.80155e-09	Up
MSTRG.1907.1	1.72683	0.0103405	Up
MSTRG.35300.1	3.6773	3.71654e-07	Up
MSTRG.41554.1	1.55486	0.00178374	Up
MSTRG.16201.1	1.57601	0.00739844	Up
MSTRG.10299.1	2.97188	1.42162e-06	Up
MSTRG.36560.1	1.43962	0.0117438	Up
MSTRG.43985.1	3.06199	0.00653123	Up
MSTRG.8473.1	1.41388	0.0488977	Up
MSTRG.31870.1	2.48801	2.63369e-08	Up
MSTRG.40994.1	2.10102	5.17788e-05	Up
MSTRG.1466.1	2.14946	3.36291e-06	Up
MSTRG.36348.1	2.84238	5.74785e-18	Up
MSTRG.36348.4	2.19616	3.48757e-05	Up
MSTRG.36348.5	8.38935	4.33147e-06	Up
MSTRG.35749.2	2.0248	0.0333882	Up
MSTRG.21860.1	1.32907	0.00224971	Up
MSTRG.24646.1	1.17237	0.0115884	Up
MSTRG.5106.1	4.78284	1.84817e-05	Up
MSTRG.44158.1	1.00048	0.0373349	Up
MSTRG.13082.1	1.46775	0.00930834	Up
MSTRG.27337.1	2.20927	0.000154182	Up
MSTRG.44698.1	2.64866	3.6041e-05	Up
MSTRG.419.1	3.079	0.0387784	Up
MSTRG.17573.1	3.68032	1.0288e-09	Up
MSTRG.37250.2	1.23924	0.0111438	Up
MSTRG.4772.1	1.85071	0.0129059	Up
MSTRG.40930.1	1.01367	0.0421803	Up
MSTRG.43865.1	2.78996	0.0136819	Up
MSTRG.44685.1	1.67508	0.00586678	Up
MSTRG.17563.1	1.17831	0.010999	Up
MSTRG.15178.1	1.63402	0.00119458	Up
MSTRG.18331.1	2.88862	3.06189e-09	Up
MSTRG.44050.1	1.51022	0.000846683	Up
MSTRG.22683.1	2.03932	0.00631877	Up
MSTRG.36110.1	2.04951	0.00932952	Up
MSTRG.38010.1	2.57247	3.63884e-05	Up
MSTRG.43702.1	1.80471	0.0461187	Up
MSTRG.18098.1	2.90687	1.51992e-10	Up
MSTRG.10386.1	1.50967	0.0309367	Up
MSTRG.22060.1	1.60756	0.0125698	Up
MSTRG.44053.1	1.31544	0.0370513	Up
MSTRG.7681.1	3.42819	6.18116e-08	Up
MSTRG.31168.1	1.7053	0.0112136	Up
MSTRG.6041.1	2.01947	0.00139151	Up
MSTRG.39877.1	1.28019	0.0174599	Up
MSTRG.41855.1	1.36404	0.0326196	Up
MSTRG.14676.1	1.00673	0.000796717	Up
MSTRG.9550.1	1.91613	0.0185397	Up
MSTRG.24828.1	1.45284	0.00508491	Up
MSTRG.3509.1	1.2209	0.0466872	Up
MSTRG.17114.1	2.33808	0.00156094	Up
MSTRG.22718.1	3.18612	4.42806e-08	Up
MSTRG.14546.1	1.51275	0.0464323	Up
MSTRG.23607.3	3.04222	2.65787e-09	Up
MSTRG.17541.1	1.87858	0.00203822	Up
MSTRG.21231.1	2.4934	0.00026908	Up
MSTRG.11257.1	2.17538	3.44343e-05	Up
MSTRG.40802.1	1.27584	0.0344485	Up
MSTRG.44196.1	2.63441	0.0333882	Up
MSTRG.24595.1	2.73844	1.20302e-19	Up
MSTRG.44565.1	1.08481	0.0225952	Up
MSTRG.14297.1	1.86135	0.00548102	Up
MSTRG.74.1	1.26445	0.0115617	Up
MSTRG.27505.1	1.36585	0.00314562	Up
MSTRG.27539.1	1.24464	0.00689976	Up
MSTRG.11913.1	2.39923	0.00364088	Up
MSTRG.14727.1	1.86541	0.000847774	Up
MSTRG.8463.1	1.97538	4.65779e-06	Up
MSTRG.30216.1	1.7445	0.00561907	Up
MSTRG.34274.1	1.34231	0.0157412	Up
MSTRG.34274.2	2.30698	0.00484881	Up
MSTRG.39559.1	2.95195	2.14337e-06	Up
MSTRG.37110.1	1.28524	0.00172933	Up
MSTRG.41446.1	2.86225	4.41124e-07	Up
MSTRG.29665.1	1.22041	0.0402348	Up
MSTRG.43249.1	1.86659	2.05373e-07	Up
MSTRG.39545.1	2.02095	0.000349098	Up
MSTRG.42986.1	2.58208	9.43959e-06	Up
MSTRG.42797.1	1.89623	0.0242612	Up
MSTRG.25304.1	2.35572	0.0015657	Up
MSTRG.32619.1	5.0137	1.2715e-05	Up
MSTRG.871.1	1.30733	0.0266768	Up
MSTRG.35796.1	2.07144	0.000545795	Up
MSTRG.25511.1	1.09823	0.0454786	Up
MSTRG.1128.19	11.2295	0.0154651	Up
MSTRG.7480.1	3.11836	8.49805e-24	Up
MSTRG.8370.1	2.3073	6.40201e-09	Up
MSTRG.41180.1	1.56554	0.00524533	Up
MSTRG.15887.1	2.14386	8.59004e-05	Up
MSTRG.42147.1	1.67817	0.00107296	Up
MSTRG.37013.1	1.61808	0.00129162	Up
MSTRG.41010.1	1.23422	0.00247518	Up
MSTRG.11523.1	5.11532	7.27395e-05	Up
MSTRG.27332.1	2.18991	4.63327e-08	Up
MSTRG.4668.1	3.79896	0.00555046	Up
MSTRG.4247.1	1.06476	0.00123871	Up
MSTRG.19032.1	2.21814	0.00749871	Up
MSTRG.41241.1	1.54077	0.0374297	Up
MSTRG.24846.1	2.03555	0.0245881	Up
MSTRG.41142.1	1.22614	0.0450607	Up
MSTRG.10068.1	2.88838	1.97695e-08	Up
MSTRG.31066.15	6.56752	0.000188064	Up
MSTRG.42353.1	2.25683	0.00355516	Up
MSTRG.7523.1	1.12397	0.0217141	Up
MSTRG.41804.3	1.36192	0.0106692	Up
MSTRG.14440.1	1.9942	0.00299079	Up
MSTRG.43442.1	1.18728	0.00934269	Up
MSTRG.18925.1	2.34488	1.34057e-05	Up
MSTRG.20822.1	1.75694	0.00310885	Up
MSTRG.35699.1	1.64186	0.0222814	Up
MSTRG.44204.1	1.81844	0.00550789	Up
MSTRG.41613.1	2.52168	0.00158327	Up
MSTRG.44651.1	2.51513	0.0117249	Up
MSTRG.25278.1	7.49317	5.98051e-05	Up
MSTRG.40936.1	1.33707	0.00204143	Up
MSTRG.27222.1	1.55231	0.00434818	Up
MSTRG.19048.1	1.51958	0.0155555	Up
MSTRG.5124.1	2.06689	0.0114574	Up
MSTRG.2743.1	2.72902	3.23049e-05	Up
MSTRG.1739.1	1.87589	0.00293053	Up
MSTRG.10596.1	4.63072	8.48723e-16	Up
MSTRG.41475.1	3.6477	6.99187e-21	Up
MSTRG.34133.1	2.84262	0.00011183	Up
MSTRG.36992.1	1.30309	0.0115895	Up
MSTRG.32929.1	1.99071	0.00392175	Up
MSTRG.39475.1	2.29238	0.000236656	Up
MSTRG.2448.1	9.41429	0.00308492	Up
MSTRG.12886.1	2.96798	4.10747e-19	Up
MSTRG.7209.1	1.61809	0.000236571	Up
MSTRG.41596.1	3.06721	0.000138082	Up
MSTRG.25197.1	1.48346	0.0228692	Up
MSTRG.42518.1	2.0611	8.66491e-06	Up
MSTRG.36099.1	1.67744	0.00949559	Up
MSTRG.19651.1	2.22892	0.000733042	Up
MSTRG.39778.1	1.71866	0.000143725	Up
MSTRG.9604.1	1.62726	0.00766876	Up
MSTRG.19671.1	2.85555	7.53515e-06	Up
MSTRG.10650.1	3.47529	1.9055e-07	Up
MSTRG.24229.1	1.38142	0.00832578	Up
MSTRG.10283.1	1.08513	0.0106479	Up
MSTRG.34785.1	2.2378	0.00940018	Up
MSTRG.35666.1	1.22552	0.00795	Up
MSTRG.30393.1	1.74826	0.0176361	Up
MSTRG.11939.1	1.0407	0.0156818	Up
MSTRG.14303.14	1.75309	0.0116594	Up
MSTRG.39135.1	3.07887	4.45449e-10	Up
MSTRG.5909.1	5.6244	9.72966e-07	Up
MSTRG.42987.1	1.24937	0.00163373	Up
MSTRG.43675.1	1.5391	9.97369e-06	Up
MSTRG.43606.1	1.94101	4.83602e-05	Up
MSTRG.28725.1	1.54377	0.00485215	Up
MSTRG.7275.1	2.19834	0.000145295	Up
MSTRG.35517.1	1.82057	0.00383139	Up
MSTRG.4653.2	9.60685	0.0416432	Up
MSTRG.11470.1	3.13331	6.67999e-08	Up
MSTRG.13305.1	2.02577	2.80771e-09	Up
MSTRG.32299.1	1.5905	0.0167164	Up
MSTRG.5910.1	3.49461	1.39264e-09	Up
MSTRG.12217.1	1.93015	0.0242584	Up
MSTRG.3148.1	1.204	0.000676026	Up
MSTRG.19134.1	1.65311	0.0324627	Up
MSTRG.35185.1	1.36978	0.035932	Up
MSTRG.14803.1	1.47299	0.00970223	Up
MSTRG.27888.1	4.88283	1.66118e-11	Up
MSTRG.10566.1	2.83767	3.53077e-07	Up
MSTRG.16995.1	1.34496	0.0142668	Up
MSTRG.6066.1	1.73534	0.000843157	Up
MSTRG.25146.2	2.90045	3.29523e-07	Up
MSTRG.41704.1	1.4733	0.00111942	Up
MSTRG.35205.1	1.44079	0.00185577	Up
MSTRG.19598.1	2.06099	0.000277988	Up
MSTRG.19063.1	1.87243	0.00849392	Up
MSTRG.41214.1	1.68714	0.00102069	Up
MSTRG.249.1	2.9174	4.12592e-08	Up
MSTRG.44682.1	1.29439	2.57571e-05	Up
MSTRG.19384.1	1.75735	0.00426943	Up
MSTRG.33578.1	1.387	0.0470337	Up
MSTRG.1358.1	1.63396	1.35647e-05	Up
MSTRG.16260.1	2.31594	8.20695e-08	Up
MSTRG.42962.1	1.12179	0.00603865	Up
MSTRG.40101.1	1.63333	0.0223462	Up
MSTRG.19968.1	1.23659	0.00249318	Up
MSTRG.10546.1	1.03317	0.00156094	Up
MSTRG.27995.1	2.17874	0.000393158	Up
MSTRG.27263.1	2.80109	8.194e-05	Up
MSTRG.16497.1	1.03286	0.00720431	Up
MSTRG.40848.1	4.80941	5.96554e-05	Up
MSTRG.41342.1	2.43021	6.59873e-13	Up
MSTRG.10595.1	2.50118	4.12954e-08	Up
MSTRG.33413.5	1.17021	0.0233998	Up
MSTRG.35158.8	2.57507	0.017607	Up
MSTRG.9715.1	1.76941	0.0457332	Up
MSTRG.42255.1	2.88489	0.00627109	Up
MSTRG.18580.1	1.97398	0.00119458	Up
MSTRG.30666.1	3.43344	0.00860798	Up
MSTRG.34724.1	3.63411	1.59098e-14	Up
MSTRG.23371.1	1.53897	0.0190263	Up
MSTRG.1803.1	1.6094	0.0218826	Up
MSTRG.44153.1	1.514	0.0224768	Up
MSTRG.33996.1	1.6562	4.24901e-06	Up
MSTRG.43251.1	1.22525	0.0156117	Up
MSTRG.44468.1	4.59742	4.19394e-05	Up
MSTRG.30748.1	1.54429	0.0141574	Up
MSTRG.18536.1	1.34404	0.0290371	Up
MSTRG.24455.1	3.21862	1.15044e-05	Up
MSTRG.11499.1	1.42212	0.0137596	Up
MSTRG.27901.1	1.5492	0.000376187	Up
MSTRG.31928.1	1.49497	0.0136347	Up
MSTRG.30378.1	1.21399	0.00347044	Up
MSTRG.43979.1	2.87344	4.43826e-08	Up
MSTRG.43624.1	2.61405	1.11016e-05	Up
MSTRG.23782.1	1.89395	0.00545911	Up
MSTRG.29242.1	1.24508	6.2758e-05	Up
MSTRG.21368.1	1.76064	0.000585923	Up
MSTRG.43504.1	2.10559	0.00266841	Up
MSTRG.41371.1	1.5203	0.00756071	Up
MSTRG.41371.2	1.11777	0.0210233	Up
MSTRG.44700.1	2.67711	0.000509183	Up
MSTRG.26893.1	3.96159	0.000203595	Up
MSTRG.21822.1	1.77134	0.00472438	Up
MSTRG.17784.1	2.38587	6.4577e-08	Up
MSTRG.15117.1	1.32878	0.00837154	Up
MSTRG.37727.1	2.14587	0.00338741	Up
MSTRG.43091.1	3.42642	6.25444e-05	Up
MSTRG.12090.1	2.61505	2.15321e-15	Up
MSTRG.24659.1	2.51017	0.000268841	Up
MSTRG.543.1	1.25103	0.00588271	Up
MSTRG.18986.1	2.16321	0.00521066	Up
MSTRG.23144.1	2.35011	0.0058312	Up
MSTRG.15992.1	1.65332	1.20281e-06	Up
MSTRG.29352.1	1.16008	0.00932952	Up
MSTRG.18741.2	1.71234	0.0472495	Up
MSTRG.18741.1	3.03428	1.99709e-08	Up
MSTRG.12193.1	2.6299	7.81124e-08	Up
MSTRG.10521.1	3.75417	0.0035113	Up
MSTRG.38885.1	1.23415	0.0288072	Up
MSTRG.19379.1	1.15991	0.0103156	Up
MSTRG.41225.1	3.27084	8.02198e-05	Up
MSTRG.16953.1	2.59659	0.0379072	Up
MSTRG.40739.1	1.36118	0.0349353	Up
MSTRG.31363.2	1.63957	0.00166942	Up
MSTRG.42931.1	1.23625	0.000411847	Up
MSTRG.42042.1	1.66605	0.00470397	Up
MSTRG.6024.1	3.51254	8.62126e-05	Up
MSTRG.41830.1	1.4939	0.000358948	Up
MSTRG.17148.3	1.46535	3.2518e-07	Up
MSTRG.14206.1	2.42127	0.00028955	Up
MSTRG.44570.1	1.69757	0.000446583	Up
MSTRG.7050.1	3.53038	0.000659705	Up
MSTRG.40916.1	1.5377	0.00413926	Up
MSTRG.23719.1	2.08118	0.0057839	Up
MSTRG.11538.1	1.74655	3.107e-05	Up
MSTRG.11797.1	2.10652	0.0134004	Up
MSTRG.43418.1	2.16602	1.47827e-05	Up
MSTRG.250.1	1.77115	0.00117456	Up
MSTRG.43015.1	1.21176	0.0063909	Up
MSTRG.7498.1	1.84102	0.0139763	Up
MSTRG.13009.1	1.46064	5.96554e-05	Up
MSTRG.42643.1	2.21094	0.00303754	Up
MSTRG.13467.1	1.51248	0.0368185	Up
MSTRG.5498.1	1.48853	0.0141526	Up
MSTRG.44164.1	2.20175	0.000825118	Up
MSTRG.16559.1	1.39273	0.000405393	Up
MSTRG.41176.1	1.73384	0.00743946	Up
MSTRG.2784.1	1.53511	0.00290145	Up
MSTRG.43551.1	1.65465	0.0154855	Up
MSTRG.11223.1	1.43993	0.0360443	Up
MSTRG.4098.1	1.17702	0.0131885	Up
MSTRG.44427.1	1.65373	3.6778e-07	Up
MSTRG.42426.1	1.34238	0.0328663	Up
MSTRG.10481.1	3.03984	0.0489085	Up
MSTRG.41405.1	2.23951	0.000290746	Up
MSTRG.16101.1	1.02405	0.0407729	Up
MSTRG.41706.1	1.75455	0.000440601	Up
MSTRG.42517.1	1.77931	0.0205657	Up
MSTRG.12977.1	3.31766	8.02198e-05	Up
MSTRG.18633.1	2.04968	0.000152804	Up
MSTRG.6162.1	2.89418	0.00309179	Up
MSTRG.8367.1	11.8546	0.0103347	Up
MSTRG.9329.1	3.39114	5.49245e-14	Up
MSTRG.11520.1	5.47262	2.19368e-22	Up
MSTRG.42252.1	1.76045	0.00693048	Up
MSTRG.44107.3	1.97242	0.000330082	Up
MSTRG.20611.1	1.3913	0.0367996	Up
MSTRG.24841.1	3.07718	0.00729291	Up
MSTRG.35336.1	1.63317	0.0248987	Up
MSTRG.14510.3	1.52227	0.0444262	Up
MSTRG.14510.1	1.57046	7.59506e-06	Up
MSTRG.36581.1	1.38446	0.0150222	Up
MSTRG.12894.1	2.35167	0.021542	Up
MSTRG.170.1	1.63228	0.0144217	Up
MSTRG.19166.1	1.6327	0.0048838	Up
MSTRG.42696.1	2.66766	3.28116e-07	Up
MSTRG.27654.1	1.51696	0.00795355	Up
MSTRG.810.1	1.55024	0.0147227	Up
MSTRG.41797.19	3.88525	8.09102e-09	Up
MSTRG.31283.1	1.05573	0.000903622	Up
MSTRG.34739.1	2.30358	0.0100888	Up
MSTRG.20841.1	2.86974	2.72427e-19	Up
MSTRG.6130.1	1.93212	0.027354	Up
MSTRG.13334.1	1.23507	0.00470397	Up
MSTRG.20821.1	2.1598	0.00175336	Up
MSTRG.35567.1	1.21183	0.00934269	Up
MSTRG.4107.1	1.56262	0.00123047	Up
[truncated: 2,077 more rows]

## Sheet: ST3-1 vs ST3-2
List of DElncRNAs between the early (ST3-1) and late exuberant differentiation (ST3-2) stages
ID	log2FoldChange	padj	change
MSTRG.41433.2	6.91942	0.0457288	Up
MSTRG.42318.1	1.74672	0.000465681	Up
MSTRG.41523.6	11.9701	0.000904802	Up
MSTRG.43217.1	1.72169	0.0287469	Up
MSTRG.36405.1	2.11148	0.00210042	Up
MSTRG.35848.3	1.59041	0.0323088	Up
MSTRG.15278.1	3.06805	0.0030984	Up
MSTRG.16029.1	1.6576	4.01542e-05	Up
MSTRG.23134.1	1.58392	0.0477902	Up
MSTRG.44022.2	1.10034	0.0272331	Up
MSTRG.15889.1	1.23639	0.008596	Up
MSTRG.42141.6	1.08917	0.0171743	Up
MSTRG.16979.1	1.40389	0.0352717	Up
MSTRG.6755.1	1.57734	0.00988092	Up
MSTRG.20997.1	2.01543	0.0026541	Up
MSTRG.5421.1	1.63101	0.00567666	Up
MSTRG.39391.1	1.94785	0.00145802	Up
MSTRG.19312.1	1.59077	0.010128	Up
MSTRG.8723.1	1.15619	0.0130787	Up
MSTRG.22355.1	1.75814	0.0174307	Up
MSTRG.34510.1	1.10312	0.00582827	Up
MSTRG.42445.2	2.70336	0.0472541	Up
MSTRG.2427.1	2.23202	0.0420901	Up
MSTRG.30398.4	2.32927	0.0131318	Up
MSTRG.41290.29	3.03891	0.0444831	Up
MSTRG.35075.1	1.98423	0.000434697	Up
MSTRG.2929.1	2.43323	0.000198269	Up
MSTRG.34280.2	1.66457	0.00122758	Up
MSTRG.33713.1	2.05009	0.00201383	Up
MSTRG.1128.4	27.5134	8.49218e-10	Up
MSTRG.43215.9	3.33674	1.27042e-07	Up
MSTRG.39967.2	1.94265	0.00045771	Up
MSTRG.29319.1	2.01909	0.0171743	Up
MSTRG.4126.1	1.164	0.00457505	Up
MSTRG.4320.1	1.40832	0.0150182	Up
MSTRG.44684.1	1.22221	0.017785	Up
MSTRG.2932.1	5.61618	7.18774e-08	Up
MSTRG.15506.1	1.03953	0.00567666	Up
MSTRG.31231.1	1.84876	0.0258897	Up
MSTRG.35008.1	1.89967	0.0152204	Up
MSTRG.2202.2	1.31485	0.00584823	Up
MSTRG.2197.4	10.8045	4.92429e-12	Up
MSTRG.43377.1	1.17527	0.0479846	Up
MSTRG.11212.2	1.29381	0.0254953	Up
MSTRG.22602.1	2.845	0.00567666	Up
MSTRG.22192.1	1.39261	0.00722843	Up
MSTRG.31232.2	3.73737	0.0171743	Up
MSTRG.11642.1	1.81276	0.0317314	Up
MSTRG.20741.1	1.40446	0.00945655	Up
MSTRG.41194.1	1.03678	0.0446809	Up
MSTRG.19187.2	3.16179	0.00122758	Up
MSTRG.35007.1	1.90123	0.008596	Up
MSTRG.20742.1	1.57101	0.00837985	Up
MSTRG.40779.1	1.0453	0.0156746	Up
MSTRG.31803.1	1.09829	0.00567666	Up
MSTRG.35451.1	1.09944	0.00826935	Up
MSTRG.5424.1	1.75689	0.00582827	Up
MSTRG.3710.1	1.04445	0.00594933	Up
MSTRG.1709.1	1.08885	0.00594933	Up
MSTRG.4686.1	1.98045	4.72069e-07	Up
MSTRG.43943.4	1.2749	0.0483404	Up
MSTRG.44525.10	10.0105	3.32931e-12	Up
MSTRG.43524.1	1.35891	0.0176758	Up
MSTRG.22973.1	1.63488	0.000168807	Up
MSTRG.42445.1	2.77351	0.0203233	Up
MSTRG.19423.1	2.08255	0.00120688	Up
MSTRG.44156.1	1.19197	0.048695	Up
MSTRG.23156.5	1.84827	0.0067171	Up
MSTRG.4229.1	3.09871	1.93296e-05	Up
MSTRG.2083.1	1.01085	0.0180466	Up
MSTRG.42728.1	1.12102	0.0030984	Up
MSTRG.2947.1	1.76103	0.045962	Up
MSTRG.20743.2	2.15587	0.0011931	Up
MSTRG.28668.1	2.38729	0.00478602	Up
MSTRG.30231.1	1.877	0.00582827	Up
MSTRG.10946.1	2.11093	0.00582827	Up
MSTRG.41436.1	1.12607	0.0131344	Up
MSTRG.11076.1	1.04929	0.00587105	Up
MSTRG.25413.1	2.63736	0.010128	Up
MSTRG.44302.2	1.33003	0.0171743	Up
MSTRG.42444.6	3.13167	0.0152852	Up
MSTRG.42444.5	1.48236	0.0437227	Up
MSTRG.44633.1	1.37993	0.0011931	Up
MSTRG.33509.1	1.70868	1.66951e-05	Up
MSTRG.361.1	2.7466	9.88253e-07	Up
MSTRG.14615.1	1.04127	0.00643269	Up
MSTRG.42222.1	1.03855	0.0194542	Up
MSTRG.23157.1	1.74407	0.0176758	Up
MSTRG.39464.1	1.38479	0.0181373	Up
MSTRG.42648.1	1.08007	0.00945776	Up
MSTRG.5422.1	1.6523	0.00567666	Up
MSTRG.24566.1	1.55247	0.00826935	Up
MSTRG.36348.3	3.14101	0.00148323	Up
MSTRG.40836.1	1.237	0.0495386	Up
MSTRG.35668.1	2.07461	0.00788295	Up
MSTRG.43083.2	1.42406	0.0327063	Up
MSTRG.29679.3	3.49183	0.00781124	Up
MSTRG.40819.1	1.09029	0.0171743	Up
MSTRG.29119.4	1.45187	0.038721	Up
MSTRG.39998.1	1.31099	0.013	Up
MSTRG.15192.2	1.1886	0.00625836	Up
MSTRG.10917.1	1.74284	0.013	Up
MSTRG.15267.1	1.83505	0.0479945	Up
MSTRG.19111.1	1.36253	0.0128663	Up
MSTRG.20191.1	2.46756	0.0479945	Up
MSTRG.39193.1	1.84139	0.0340321	Up
MSTRG.2470.1	1.20595	0.0333744	Up
MSTRG.16028.1	1.33568	0.000239333	Up
MSTRG.16028.3	1.36997	5.01356e-05	Up
MSTRG.131.1	1.26215	0.0362223	Up
MSTRG.41994.1	3.50153	1.66951e-05	Up
MSTRG.30090.1	1.06078	0.0457288	Up
MSTRG.252.1	1.58452	0.000137378	Up
MSTRG.22076.5	2.25054	0.000854444	Up
MSTRG.43083.5	2.41394	0.000294454	Up
MSTRG.14398.1	2.05559	0.008596	Up
MSTRG.25131.1	1.07016	0.0431495	Up
MSTRG.41797.14	3.23286	0.00532388	Up
MSTRG.41429.1	1.01174	0.0239962	Up
MSTRG.32065.1	1.87509	0.0067171	Up
MSTRG.41797.37	-5.61504	8.67236e-05	Down
MSTRG.42435.1	-1.79882	0.00233867	Down
MSTRG.25540.1	-16.1978	4.31611e-07	Down
MSTRG.24796.1	-1.25779	0.0452669	Down
MSTRG.29808.1	-5.0711	0.000169954	Down
MSTRG.24919.7	-1.51116	0.0251814	Down
MSTRG.40179.1	-1.17728	0.0495082	Down
MSTRG.2203.1	-3.83471	0.00739902	Down
MSTRG.2147.1	-1.38557	0.00193128	Down
MSTRG.36612.4	-4.75563	2.1774e-11	Down
MSTRG.4131.1	-10.2429	0.00230618	Down
MSTRG.29110.1	-1.40091	0.0323088	Down
MSTRG.15964.1	-1.58242	0.0174307	Down
MSTRG.5859.1	-3.28162	1.52137e-13	Down
MSTRG.5603.1	-1.29156	0.0287469	Down
MSTRG.16865.1	-3.53854	0.000104535	Down
MSTRG.31771.1	-1.46054	0.00990334	Down
MSTRG.17503.1	-1.44325	0.0393769	Down
MSTRG.34528.2	-3.88968	0.0124696	Down
MSTRG.13160.1	-1.37126	0.0227176	Down
MSTRG.2203.19	-28.6132	1.70087e-10	Down
MSTRG.2203.13	-2.52678	0.0484742	Down
MSTRG.2203.16	-28.109	3.86354e-10	Down
MSTRG.2203.15	-27.9023	4.54835e-10	Down
MSTRG.23156.2	-10.4739	0.0226043	Down
MSTRG.736.1	-2.18016	1.05079e-05	Down
MSTRG.36114.1	-1.01966	0.0156746	Down
MSTRG.22006.1	-1.42092	0.00148323	Down
MSTRG.6588.1	-1.64498	0.00227207	Down
MSTRG.41290.18	-10.1508	4.54835e-10	Down
MSTRG.41872.13	-5.55173	1.96321e-12	Down
MSTRG.32007.1	-3.97729	0.0152852	Down
MSTRG.23510.5	-1.41022	0.00372023	Down
MSTRG.29335.1	-2.02597	0.0111174	Down
MSTRG.41730.25	-17.744	2.31729e-31	Down
MSTRG.23623.8	-2.19285	0.00010213	Down
MSTRG.17582.1	-2.50027	4.05341e-06	Down
MSTRG.13224.2	-2.57486	0.000118346	Down
MSTRG.35045.3	-1.53418	0.00225787	Down
MSTRG.40275.2	-2.163	0.00487865	Down
