# Supplementary material for: Temporal Dynamic Transcriptome Landscape Reveals Regulatory Network During the Early Differentiation of Female Strobilus Buds in Ginkgo biloba
Source: Front Plant Sci. 2022 Mar 31;13:863330. doi: 10.3389/fpls.2022.863330 (PMC9008512; doi:10.3389/fpls.2022.863330)
Supplement: Supplementary file 5 [file Table_4.XLSX]

## Sheet: Sheet1
GO analysis of the DEGs cis-regulated by DElncRNAs between the initial differentiation (ST2) and early exuberant differentiation (ST3-1) stages
ID	Description	pvalue	p.adjust	geneID	Count	Category
GO:0016168	chlorophyll binding	0.00012359	0.0194036	Gb_09034/Gb_09035/Gb_26289	3	Molecular Function

## Sheet: Sheet2
GO analysis of the DEGs cis-regulated by DElncRNAs between the early (ST3-1) and late exuberant differentiation (ST3-2) stages
ID	Description	pvalue	p.adjust	geneID	Count	Category
GO:1901617	organic hydroxy compound biosynthetic process	0.000990776	0.0368612	Gb_11209/Gb_32759	2	Biological Process
GO:1901615	organic hydroxy compound metabolic process	0.00278808	0.0368612	Gb_11209/Gb_32759	2	Biological Process
GO:0016134	saponin metabolic process	0.00324931	0.0368612	Gb_32759	1	Biological Process
GO:0016135	saponin biosynthetic process	0.00324931	0.0368612	Gb_32759	1	Biological Process
GO:0016138	glycoside biosynthetic process	0.00354435	0.0368612	Gb_32759	1	Biological Process
GO:0005694	chromosome	0.00126633	0.011397	Gb_28414/Gb_34906	2	Cellular Component

## Sheet: Sheet3
GO analysis of the DEGs trans-regulated by DElncRNAs between the initial differentiation (ST2) and early exuberant differentiation (ST3-1) stages
ID	Description	pvalue	p.adjust	geneID	Count	Category
GO:0009706	chloroplast inner membrane	0.00513276	0.0133254	Gb_39405	1	Cellular Component
GO:0009528	plastid inner membrane	0.00533017	0.0133254	Gb_39405	1	Cellular Component
GO:0031969	chloroplast membrane	0.0106603	0.0173971	Gb_39405	1	Cellular Component
GO:0042170	plastid membrane	0.0139177	0.0173971	Gb_39405	1	Cellular Component
GO:0019866	organelle inner membrane	0.0222091	0.0222091	Gb_39405	1	Cellular Component

## Sheet: Sheet4
GO analysis of the DEGs trans-regulated by DElncRNAs between the early (ST3-2) and late exuberant differentiation (ST3-2) stages
ID	Description	pvalue	p.adjust	geneID	Count	Category
GO:0048046	apoplast	0.00449499	0.0314649	Gb_38686/Gb_35952	2	Cellular Component
GO:0005576	extracellular region	0.0108888	0.0381106	Gb_38686/Gb_35952	2	Cellular Component
GO:0072341	modified amino acid binding	4.83619e-05	0.00056631	Gb_38686/Gb_06463	2	Molecular Function
GO:1901681	sulfur compound binding	6.29234e-05	0.00056631	Gb_38686/Gb_06463	2	Molecular Function
GO:0043168	anion binding	0.00804632	0.0325017	Gb_38686/Gb_06463	2	Molecular Function
GO:0043295	glutathione binding	0.0104965	0.0325017	Gb_38686	1	Molecular Function
GO:1900750	oligopeptide binding	0.0104965	0.0325017	Gb_38686	1	Molecular Function
GO:0016832	aldehyde-lyase activity	0.0108339	0.0325017	Gb_35952	1	Molecular Function
GO:0035091	phosphatidylinositol binding	0.0179009	0.0448063	Gb_06463	1	Molecular Function
GO:0004364	glutathione transferase activity	0.0199139	0.0448063	Gb_38686	1	Molecular Function
GO:0016830	carbon-carbon lyase activity	0.0262701	0.0484876	Gb_35952	1	Molecular Function
GO:0005543	phospholipid binding	0.0269376	0.0484876	Gb_06463	1	Molecular Function
GO:0008289	lipid binding	0.0316013	0.049895	Gb_06463	1	Molecular Function
GO:0042277	peptide binding	0.0332634	0.049895	Gb_38686	1	Molecular Function
