# Supplementary material for: Temporal Dynamic Transcriptome Landscape Reveals Regulatory Network During the Early Differentiation of Female Strobilus Buds in Ginkgo biloba
Source: Front Plant Sci. 2022 Mar 31;13:863330. doi: 10.3389/fpls.2022.863330 (PMC9008512; doi:10.3389/fpls.2022.863330)
Supplement: Supplementary file 6 [file Table_5.XLSX]

## Sheet: ST1 vs ST2
List of DEmiRNAs between the vegetative growth (ST1) and the initial differentiation (ST2) stages
ID	log2FoldChange	padj	change
Gb_Novel_miR059	10.9614	0.00667517	Up
Gb_Novel_miR171	16.0983	1.68146e-06	Up
Gb_Novel_miR270	10.915	0.0257367	Up
Gb_Novel_miR397	13.9191	6.6654e-05	Up
Gb_Novel_miR430	10.1762	0.0437537	Up
Gb_miR396a	7.97735	0.0174979	Up
Gb_miR535-5p	11.9991	0.0174979	Up
Gb_Novel_miR134	-9.47436	0.021081	Down
Gb_Novel_miR135	-9.80291	0.0174979	Down
Gb_Novel_miR155	-10.8648	0.0257367	Down
Gb_miR396a-5p	-6.6387	0.021081	Down

## Sheet: ST2 vs ST3-1
List of DEmiRNAs between the initial differentiation (ST2) and the early exuberant differentiation (ST3-1) stages
ID	log2FoldChange	padj	change
Gb_Novel_miR040	9.40973	0.0271742	Up
Gb_Novel_miR051	8.36299	0.0234522	Up
Gb_Novel_miR063	21.3758	2.44833e-07	Up
Gb_Novel_miR084	11.5682	0.000868786	Up
Gb_Novel_miR098	21.6849	2.35546e-07	Up
Gb_Novel_miR115	9.27353	0.0292596	Up
Gb_Novel_miR134	10.2855	0.00371216	Up
Gb_Novel_miR155	10.7781	0.0107719	Up
Gb_Novel_miR172	29.2885	2.97387e-15	Up
Gb_Novel_miR181	12.9504	7.37353e-05	Up
Gb_Novel_miR182	9.9421	0.0187725	Up
Gb_Novel_miR189	13.1882	5.08646e-05	Up
Gb_Novel_miR192	9.8564	0.0054128	Up
Gb_Novel_miR202	10.9645	0.00913476	Up
Gb_Novel_miR218	10.0463	0.0181203	Up
Gb_Novel_miR219	11.8736	0.0054128	Up
Gb_Novel_miR225	21.3758	2.44833e-07	Up
Gb_Novel_miR228	9.88648	0.0189226	Up
Gb_Novel_miR300	9.92589	0.0054128	Up
Gb_Novel_miR302	8.74176	0.0435683	Up
Gb_Novel_miR310	9.60279	0.0236742	Up
Gb_Novel_miR319	21.2261	2.51987e-07	Up
Gb_Novel_miR342	21.2733	2.51987e-07	Up
Gb_Novel_miR362	21.1659	2.51987e-07	Up
Gb_Novel_miR364	30	2.97387e-15	Up
Gb_Novel_miR372	9.91231	0.0054128	Up
Gb_Novel_miR373	21.7675	2.35546e-07	Up
Gb_Novel_miR384	21.555	2.35546e-07	Up
Gb_Novel_miR427	21.643	2.35546e-07	Up
Gb_Novel_miR457	8.81155	0.0427134	Up
Gb_Novel_miR461	9.12444	0.0323852	Up
Gb_Novel_miR464	17.5052	3.04051e-08	Up
Gb_miR166b-5p	7.98545	0.0112702	Up
Gb_Novel_miR088	-11.2289	0.00913476	Down
Gb_Novel_miR096	-8.88273	0.0435683	Down
Gb_Novel_miR120	-10.6223	0.00288461	Down
Gb_Novel_miR139	-8.10615	0.0271742	Down
Gb_Novel_miR165	-9.81244	0.0054128	Down
Gb_Novel_miR190	-9.82079	0.0054128	Down
Gb_Novel_miR270	-9.57823	0.0275768	Down
Gb_Novel_miR275	-10.7949	0.012207	Down
Gb_Novel_miR276	-8.77231	0.0159922	Down
Gb_Novel_miR369	-8.73226	0.0160909	Down
Gb_Novel_miR397	-12.5244	0.000136105	Down
Gb_Novel_miR404	-9.82327	0.0067481	Down
Gb_miR394c	-8.94567	0.0160909	Down
Gb_miR396l	-28.2639	4.64779e-14	Down
Gb_miR535-5p	-10.6453	0.0159335	Down

## Sheet: ST3-1 vs ST3-2
List of DEmiRNAs between the early (ST3-1) and late exuberant differentiation (ST3-2) stages
ID	log2FoldChange	padj	change
Gb_Novel_miR190	12.1262	0.0145235	Up
Gb_Novel_miR201	9.76644	0.0186733	Up
Gb_Novel_miR403	13.1394	0.00675053	Up
Gb_Novel_miR440	28.7707	5.19132e-15	Up
Gb_Novel_miR172	-28.6407	5.19132e-15	Down
