# Supplementary material for: Temporal Dynamic Transcriptome Landscape Reveals Regulatory Network During the Early Differentiation of Female Strobilus Buds in Ginkgo biloba
Source: Front Plant Sci. 2022 Mar 31;13:863330. doi: 10.3389/fpls.2022.863330 (PMC9008512; doi:10.3389/fpls.2022.863330)
Supplement: Supplementary file 7 [file Table_6.XLSX]

## Sheet: Sheet2
List of the lncRNA-associated competing endogenous RNA (ceRNA) network between the early (ST3-1) and the late (ST3-2) exuberant differentiation stages in gimkgo
lncRNA	miRNA	mRNA	ρ (lncRNA-miRNA pair)	ρ (miRNA-mRNA pair)	r (lncRNA-mRNA pair)
MSTRG.23172.1	Gb_Novel_miR139	Gb_14405	-0.880406	-0.758971	0.937194
MSTRG.23172.1	Gb_Novel_miR139	Gb_24457	-0.880406	-0.758971	0.874984
MSTRG.23172.1	Gb_Novel_miR139	Gb_16818	-0.880406	-0.870968	0.768063
MSTRG.23172.1	Gb_Novel_miR139	Gb_26165	-0.880406	-0.758971	0.915657
MSTRG.23172.1	Gb_Novel_miR139	Gb_15194	-0.880406	-0.698253	0.930368
MSTRG.23172.1	Gb_Novel_miR139	Gb_28701	-0.880406	-0.880406	0.94822
MSTRG.23172.1	Gb_Novel_miR139	Gb_14261	-0.880406	-0.758971	0.661239
MSTRG.23172.1	Gb_Novel_miR139	Gb_30151	-0.880406	-0.758971	0.913433
MSTRG.23172.1	Gb_Novel_miR139	Gb_04485	-0.880406	-0.880406	0.929326
MSTRG.23172.1	Gb_Novel_miR139	Gb_01647	-0.880406	-0.758971	0.936719
MSTRG.23172.1	Gb_Novel_miR139	Gb_21979	-0.880406	-0.880406	0.993061
MSTRG.23172.1	Gb_Novel_miR139	Gb_41360	-0.880406	-0.880406	0.967076
MSTRG.23172.1	Gb_Novel_miR139	Gb_20127	-0.880406	-0.880406	0.946838
MSTRG.23172.1	Gb_Novel_miR139	Gb_18488	-0.880406	-0.698253	0.907019
MSTRG.23172.1	Gb_Novel_miR139	Gb_19751	-0.880406	-0.941124	0.951378
MSTRG.27909.1	Gb_Novel_miR219	Gb_40616	-0.777542	-0.676123	0.854574
MSTRG.27909.1	Gb_Novel_miR219	Gb_33997	-0.777542	-0.676123	0.631482
MSTRG.27909.1	Gb_Novel_miR219	Gb_19920	-0.777542	-0.646579	0.975062
MSTRG.27909.1	Gb_Novel_miR219	Gb_02787	-0.777542	-0.676123	0.984717
MSTRG.27909.1	Gb_Novel_miR219	Gb_11230	-0.777542	-0.676123	0.674939
MSTRG.27909.1	Gb_Novel_miR219	Gb_36163	-0.777542	-0.676123	0.721855
MSTRG.27909.1	Gb_Novel_miR219	Gb_00746	-0.777542	-0.676123	0.855571
MSTRG.27909.1	Gb_Novel_miR219	Gb_07845	-0.777542	-0.676123	0.700911
MSTRG.27909.1	Gb_Novel_miR219	Gb_27385	-0.777542	-0.676123	0.945424
MSTRG.12836.1	Gb_Novel_miR369	Gb_29836	-0.698253	-0.941124	0.86958
MSTRG.12836.1	Gb_Novel_miR369	Gb_22656	-0.698253	-0.758971	0.688144
MSTRG.12836.1	Gb_Novel_miR369	Gb_06070	-0.698253	-0.880406	0.782471
MSTRG.12836.1	Gb_Novel_miR369	Gb_15721	-0.698253	-0.880406	0.69228
MSTRG.12836.1	Gb_Novel_miR369	Gb_31441	-0.698253	-0.758971	0.829963
MSTRG.12836.1	Gb_Novel_miR369	Gb_36556	-0.698253	-0.758971	0.745617
MSTRG.12836.1	Gb_Novel_miR369	Gb_39014	-0.698253	-0.758971	0.92467
MSTRG.12836.1	Gb_Novel_miR369	Gb_28501	-0.698253	-0.880406	0.783495
MSTRG.12836.1	Gb_Novel_miR369	Gb_15548	-0.698253	-0.880406	0.730194
MSTRG.12836.1	Gb_Novel_miR369	Gb_18637	-0.698253	-0.758971	0.795188
MSTRG.12836.1	Gb_Novel_miR369	Gb_25645	-0.698253	-0.880406	0.820411
MSTRG.12836.1	Gb_Novel_miR369	Gb_17992	-0.698253	-0.698253	0.755533
MSTRG.12836.1	Gb_Novel_miR369	Gb_41482	-0.698253	-0.941124	0.726536
MSTRG.12836.1	Gb_Novel_miR369	Gb_23159	-0.698253	-0.880406	0.780737
MSTRG.12836.1	Gb_Novel_miR369	Gb_17764	-0.698253	-0.758971	0.621948
MSTRG.12836.1	Gb_Novel_miR369	Gb_39235	-0.698253	-0.880406	0.659889
MSTRG.12836.1	Gb_Novel_miR369	Gb_03770	-0.698253	-0.698253	0.960646
MSTRG.12836.1	Gb_Novel_miR369	Gb_10368	-0.698253	-0.880406	0.707363
MSTRG.12836.1	Gb_Novel_miR369	Gb_40091	-0.698253	-0.698253	0.786082
MSTRG.12836.1	Gb_Novel_miR369	Gb_24056	-0.698253	-0.880406	0.708793
MSTRG.12836.1	Gb_Novel_miR369	Gb_12119	-0.698253	-0.941124	0.694701
MSTRG.12836.1	Gb_Novel_miR369	Gb_06025	-0.698253	-0.880406	0.635898
MSTRG.12836.1	Gb_Novel_miR369	Gb_30642	-0.698253	-0.941124	0.638414
MSTRG.12836.1	Gb_Novel_miR369	Gb_30679	-0.698253	-0.870968	0.872025
MSTRG.12836.1	Gb_Novel_miR369	Gb_06792	-0.698253	-0.880406	0.885358
MSTRG.12836.1	Gb_Novel_miR369	Gb_04508	-0.698253	-0.758971	0.648972
MSTRG.12836.1	Gb_Novel_miR369	Gb_39270	-0.698253	-0.870968	0.826904
MSTRG.12836.1	Gb_Novel_miR369	Gb_33379	-0.698253	-0.880406	0.761139
MSTRG.12836.1	Gb_Novel_miR369	Gb_00195	-0.698253	-0.880406	0.655557
MSTRG.12836.1	Gb_Novel_miR369	Gb_23055	-0.698253	-0.880406	0.73824
MSTRG.12836.1	Gb_Novel_miR369	Gb_24085	-0.698253	-0.941124	0.761376
MSTRG.12836.1	Gb_Novel_miR369	Gb_03437	-0.698253	-0.758971	0.713549
MSTRG.12836.1	Gb_Novel_miR369	Gb_16611	-0.698253	-0.698253	0.653384
MSTRG.12836.1	Gb_Novel_miR369	Gb_14629	-0.698253	-0.941124	0.659192
MSTRG.42512.1	Gb_Novel_miR464	Gb_20962	-0.758971	-0.880406	0.738012
MSTRG.42512.1	Gb_Novel_miR464	Gb_36163	-0.758971	-0.880406	0.879048
MSTRG.42512.1	Gb_Novel_miR464	Gb_26264	-0.758971	-0.880406	0.83436
MSTRG.42512.1	Gb_Novel_miR464	Gb_12854	-0.758971	-0.880406	0.610397
MSTRG.42512.1	Gb_Novel_miR464	Gb_33939	-0.758971	-0.870968	0.920987
MSTRG.42512.1	Gb_Novel_miR464	Gb_00844	-0.758971	-0.880406	0.874277
MSTRG.42512.1	Gb_Novel_miR464	Gb_24244	-0.758971	-0.941124	0.921657
MSTRG.42512.1	Gb_Novel_miR464	Gb_27794	-0.758971	-0.758971	0.616252
MSTRG.42512.1	Gb_Novel_miR464	Gb_17539	-0.758971	-0.698253	0.800273
MSTRG.42512.1	Gb_Novel_miR464	Gb_08638	-0.758971	-0.758971	0.864631
MSTRG.42512.1	Gb_Novel_miR464	Gb_19054	-0.758971	-0.637536	0.726594
MSTRG.42512.1	Gb_Novel_miR464	Gb_01160	-0.758971	-0.758971	0.795135
MSTRG.42512.1	Gb_Novel_miR464	Gb_31382	-0.758971	-0.758971	0.657959
MSTRG.42512.1	Gb_Novel_miR464	Gb_08717	-0.758971	-0.880406	0.91018
MSTRG.42512.1	Gb_Novel_miR464	Gb_25877	-0.758971	-0.698253	0.81244
MSTRG.42512.1	Gb_Novel_miR464	Gb_29593	-0.758971	-0.698253	0.994868
MSTRG.42512.1	Gb_Novel_miR464	Gb_26567	-0.758971	-0.880406	0.70743
MSTRG.42512.1	Gb_Novel_miR464	Gb_00492	-0.758971	-0.880406	0.730948
MSTRG.42512.1	Gb_Novel_miR464	Gb_35026	-0.758971	-0.880406	0.794761
MSTRG.42512.1	Gb_Novel_miR464	Gb_13401	-0.758971	-0.698253	0.676933
MSTRG.42512.1	Gb_Novel_miR464	Gb_08242	-0.758971	-0.880406	0.840775
MSTRG.42512.1	Gb_Novel_miR464	Gb_19669	-0.758971	-0.941124	0.8346
MSTRG.42512.1	Gb_Novel_miR464	Gb_35204	-0.758971	-0.698253	0.877117
MSTRG.42512.1	Gb_Novel_miR464	Gb_22529	-0.758971	-0.758971	0.944847
MSTRG.42512.1	Gb_Novel_miR464	Gb_17285	-0.758971	-0.880406	0.920708
MSTRG.42512.1	Gb_Novel_miR464	Gb_32215	-0.758971	-0.880406	0.684111
MSTRG.42512.1	Gb_Novel_miR464	Gb_00216	-0.758971	-0.758971	0.90447
MSTRG.42512.1	Gb_Novel_miR464	Gb_12859	-0.758971	-0.880406	0.634369
MSTRG.42512.1	Gb_Novel_miR464	Gb_14986	-0.758971	-0.870968	0.648733
MSTRG.42512.1	Gb_Novel_miR464	Gb_03325	-0.758971	-0.941124	0.753391
MSTRG.42512.1	Gb_Novel_miR464	Gb_03117	-0.758971	-0.758971	0.921375
MSTRG.42512.1	Gb_Novel_miR464	Gb_29709	-0.758971	-0.880406	0.86792
MSTRG.19671.1	Gb_Novel_miR404	Gb_18157	-0.880406	-0.698253	0.836764
MSTRG.19671.1	Gb_Novel_miR404	Gb_18222	-0.880406	-0.880406	0.822599
MSTRG.19671.1	Gb_Novel_miR404	Gb_03431	-0.880406	-0.698253	0.889565
MSTRG.19671.1	Gb_Novel_miR404	Gb_05366	-0.880406	-0.698253	0.852619
MSTRG.19671.1	Gb_Novel_miR404	Gb_40796	-0.880406	-0.698253	0.821994
MSTRG.19671.1	Gb_Novel_miR404	Gb_23730	-0.880406	-0.646579	0.835827
MSTRG.19671.1	Gb_Novel_miR404	Gb_05365	-0.880406	-0.698253	0.820822
MSTRG.19671.1	Gb_Novel_miR404	Gb_03276	-0.880406	-0.739249	0.943338
MSTRG.19671.1	Gb_Novel_miR404	Gb_12989	-0.880406	-0.758971	0.878701
MSTRG.19671.1	Gb_Novel_miR404	Gb_20047	-0.880406	-0.758971	0.796038
MSTRG.19671.1	Gb_Novel_miR404	Gb_30172	-0.880406	-0.646579	0.677607
MSTRG.19671.1	Gb_Novel_miR404	Gb_02023	-0.880406	-0.880406	0.92608
MSTRG.19671.1	Gb_Novel_miR404	Gb_13033	-0.880406	-0.941124	0.912323
MSTRG.19671.1	Gb_Novel_miR404	Gb_06511	-0.880406	-0.758971	0.919923
MSTRG.19671.1	Gb_Novel_miR404	Gb_41154	-0.880406	-0.758971	0.879629
MSTRG.19671.1	Gb_Novel_miR404	Gb_10150	-0.880406	-0.758971	0.75209
MSTRG.19671.1	Gb_Novel_miR404	Gb_29584	-0.880406	-0.870968	0.841632
MSTRG.19671.1	Gb_Novel_miR404	Gb_24776	-0.880406	-0.880406	0.900893
MSTRG.19671.1	Gb_Novel_miR404	Gb_08092	-0.880406	-0.758971	0.974361
MSTRG.12737.1	Gb_Novel_miR228	Gb_30328	-0.845154	-0.676123	0.640245
MSTRG.12737.1	Gb_Novel_miR228	Gb_23093	-0.845154	-0.777542	0.870632
MSTRG.12737.1	Gb_Novel_miR228	Gb_06988	-0.845154	-0.676123	0.814942
MSTRG.12737.1	Gb_Novel_miR228	Gb_25822	-0.845154	-0.676123	0.698014
MSTRG.12737.1	Gb_Novel_miR228	Gb_13076	-0.845154	-0.676123	0.672685
MSTRG.12737.1	Gb_Novel_miR228	Gb_14811	-0.845154	-0.646579	0.900825
MSTRG.12737.1	Gb_Novel_miR228	Gb_20245	-0.845154	-0.676123	0.961508
MSTRG.12737.1	Gb_Novel_miR228	Gb_06969	-0.845154	-0.676123	0.891257
MSTRG.12737.1	Gb_Novel_miR228	Gb_33631	-0.845154	-0.676123	0.835694
MSTRG.12737.1	Gb_Novel_miR228	Gb_28404	-0.845154	-0.676123	0.848737
MSTRG.12737.1	Gb_Novel_miR228	Gb_06986	-0.845154	-0.676123	0.871464
MSTRG.12737.1	Gb_Novel_miR228	Gb_07494	-0.845154	-0.676123	0.701276
MSTRG.12737.1	Gb_Novel_miR228	Gb_39459	-0.845154	-0.845154	0.686916
MSTRG.12737.1	Gb_Novel_miR228	Gb_03657	-0.845154	-0.676123	0.833169
MSTRG.12737.1	Gb_Novel_miR228	Gb_17355	-0.845154	-0.845154	0.981766
MSTRG.12737.1	Gb_Novel_miR228	Gb_32623	-0.845154	-0.646579	0.857018
MSTRG.12737.1	Gb_Novel_miR228	Gb_10346	-0.845154	-0.676123	0.892728
MSTRG.12737.1	Gb_Novel_miR228	Gb_00511	-0.845154	-0.845154	0.644465
MSTRG.32614.1	Gb_Novel_miR461	Gb_36700	-0.845154	-0.777542	0.604955
MSTRG.32614.1	Gb_Novel_miR461	Gb_07512	-0.845154	-0.845154	0.915596
MSTRG.32614.1	Gb_Novel_miR461	Gb_17335	-0.845154	-0.845154	0.88777
MSTRG.32614.1	Gb_Novel_miR461	Gb_21185	-0.845154	-0.676123	0.844566
MSTRG.32614.1	Gb_Novel_miR461	Gb_20174	-0.845154	-0.845154	0.895216
MSTRG.32614.1	Gb_Novel_miR461	Gb_19083	-0.845154	-0.845154	0.906419
MSTRG.32614.1	Gb_Novel_miR461	Gb_32370	-0.845154	-0.777542	0.950842
MSTRG.32614.1	Gb_Novel_miR461	Gb_21186	-0.845154	-0.646579	0.773945
MSTRG.32614.1	Gb_Novel_miR461	Gb_28217	-0.845154	-0.845154	0.850662
MSTRG.32614.1	Gb_Novel_miR461	Gb_07550	-0.845154	-0.676123	0.621846
MSTRG.32614.1	Gb_Novel_miR461	Gb_30825	-0.845154	-0.676123	0.868456
MSTRG.32614.1	Gb_Novel_miR461	Gb_12080	-0.845154	-0.676123	0.747049
MSTRG.32614.1	Gb_Novel_miR461	Gb_07922	-0.845154	-0.845154	0.939224
MSTRG.32614.1	Gb_Novel_miR461	Gb_30204	-0.845154	-0.676123	0.693491
MSTRG.32614.1	Gb_Novel_miR461	Gb_39264	-0.845154	-0.845154	0.638232
MSTRG.32614.1	Gb_Novel_miR461	Gb_21187	-0.845154	-0.676123	0.74768
MSTRG.32614.1	Gb_Novel_miR461	Gb_05999	-0.845154	-0.676123	0.672206
MSTRG.32614.1	Gb_Novel_miR461	Gb_30585	-0.845154	-0.777542	0.637295
MSTRG.32614.1	Gb_Novel_miR461	Gb_18278	-0.845154	-0.777542	0.736251
MSTRG.32614.1	Gb_Novel_miR461	Gb_00810	-0.845154	-0.845154	0.76804
MSTRG.32614.1	Gb_Novel_miR461	Gb_04621	-0.845154	-0.845154	0.626929
MSTRG.32614.1	Gb_Novel_miR461	Gb_15603	-0.845154	-0.845154	0.811827
MSTRG.32614.1	Gb_Novel_miR461	Gb_02799	-0.845154	-0.676123	0.797449
MSTRG.32614.1	Gb_Novel_miR461	Gb_37220	-0.845154	-0.823193	0.879869
MSTRG.32614.1	Gb_Novel_miR461	Gb_16704	-0.845154	-0.676123	0.970736
MSTRG.32614.1	Gb_Novel_miR461	Gb_06000	-0.845154	-0.676123	0.626003
MSTRG.32614.1	Gb_Novel_miR461	Gb_11742	-0.845154	-0.676123	0.810632
MSTRG.32614.1	Gb_Novel_miR461	Gb_19606	-0.845154	-0.845154	0.877285
MSTRG.32614.1	Gb_Novel_miR461	Gb_27385	-0.845154	-0.676123	0.882657
MSTRG.32614.1	Gb_Novel_miR461	Gb_38950	-0.845154	-0.676123	0.953522
MSTRG.10867.2	Gb_Novel_miR228	Gb_30328	-0.676123	-0.676123	0.963382
MSTRG.10867.2	Gb_Novel_miR228	Gb_23441	-0.676123	-0.845154	0.813497
MSTRG.10867.2	Gb_Novel_miR228	Gb_23093	-0.676123	-0.777542	0.875887
MSTRG.10867.2	Gb_Novel_miR228	Gb_26856	-0.676123	-0.676123	0.934059
MSTRG.10867.2	Gb_Novel_miR228	Gb_06988	-0.676123	-0.676123	0.977819
MSTRG.10867.2	Gb_Novel_miR228	Gb_25822	-0.676123	-0.676123	0.773156
MSTRG.10867.2	Gb_Novel_miR228	Gb_29647	-0.676123	-0.676123	0.959651
MSTRG.10867.2	Gb_Novel_miR228	Gb_27977	-0.676123	-0.676123	0.894974
MSTRG.10867.2	Gb_Novel_miR228	Gb_13076	-0.676123	-0.676123	0.89169
MSTRG.10867.2	Gb_Novel_miR228	Gb_31493	-0.676123	-0.676123	0.660368
MSTRG.10867.2	Gb_Novel_miR228	Gb_14811	-0.676123	-0.646579	0.936248
MSTRG.10867.2	Gb_Novel_miR228	Gb_20245	-0.676123	-0.676123	0.842388
MSTRG.10867.2	Gb_Novel_miR228	Gb_06969	-0.676123	-0.676123	0.815768
MSTRG.10867.2	Gb_Novel_miR228	Gb_32320	-0.676123	-0.845154	0.843601
MSTRG.10867.2	Gb_Novel_miR228	Gb_23955	-0.676123	-0.676123	0.943887
MSTRG.10867.2	Gb_Novel_miR228	Gb_26858	-0.676123	-0.676123	0.946649
MSTRG.10867.2	Gb_Novel_miR228	Gb_33631	-0.676123	-0.676123	0.938457
MSTRG.10867.2	Gb_Novel_miR228	Gb_29807	-0.676123	-0.676123	0.945244
MSTRG.10867.2	Gb_Novel_miR228	Gb_28404	-0.676123	-0.676123	0.902676
MSTRG.10867.2	Gb_Novel_miR228	Gb_06986	-0.676123	-0.676123	0.936242
MSTRG.10867.2	Gb_Novel_miR228	Gb_07494	-0.676123	-0.676123	0.907886
MSTRG.10867.2	Gb_Novel_miR228	Gb_39459	-0.676123	-0.845154	0.636491
MSTRG.10867.2	Gb_Novel_miR228	Gb_03657	-0.676123	-0.676123	0.982106
MSTRG.10867.2	Gb_Novel_miR228	Gb_17355	-0.676123	-0.845154	0.778414
MSTRG.10867.2	Gb_Novel_miR228	Gb_32623	-0.676123	-0.646579	0.937546
MSTRG.10867.2	Gb_Novel_miR228	Gb_10346	-0.676123	-0.676123	0.798725
MSTRG.10867.2	Gb_Novel_miR228	Gb_00511	-0.676123	-0.845154	0.961606
MSTRG.31616.1	Gb_Novel_miR397	Gb_07065	-0.880406	-0.880406	0.872497
MSTRG.31616.1	Gb_Novel_miR397	Gb_06133	-0.880406	-0.941124	0.843864
MSTRG.31616.1	Gb_Novel_miR397	Gb_12414	-0.880406	-0.941124	0.895192
MSTRG.31616.1	Gb_Novel_miR397	Gb_39102	-0.880406	-0.941124	0.818607
MSTRG.31616.1	Gb_Novel_miR397	Gb_02144	-0.880406	-0.880406	0.883593
MSTRG.31616.1	Gb_Novel_miR397	Gb_41341	-0.880406	-0.698253	0.914842
MSTRG.31616.1	Gb_Novel_miR397	Gb_25003	-0.880406	-0.880406	0.716472
MSTRG.31616.1	Gb_Novel_miR397	Gb_32983	-0.880406	-0.880406	0.943596
MSTRG.31616.1	Gb_Novel_miR397	Gb_00259	-0.880406	-0.758971	0.888016
MSTRG.31616.1	Gb_Novel_miR397	Gb_08205	-0.880406	-0.698253	0.758129
MSTRG.31616.1	Gb_Novel_miR397	Gb_08300	-0.880406	-0.758971	0.939413
MSTRG.31616.1	Gb_Novel_miR397	Gb_36170	-0.880406	-0.698253	0.921665
MSTRG.31616.1	Gb_Novel_miR397	Gb_26165	-0.880406	-0.880406	0.886582
MSTRG.31616.1	Gb_Novel_miR397	Gb_25054	-0.880406	-0.941124	0.86108
MSTRG.31616.1	Gb_Novel_miR397	Gb_05735	-0.880406	-0.758971	0.663572
MSTRG.31616.1	Gb_Novel_miR397	Gb_05477	-0.880406	-0.758971	0.85767
MSTRG.31616.1	Gb_Novel_miR397	Gb_23410	-0.880406	-0.698253	0.946869
MSTRG.31616.1	Gb_Novel_miR397	Gb_06693	-0.880406	-0.698253	0.919361
MSTRG.31616.1	Gb_Novel_miR397	Gb_39686	-0.880406	-0.880406	0.894405
MSTRG.31616.1	Gb_Novel_miR397	Gb_40799	-0.880406	-0.880406	0.940415
MSTRG.31616.1	Gb_Novel_miR397	Gb_14703	-0.880406	-0.880406	0.916732
MSTRG.31616.1	Gb_Novel_miR397	Gb_24639	-0.880406	-0.880406	0.898039
MSTRG.31616.1	Gb_Novel_miR397	Gb_03527	-0.880406	-0.870968	0.714916
MSTRG.31616.1	Gb_Novel_miR397	Gb_34060	-0.880406	-0.698253	0.849713
MSTRG.31616.1	Gb_Novel_miR397	Gb_26672	-0.880406	-0.880406	0.927948
MSTRG.31616.1	Gb_Novel_miR397	Gb_37511	-0.880406	-0.941124	0.759453
MSTRG.31616.1	Gb_Novel_miR397	Gb_29258	-0.880406	-0.870968	0.910407
MSTRG.31616.1	Gb_Novel_miR397	Gb_26565	-0.880406	-0.698253	0.919185
MSTRG.31616.1	Gb_Novel_miR397	Gb_23731	-0.880406	-0.880406	0.677045
MSTRG.31616.1	Gb_Novel_miR397	Gb_11073	-0.880406	-0.941124	0.85184
MSTRG.31616.1	Gb_Novel_miR397	Gb_23924	-0.880406	-0.880406	0.974551
MSTRG.31616.1	Gb_Novel_miR397	Gb_10096	-0.880406	-0.758971	0.983316
MSTRG.31616.1	Gb_Novel_miR397	Gb_21361	-0.880406	-0.941124	0.72637
MSTRG.31616.1	Gb_Novel_miR397	Gb_03276	-0.880406	-0.924062	0.961484
MSTRG.31616.1	Gb_Novel_miR397	Gb_11994	-0.880406	-0.880406	0.639143
MSTRG.31616.1	Gb_Novel_miR397	Gb_11536	-0.880406	-0.880406	0.88785
MSTRG.31616.1	Gb_Novel_miR397	Gb_21015	-0.880406	-0.870968	0.920887
MSTRG.31616.1	Gb_Novel_miR397	Gb_06025	-0.880406	-0.758971	0.961086
MSTRG.31616.1	Gb_Novel_miR397	Gb_37950	-0.880406	-0.698253	0.867893
MSTRG.31616.1	Gb_Novel_miR397	Gb_24553	-0.880406	-0.758971	0.896882
MSTRG.22493.1	Gb_miR166b-5p	Gb_37561	-0.771429	-0.771429	0.677364
MSTRG.22493.1	Gb_miR166b-5p	Gb_04546	-0.771429	-0.714286	0.809063
MSTRG.22493.1	Gb_miR166b-5p	Gb_25106	-0.771429	-0.771429	0.611537
MSTRG.22493.1	Gb_miR166b-5p	Gb_17335	-0.771429	-0.828571	0.714593
MSTRG.22493.1	Gb_miR166b-5p	Gb_36163	-0.771429	-0.714286	0.758379
MSTRG.22493.1	Gb_miR166b-5p	Gb_38099	-0.771429	-0.771429	0.668652
MSTRG.22493.1	Gb_miR166b-5p	Gb_36678	-0.771429	-0.771429	0.956719
MSTRG.22493.1	Gb_miR166b-5p	Gb_29729	-0.771429	-0.942857	0.829387
MSTRG.22493.1	Gb_miR166b-5p	Gb_31283	-0.771429	-0.885714	0.978766
MSTRG.22493.1	Gb_miR166b-5p	Gb_12824	-0.771429	-0.657143	0.736837
MSTRG.22493.1	Gb_miR166b-5p	Gb_21723	-0.771429	-0.657143	0.851568
MSTRG.22493.1	Gb_miR166b-5p	Gb_34570	-0.771429	-0.828571	0.698398
MSTRG.22493.1	Gb_miR166b-5p	Gb_22358	-0.771429	-0.942857	0.882949
MSTRG.22493.1	Gb_miR166b-5p	Gb_27960	-0.771429	-0.885714	0.991354
MSTRG.22493.1	Gb_miR166b-5p	Gb_27784	-0.771429	-0.771429	0.808402
MSTRG.22493.1	Gb_miR166b-5p	Gb_06681	-0.771429	-0.771429	0.911875
MSTRG.22493.1	Gb_miR166b-5p	Gb_30204	-0.771429	-0.714286	0.686795
MSTRG.22493.1	Gb_miR166b-5p	Gb_23912	-0.771429	-0.714286	0.881715
MSTRG.40708.1	Gb_Novel_miR372	Gb_03117	-0.941124	-0.880406	0.908855
MSTRG.40708.1	Gb_Novel_miR372	Gb_30174	-0.941124	-0.698253	0.926702
MSTRG.40708.1	Gb_Novel_miR372	Gb_12859	-0.941124	-0.758971	0.92349
MSTRG.40708.1	Gb_Novel_miR372	Gb_15357	-0.941124	-0.880406	0.951692
MSTRG.40708.1	Gb_Novel_miR372	Gb_32866	-0.941124	-0.758971	0.697629
MSTRG.40708.1	Gb_Novel_miR372	Gb_41020	-0.941124	-0.880406	0.600002
MSTRG.40708.1	Gb_Novel_miR372	Gb_12002	-0.941124	-0.758971	0.958538
MSTRG.40708.1	Gb_Novel_miR372	Gb_13177	-0.941124	-0.758971	0.830787
MSTRG.40708.1	Gb_Novel_miR372	Gb_14369	-0.941124	-0.698253	0.972945
MSTRG.40708.1	Gb_Novel_miR372	Gb_09202	-0.941124	-0.758971	0.954527
MSTRG.40708.1	Gb_Novel_miR372	Gb_22175	-0.941124	-0.698253	0.917594
MSTRG.40708.1	Gb_Novel_miR372	Gb_36710	-0.941124	-0.758971	0.910588
MSTRG.40708.1	Gb_Novel_miR372	Gb_17234	-0.941124	-0.698253	0.902991
MSTRG.40708.1	Gb_Novel_miR372	Gb_15734	-0.941124	-0.698253	0.811528
MSTRG.40708.1	Gb_Novel_miR372	Gb_04722	-0.941124	-0.758971	0.735841
MSTRG.40708.1	Gb_Novel_miR372	Gb_09056	-0.941124	-0.758971	0.694798
MSTRG.40708.1	Gb_Novel_miR372	Gb_05413	-0.941124	-0.880406	0.685539
MSTRG.40708.1	Gb_Novel_miR372	Gb_06463	-0.941124	-0.880406	0.838673
MSTRG.40708.1	Gb_Novel_miR372	Gb_09991	-0.941124	-0.758971	0.636636
MSTRG.40708.1	Gb_Novel_miR372	Gb_00511	-0.941124	-0.880406	0.767507
MSTRG.40708.1	Gb_Novel_miR372	Gb_37759	-0.941124	-0.758971	0.856032
MSTRG.40708.1	Gb_Novel_miR372	Gb_28653	-0.941124	-0.941124	0.722212
MSTRG.40708.1	Gb_Novel_miR372	Gb_20698	-0.941124	-0.698253	0.952456
MSTRG.40708.1	Gb_Novel_miR372	Gb_38119	-0.941124	-0.880406	0.821464
MSTRG.40708.1	Gb_Novel_miR372	Gb_16307	-0.941124	-0.698253	0.93698
MSTRG.40708.1	Gb_Novel_miR372	Gb_41690	-0.941124	-0.698253	0.632871
MSTRG.40708.1	Gb_Novel_miR372	Gb_16308	-0.941124	-0.758971	0.948462
MSTRG.40708.1	Gb_Novel_miR372	Gb_28026	-0.941124	-0.758971	0.957707
MSTRG.40708.1	Gb_Novel_miR372	Gb_12854	-0.941124	-0.758971	0.920496
MSTRG.40708.1	Gb_Novel_miR372	Gb_07830	-0.941124	-0.758971	0.624228
MSTRG.40708.1	Gb_Novel_miR372	Gb_37713	-0.941124	-0.880406	0.799072
MSTRG.40708.1	Gb_Novel_miR372	Gb_20238	-0.941124	-0.758971	0.883371
MSTRG.16722.1	Gb_miR166b-5p	Gb_37561	-0.942857	-0.771429	0.890432
MSTRG.16722.1	Gb_miR166b-5p	Gb_04546	-0.942857	-0.714286	0.903851
MSTRG.16722.1	Gb_miR166b-5p	Gb_25106	-0.942857	-0.771429	0.726974
MSTRG.16722.1	Gb_miR166b-5p	Gb_17335	-0.942857	-0.828571	0.854055
MSTRG.16722.1	Gb_miR166b-5p	Gb_38829	-0.942857	-0.777542	0.679206
MSTRG.16722.1	Gb_miR166b-5p	Gb_36163	-0.942857	-0.714286	0.803575
MSTRG.16722.1	Gb_miR166b-5p	Gb_38099	-0.942857	-0.771429	0.84307
MSTRG.16722.1	Gb_miR166b-5p	Gb_12008	-0.942857	-0.771429	0.761
MSTRG.16722.1	Gb_miR166b-5p	Gb_36678	-0.942857	-0.771429	0.915173
MSTRG.16722.1	Gb_miR166b-5p	Gb_29729	-0.942857	-0.942857	0.906803
MSTRG.16722.1	Gb_miR166b-5p	Gb_31283	-0.942857	-0.885714	0.925004
MSTRG.16722.1	Gb_miR166b-5p	Gb_04932	-0.942857	-0.828571	0.728803
MSTRG.16722.1	Gb_miR166b-5p	Gb_12824	-0.942857	-0.657143	0.641782
MSTRG.16722.1	Gb_miR166b-5p	Gb_21723	-0.942857	-0.657143	0.788828
MSTRG.16722.1	Gb_miR166b-5p	Gb_34570	-0.942857	-0.828571	0.855842
MSTRG.16722.1	Gb_miR166b-5p	Gb_22358	-0.942857	-0.942857	0.933054
MSTRG.16722.1	Gb_miR166b-5p	Gb_27960	-0.942857	-0.885714	0.915451
MSTRG.16722.1	Gb_miR166b-5p	Gb_27784	-0.942857	-0.771429	0.935727
MSTRG.16722.1	Gb_miR166b-5p	Gb_06681	-0.942857	-0.771429	0.85516
MSTRG.16722.1	Gb_miR166b-5p	Gb_30204	-0.942857	-0.714286	0.781795
MSTRG.16722.1	Gb_miR166b-5p	Gb_23912	-0.942857	-0.714286	0.788404
MSTRG.37197.1	Gb_Novel_miR369	Gb_29836	-0.880406	-0.941124	0.961283
MSTRG.37197.1	Gb_Novel_miR369	Gb_33494	-0.880406	-0.941124	0.867299
MSTRG.37197.1	Gb_Novel_miR369	Gb_22656	-0.880406	-0.758971	0.957106
MSTRG.37197.1	Gb_Novel_miR369	Gb_06070	-0.880406	-0.880406	0.990227
MSTRG.37197.1	Gb_Novel_miR369	Gb_15721	-0.880406	-0.880406	0.910449
MSTRG.37197.1	Gb_Novel_miR369	Gb_31441	-0.880406	-0.758971	0.975209
MSTRG.37197.1	Gb_Novel_miR369	Gb_36556	-0.880406	-0.758971	0.937415
MSTRG.37197.1	Gb_Novel_miR369	Gb_35998	-0.880406	-0.758971	0.827925
MSTRG.37197.1	Gb_Novel_miR369	Gb_39014	-0.880406	-0.758971	0.926981
MSTRG.37197.1	Gb_Novel_miR369	Gb_28501	-0.880406	-0.880406	0.989898
MSTRG.37197.1	Gb_Novel_miR369	Gb_15548	-0.880406	-0.880406	0.931309
MSTRG.37197.1	Gb_Novel_miR369	Gb_18637	-0.880406	-0.758971	0.974474
MSTRG.37197.1	Gb_Novel_miR369	Gb_25645	-0.880406	-0.880406	0.952717
MSTRG.37197.1	Gb_Novel_miR369	Gb_17992	-0.880406	-0.698253	0.954076
MSTRG.37197.1	Gb_Novel_miR369	Gb_41482	-0.880406	-0.941124	0.933603
MSTRG.37197.1	Gb_Novel_miR369	Gb_23159	-0.880406	-0.880406	0.968491
MSTRG.37197.1	Gb_Novel_miR369	Gb_17764	-0.880406	-0.758971	0.936262
MSTRG.37197.1	Gb_Novel_miR369	Gb_39235	-0.880406	-0.880406	0.948987
MSTRG.37197.1	Gb_Novel_miR369	Gb_11652	-0.880406	-0.880406	0.755597
MSTRG.37197.1	Gb_Novel_miR369	Gb_03770	-0.880406	-0.698253	0.852595
MSTRG.37197.1	Gb_Novel_miR369	Gb_04430	-0.880406	-0.880406	0.910434
MSTRG.37197.1	Gb_Novel_miR369	Gb_10368	-0.880406	-0.880406	0.973735
MSTRG.37197.1	Gb_Novel_miR369	Gb_40091	-0.880406	-0.698253	0.90887
MSTRG.37197.1	Gb_Novel_miR369	Gb_24056	-0.880406	-0.880406	0.875667
MSTRG.37197.1	Gb_Novel_miR369	Gb_31208	-0.880406	-0.941124	0.607855
MSTRG.37197.1	Gb_Novel_miR369	Gb_12119	-0.880406	-0.941124	0.964761
MSTRG.37197.1	Gb_Novel_miR369	Gb_06025	-0.880406	-0.880406	0.933439
MSTRG.37197.1	Gb_Novel_miR369	Gb_30642	-0.880406	-0.941124	0.949158
MSTRG.37197.1	Gb_Novel_miR369	Gb_30679	-0.880406	-0.870968	0.90342
MSTRG.37197.1	Gb_Novel_miR369	Gb_06792	-0.880406	-0.880406	0.925752
MSTRG.37197.1	Gb_Novel_miR369	Gb_04508	-0.880406	-0.758971	0.73877
MSTRG.37197.1	Gb_Novel_miR369	Gb_20345	-0.880406	-0.941124	0.860327
MSTRG.37197.1	Gb_Novel_miR369	Gb_39270	-0.880406	-0.870968	0.892077
MSTRG.37197.1	Gb_Novel_miR369	Gb_33379	-0.880406	-0.880406	0.995302
MSTRG.37197.1	Gb_Novel_miR369	Gb_00195	-0.880406	-0.880406	0.932719
MSTRG.37197.1	Gb_Novel_miR369	Gb_23055	-0.880406	-0.880406	0.972945
MSTRG.37197.1	Gb_Novel_miR369	Gb_24085	-0.880406	-0.941124	0.890049
MSTRG.37197.1	Gb_Novel_miR369	Gb_26654	-0.880406	-0.880406	0.781033
MSTRG.37197.1	Gb_Novel_miR369	Gb_03437	-0.880406	-0.758971	0.982018
MSTRG.37197.1	Gb_Novel_miR369	Gb_16611	-0.880406	-0.698253	0.92929
MSTRG.37197.1	Gb_Novel_miR369	Gb_14629	-0.880406	-0.941124	0.963251
MSTRG.37197.1	Gb_Novel_miR369	Gb_07254	-0.880406	-0.880406	0.770945
MSTRG.5859.1	Gb_Novel_miR369	Gb_29836	-0.758971	-0.941124	0.798007
MSTRG.5859.1	Gb_Novel_miR369	Gb_22656	-0.758971	-0.758971	0.845105
MSTRG.5859.1	Gb_Novel_miR369	Gb_06070	-0.758971	-0.880406	0.82233
MSTRG.5859.1	Gb_Novel_miR369	Gb_15721	-0.758971	-0.880406	0.973506
MSTRG.5859.1	Gb_Novel_miR369	Gb_31441	-0.758971	-0.758971	0.7061
MSTRG.5859.1	Gb_Novel_miR369	Gb_36556	-0.758971	-0.758971	0.87303
MSTRG.5859.1	Gb_Novel_miR369	Gb_39014	-0.758971	-0.758971	0.748449
MSTRG.5859.1	Gb_Novel_miR369	Gb_28501	-0.758971	-0.880406	0.843346
MSTRG.5859.1	Gb_Novel_miR369	Gb_15548	-0.758971	-0.880406	0.969637
MSTRG.5859.1	Gb_Novel_miR369	Gb_18637	-0.758971	-0.758971	0.743641
MSTRG.5859.1	Gb_Novel_miR369	Gb_25645	-0.758971	-0.880406	0.640161
MSTRG.5859.1	Gb_Novel_miR369	Gb_17992	-0.758971	-0.698253	0.885659
MSTRG.5859.1	Gb_Novel_miR369	Gb_41482	-0.758971	-0.941124	0.896583
MSTRG.5859.1	Gb_Novel_miR369	Gb_23159	-0.758971	-0.880406	0.742142
MSTRG.5859.1	Gb_Novel_miR369	Gb_17764	-0.758971	-0.758971	0.834977
MSTRG.5859.1	Gb_Novel_miR369	Gb_39235	-0.758971	-0.880406	0.928779
MSTRG.5859.1	Gb_Novel_miR369	Gb_11652	-0.758971	-0.880406	0.845823
MSTRG.5859.1	Gb_Novel_miR369	Gb_03770	-0.758971	-0.698253	0.796626
MSTRG.5859.1	Gb_Novel_miR369	Gb_04430	-0.758971	-0.880406	0.775995
MSTRG.5859.1	Gb_Novel_miR369	Gb_10368	-0.758971	-0.880406	0.767249
MSTRG.5859.1	Gb_Novel_miR369	Gb_40091	-0.758971	-0.698253	0.910574
MSTRG.5859.1	Gb_Novel_miR369	Gb_24056	-0.758971	-0.880406	0.957023
MSTRG.5859.1	Gb_Novel_miR369	Gb_31208	-0.758971	-0.941124	0.875604
MSTRG.5859.1	Gb_Novel_miR369	Gb_12119	-0.758971	-0.941124	0.703989
MSTRG.5859.1	Gb_Novel_miR369	Gb_06025	-0.758971	-0.880406	0.851723
MSTRG.5859.1	Gb_Novel_miR369	Gb_30642	-0.758971	-0.941124	0.731357
MSTRG.5859.1	Gb_Novel_miR369	Gb_30679	-0.758971	-0.870968	0.880005
MSTRG.5859.1	Gb_Novel_miR369	Gb_06792	-0.758971	-0.880406	0.845044
MSTRG.5859.1	Gb_Novel_miR369	Gb_04508	-0.758971	-0.758971	0.93454
MSTRG.5859.1	Gb_Novel_miR369	Gb_20345	-0.758971	-0.941124	0.842108
MSTRG.5859.1	Gb_Novel_miR369	Gb_33379	-0.758971	-0.880406	0.828057
MSTRG.5859.1	Gb_Novel_miR369	Gb_00195	-0.758971	-0.880406	0.785689
MSTRG.5859.1	Gb_Novel_miR369	Gb_23055	-0.758971	-0.880406	0.910813
MSTRG.5859.1	Gb_Novel_miR369	Gb_24085	-0.758971	-0.941124	0.944579
MSTRG.5859.1	Gb_Novel_miR369	Gb_26654	-0.758971	-0.880406	0.993021
MSTRG.5859.1	Gb_Novel_miR369	Gb_03437	-0.758971	-0.758971	0.860928
MSTRG.5859.1	Gb_Novel_miR369	Gb_16611	-0.758971	-0.698253	0.882166
MSTRG.5859.1	Gb_Novel_miR369	Gb_14629	-0.758971	-0.941124	0.818518
MSTRG.5859.1	Gb_Novel_miR369	Gb_07254	-0.758971	-0.880406	0.981451
MSTRG.37884.1	Gb_Novel_miR040	Gb_35959	-0.777542	-0.845154	0.799048
MSTRG.37884.1	Gb_Novel_miR040	Gb_16163	-0.777542	-0.676123	0.823576
MSTRG.37884.1	Gb_Novel_miR040	Gb_39000	-0.777542	-0.845154	0.935173
MSTRG.37884.1	Gb_Novel_miR040	Gb_12235	-0.777542	-0.823193	0.906431
MSTRG.35090.1	Gb_Novel_miR362	Gb_03545	-0.654654	-0.654654	0.787877
MSTRG.35090.1	Gb_Novel_miR362	Gb_32942	-0.654654	-0.654654	0.946017
MSTRG.35090.1	Gb_Novel_miR362	Gb_39383	-0.654654	-0.654654	0.955937
MSTRG.35090.1	Gb_Novel_miR362	Gb_23093	-0.654654	-0.654654	0.664489
MSTRG.44259.1	Gb_Novel_miR181	Gb_28373	-0.698253	-0.870968	0.961025
MSTRG.44259.1	Gb_Novel_miR181	Gb_10410	-0.698253	-0.758971	0.898397
MSTRG.44259.1	Gb_Novel_miR181	Gb_01047	-0.698253	-0.880406	0.692638
MSTRG.44259.1	Gb_Novel_miR181	Gb_21274	-0.698253	-0.870968	0.897188
MSTRG.44259.1	Gb_Novel_miR181	Gb_00785	-0.698253	-0.758971	0.747714
MSTRG.44259.1	Gb_Novel_miR181	Gb_13177	-0.698253	-0.941124	0.847576
MSTRG.44259.1	Gb_Novel_miR181	Gb_24404	-0.698253	-0.758971	0.811596
MSTRG.44259.1	Gb_Novel_miR181	Gb_19839	-0.698253	-0.880406	0.932934
MSTRG.44259.1	Gb_Novel_miR181	Gb_16936	-0.698253	-0.698253	0.779772
MSTRG.44259.1	Gb_Novel_miR181	Gb_27685	-0.698253	-0.870968	0.824957
MSTRG.44259.1	Gb_Novel_miR181	Gb_19632	-0.698253	-0.758971	0.971659
MSTRG.44259.1	Gb_Novel_miR181	Gb_19737	-0.698253	-0.758971	0.971696
MSTRG.44259.1	Gb_Novel_miR181	Gb_15174	-0.698253	-0.758971	0.766969
MSTRG.44259.1	Gb_Novel_miR181	Gb_36985	-0.698253	-0.941124	0.908026
MSTRG.44259.1	Gb_Novel_miR181	Gb_10411	-0.698253	-0.758971	0.929787
MSTRG.44259.1	Gb_Novel_miR181	Gb_17770	-0.698253	-0.880406	0.869441
MSTRG.44259.1	Gb_Novel_miR181	Gb_13063	-0.698253	-0.880406	0.890789
MSTRG.44259.1	Gb_Novel_miR181	Gb_17780	-0.698253	-0.698253	0.711035
MSTRG.44259.1	Gb_Novel_miR181	Gb_18428	-0.698253	-0.758971	0.66498
MSTRG.44259.1	Gb_Novel_miR181	Gb_10283	-0.698253	-0.698253	0.616642
MSTRG.36586.1	Gb_Novel_miR369	Gb_29836	-0.758971	-0.941124	0.824597
MSTRG.36586.1	Gb_Novel_miR369	Gb_33494	-0.758971	-0.941124	0.944301
MSTRG.36586.1	Gb_Novel_miR369	Gb_22656	-0.758971	-0.758971	0.942937
MSTRG.36586.1	Gb_Novel_miR369	Gb_06070	-0.758971	-0.880406	0.921621
MSTRG.36586.1	Gb_Novel_miR369	Gb_15721	-0.758971	-0.880406	0.755765
MSTRG.36586.1	Gb_Novel_miR369	Gb_31441	-0.758971	-0.758971	0.913442
MSTRG.36586.1	Gb_Novel_miR369	Gb_36556	-0.758971	-0.758971	0.867264
MSTRG.36586.1	Gb_Novel_miR369	Gb_35998	-0.758971	-0.758971	0.970699
MSTRG.36586.1	Gb_Novel_miR369	Gb_39014	-0.758971	-0.758971	0.746649
MSTRG.36586.1	Gb_Novel_miR369	Gb_28501	-0.758971	-0.880406	0.908521
MSTRG.36586.1	Gb_Novel_miR369	Gb_15548	-0.758971	-0.880406	0.750077
MSTRG.36586.1	Gb_Novel_miR369	Gb_18637	-0.758971	-0.758971	0.945428
MSTRG.36586.1	Gb_Novel_miR369	Gb_25645	-0.758971	-0.880406	0.900569
MSTRG.36586.1	Gb_Novel_miR369	Gb_17992	-0.758971	-0.698253	0.884798
MSTRG.36586.1	Gb_Novel_miR369	Gb_41482	-0.758971	-0.941124	0.744497
MSTRG.36586.1	Gb_Novel_miR369	Gb_23159	-0.758971	-0.880406	0.925311
MSTRG.36586.1	Gb_Novel_miR369	Gb_17764	-0.758971	-0.758971	0.948878
MSTRG.36586.1	Gb_Novel_miR369	Gb_39235	-0.758971	-0.880406	0.815414
MSTRG.36586.1	Gb_Novel_miR369	Gb_11652	-0.758971	-0.880406	0.792931
MSTRG.36586.1	Gb_Novel_miR369	Gb_03770	-0.758971	-0.698253	0.611742
MSTRG.36586.1	Gb_Novel_miR369	Gb_04430	-0.758971	-0.880406	0.916894
MSTRG.36586.1	Gb_Novel_miR369	Gb_10368	-0.758971	-0.880406	0.857184
MSTRG.36586.1	Gb_Novel_miR369	Gb_40091	-0.758971	-0.698253	0.809754
MSTRG.36586.1	Gb_Novel_miR369	Gb_24056	-0.758971	-0.880406	0.731989
MSTRG.36586.1	Gb_Novel_miR369	Gb_12119	-0.758971	-0.941124	0.971532
MSTRG.36586.1	Gb_Novel_miR369	Gb_06025	-0.758971	-0.880406	0.926061
MSTRG.36586.1	Gb_Novel_miR369	Gb_30642	-0.758971	-0.941124	0.958645
MSTRG.36586.1	Gb_Novel_miR369	Gb_30679	-0.758971	-0.870968	0.692937
MSTRG.36586.1	Gb_Novel_miR369	Gb_06792	-0.758971	-0.880406	0.722239
MSTRG.36586.1	Gb_Novel_miR369	Gb_20345	-0.758971	-0.941124	0.862809
MSTRG.36586.1	Gb_Novel_miR369	Gb_39270	-0.758971	-0.870968	0.853825
MSTRG.36586.1	Gb_Novel_miR369	Gb_33379	-0.758971	-0.880406	0.922502
MSTRG.36586.1	Gb_Novel_miR369	Gb_00195	-0.758971	-0.880406	0.904728
MSTRG.36586.1	Gb_Novel_miR369	Gb_23055	-0.758971	-0.880406	0.860436
MSTRG.36586.1	Gb_Novel_miR369	Gb_24085	-0.758971	-0.941124	0.689381
MSTRG.36586.1	Gb_Novel_miR369	Gb_03437	-0.758971	-0.758971	0.93444
MSTRG.36586.1	Gb_Novel_miR369	Gb_16611	-0.758971	-0.698253	0.908031
MSTRG.36586.1	Gb_Novel_miR369	Gb_14629	-0.758971	-0.941124	0.95506
MSTRG.36586.1	Gb_Novel_miR369	Gb_07254	-0.758971	-0.880406	0.625034
MSTRG.35079.1	Gb_Novel_miR084	Gb_40872	-0.758971	-0.880406	0.934708
MSTRG.35079.1	Gb_Novel_miR084	Gb_19221	-0.758971	-0.758971	0.723206
MSTRG.35079.1	Gb_Novel_miR084	Gb_06677	-0.758971	-0.758971	0.85042
MSTRG.35079.1	Gb_Novel_miR084	Gb_41497	-0.758971	-0.758971	0.902472
MSTRG.35079.1	Gb_Novel_miR084	Gb_37343	-0.758971	-0.941124	0.726149
MSTRG.35079.1	Gb_Novel_miR084	Gb_28732	-0.758971	-0.758971	0.954564
MSTRG.35079.1	Gb_Novel_miR084	Gb_20681	-0.758971	-0.880406	0.800002
MSTRG.35079.1	Gb_Novel_miR084	Gb_41640	-0.758971	-0.758971	0.990834
MSTRG.35079.1	Gb_Novel_miR084	Gb_02915	-0.758971	-0.880406	0.642815
MSTRG.35079.1	Gb_Novel_miR084	Gb_00453	-0.758971	-0.698253	0.969064
MSTRG.35079.1	Gb_Novel_miR084	Gb_01662	-0.758971	-0.698253	0.781475
MSTRG.35079.1	Gb_Novel_miR084	Gb_28583	-0.758971	-0.880406	0.849054
MSTRG.35079.1	Gb_Novel_miR084	Gb_14908	-0.758971	-0.758971	0.948851
MSTRG.35079.1	Gb_Novel_miR084	Gb_07598	-0.758971	-0.758971	0.72832
MSTRG.35079.1	Gb_Novel_miR084	Gb_00760	-0.758971	-0.941124	0.949093
MSTRG.35079.1	Gb_Novel_miR084	Gb_27386	-0.758971	-0.698253	0.892184
MSTRG.35079.1	Gb_Novel_miR084	Gb_05689	-0.758971	-0.880406	0.962937
MSTRG.35079.1	Gb_Novel_miR084	Gb_10993	-0.758971	-0.758971	0.939736
MSTRG.35079.1	Gb_Novel_miR084	Gb_26601	-0.758971	-0.698253	0.983627
MSTRG.35079.1	Gb_Novel_miR084	Gb_34285	-0.758971	-0.698253	0.624737
MSTRG.35079.1	Gb_Novel_miR084	Gb_20242	-0.758971	-0.698253	0.846754
MSTRG.35079.1	Gb_Novel_miR084	Gb_04488	-0.758971	-0.880406	0.980194
MSTRG.35079.1	Gb_Novel_miR084	Gb_11518	-0.758971	-0.941124	0.954702
MSTRG.35079.1	Gb_Novel_miR084	Gb_09248	-0.758971	-0.758971	0.921456
MSTRG.35079.1	Gb_Novel_miR084	Gb_39366	-0.758971	-0.758971	0.870782
MSTRG.35079.1	Gb_Novel_miR084	Gb_34570	-0.758971	-0.758971	0.926507
MSTRG.35079.1	Gb_Novel_miR084	Gb_25877	-0.758971	-0.880406	0.985471
MSTRG.35079.1	Gb_Novel_miR084	Gb_30625	-0.758971	-0.758971	0.990969
MSTRG.35079.1	Gb_Novel_miR084	Gb_36618	-0.758971	-0.698253	0.874193
MSTRG.35079.1	Gb_Novel_miR084	Gb_03995	-0.758971	-0.941124	0.842977
MSTRG.35079.1	Gb_Novel_miR084	Gb_11742	-0.758971	-0.698253	0.953018
MSTRG.35079.1	Gb_Novel_miR084	Gb_22175	-0.758971	-0.758971	0.936404
MSTRG.35079.1	Gb_Novel_miR084	Gb_32894	-0.758971	-0.698253	0.968223
MSTRG.35079.1	Gb_Novel_miR084	Gb_25163	-0.758971	-0.758971	0.910668
MSTRG.35079.1	Gb_Novel_miR084	Gb_08185	-0.758971	-0.880406	0.933845
MSTRG.35079.1	Gb_Novel_miR084	Gb_21409	-0.758971	-0.758971	0.929559
MSTRG.35079.1	Gb_Novel_miR084	Gb_17859	-0.758971	-0.870968	0.894182
MSTRG.35079.1	Gb_Novel_miR084	Gb_02268	-0.758971	-0.758971	0.966431
MSTRG.35079.1	Gb_Novel_miR084	Gb_38348	-0.758971	-0.698253	0.786285
MSTRG.35079.1	Gb_Novel_miR084	Gb_31910	-0.758971	-0.698253	0.977201
MSTRG.35079.1	Gb_Novel_miR084	Gb_41706	-0.758971	-0.880406	0.777752
MSTRG.44161.1	Gb_Novel_miR364	Gb_28209	-0.777542	-0.777542	0.910912
MSTRG.44161.1	Gb_Novel_miR364	Gb_34617	-0.777542	-0.845154	0.90617
MSTRG.44161.1	Gb_Novel_miR364	Gb_35378	-0.777542	-0.845154	0.824921
MSTRG.44161.1	Gb_Novel_miR364	Gb_18869	-0.777542	-0.676123	0.699937
MSTRG.44161.1	Gb_Novel_miR364	Gb_25085	-0.777542	-0.676123	0.736512
MSTRG.44161.1	Gb_Novel_miR364	Gb_24459	-0.777542	-0.676123	0.949465
MSTRG.44161.1	Gb_Novel_miR364	Gb_08167	-0.777542	-0.777542	0.893701
MSTRG.44161.1	Gb_Novel_miR364	Gb_09175	-0.777542	-0.845154	0.961498
MSTRG.44161.1	Gb_Novel_miR364	Gb_32088	-0.777542	-0.845154	0.725718
MSTRG.44161.1	Gb_Novel_miR364	Gb_19024	-0.777542	-0.845154	0.828425
MSTRG.44161.1	Gb_Novel_miR364	Gb_03657	-0.777542	-0.845154	0.846077
MSTRG.44161.1	Gb_Novel_miR364	Gb_16840	-0.777542	-0.676123	0.659061
MSTRG.44161.1	Gb_Novel_miR364	Gb_08066	-0.777542	-0.845154	0.758488
MSTRG.44161.1	Gb_Novel_miR364	Gb_00092	-0.777542	-0.676123	0.704236
MSTRG.44161.1	Gb_Novel_miR364	Gb_16450	-0.777542	-0.676123	0.80237
MSTRG.44161.1	Gb_Novel_miR364	Gb_11410	-0.777542	-0.777542	0.871925
MSTRG.44161.1	Gb_Novel_miR364	Gb_18089	-0.777542	-0.845154	0.86952
MSTRG.44161.1	Gb_Novel_miR364	Gb_38119	-0.777542	-0.676123	0.94094
MSTRG.44161.1	Gb_Novel_miR364	Gb_25440	-0.777542	-0.777542	0.803339
MSTRG.44161.1	Gb_Novel_miR364	Gb_07189	-0.777542	-0.845154	0.710168
MSTRG.44161.1	Gb_Novel_miR364	Gb_00093	-0.777542	-0.676123	0.706663
MSTRG.44161.1	Gb_Novel_miR364	Gb_34450	-0.777542	-0.845154	0.833193
MSTRG.44161.1	Gb_Novel_miR364	Gb_11184	-0.777542	-0.777542	0.866858
MSTRG.44161.1	Gb_Novel_miR364	Gb_07298	-0.777542	-0.845154	0.645636
MSTRG.44161.1	Gb_Novel_miR364	Gb_29663	-0.777542	-0.777542	0.96136
MSTRG.16722.1	Gb_Novel_miR225	Gb_05089	-0.654654	-0.654654	0.84328
MSTRG.16722.1	Gb_Novel_miR225	Gb_38204	-0.654654	-0.654654	0.850308
MSTRG.16722.1	Gb_Novel_miR225	Gb_18023	-0.654654	-0.654654	0.962665
MSTRG.16722.1	Gb_Novel_miR225	Gb_10627	-0.654654	-0.654654	0.835058
MSTRG.16722.1	Gb_Novel_miR225	Gb_36072	-0.654654	-0.654654	0.935652
MSTRG.16722.1	Gb_Novel_miR225	Gb_25385	-0.654654	-0.654654	0.955711
MSTRG.16722.1	Gb_Novel_miR225	Gb_08982	-0.654654	-0.654654	0.808785
MSTRG.16722.1	Gb_Novel_miR225	Gb_11178	-0.654654	-0.654654	0.688025
MSTRG.15426.1	Gb_Novel_miR369	Gb_29836	-0.698253	-0.941124	0.939951
MSTRG.15426.1	Gb_Novel_miR369	Gb_33494	-0.698253	-0.941124	0.820108
MSTRG.15426.1	Gb_Novel_miR369	Gb_22656	-0.698253	-0.758971	0.974605
MSTRG.15426.1	Gb_Novel_miR369	Gb_06070	-0.698253	-0.880406	0.976981
MSTRG.15426.1	Gb_Novel_miR369	Gb_15721	-0.698253	-0.880406	0.893082
MSTRG.15426.1	Gb_Novel_miR369	Gb_31441	-0.698253	-0.758971	0.957358
MSTRG.15426.1	Gb_Novel_miR369	Gb_36556	-0.698253	-0.758971	0.953821
MSTRG.15426.1	Gb_Novel_miR369	Gb_35998	-0.698253	-0.758971	0.859585
MSTRG.15426.1	Gb_Novel_miR369	Gb_39014	-0.698253	-0.758971	0.901522
MSTRG.15426.1	Gb_Novel_miR369	Gb_28501	-0.698253	-0.880406	0.974837
MSTRG.15426.1	Gb_Novel_miR369	Gb_15548	-0.698253	-0.880406	0.902707
MSTRG.15426.1	Gb_Novel_miR369	Gb_18637	-0.698253	-0.758971	0.98105
MSTRG.15426.1	Gb_Novel_miR369	Gb_25645	-0.698253	-0.880406	0.924748
MSTRG.15426.1	Gb_Novel_miR369	Gb_17992	-0.698253	-0.698253	0.974133
MSTRG.15426.1	Gb_Novel_miR369	Gb_41482	-0.698253	-0.941124	0.856006
MSTRG.15426.1	Gb_Novel_miR369	Gb_23159	-0.698253	-0.880406	0.953911
MSTRG.15426.1	Gb_Novel_miR369	Gb_17764	-0.698253	-0.758971	0.952717
MSTRG.15426.1	Gb_Novel_miR369	Gb_39235	-0.698253	-0.880406	0.889651
MSTRG.15426.1	Gb_Novel_miR369	Gb_11652	-0.698253	-0.880406	0.754111
MSTRG.15426.1	Gb_Novel_miR369	Gb_03770	-0.698253	-0.698253	0.867803
MSTRG.15426.1	Gb_Novel_miR369	Gb_04430	-0.698253	-0.880406	0.887195
MSTRG.15426.1	Gb_Novel_miR369	Gb_10368	-0.698253	-0.880406	0.87519
MSTRG.15426.1	Gb_Novel_miR369	Gb_40091	-0.698253	-0.698253	0.960472
MSTRG.15426.1	Gb_Novel_miR369	Gb_24056	-0.698253	-0.880406	0.888403
MSTRG.15426.1	Gb_Novel_miR369	Gb_12119	-0.698253	-0.941124	0.940185
MSTRG.15426.1	Gb_Novel_miR369	Gb_06025	-0.698253	-0.880406	0.94504
MSTRG.15426.1	Gb_Novel_miR369	Gb_30642	-0.698253	-0.941124	0.916071
MSTRG.15426.1	Gb_Novel_miR369	Gb_30679	-0.698253	-0.870968	0.892683
MSTRG.15426.1	Gb_Novel_miR369	Gb_06792	-0.698253	-0.880406	0.899272
MSTRG.15426.1	Gb_Novel_miR369	Gb_04508	-0.698253	-0.758971	0.791032
MSTRG.15426.1	Gb_Novel_miR369	Gb_20345	-0.698253	-0.941124	0.83012
MSTRG.15426.1	Gb_Novel_miR369	Gb_39270	-0.698253	-0.870968	0.869569
MSTRG.15426.1	Gb_Novel_miR369	Gb_33379	-0.698253	-0.880406	0.967931
MSTRG.15426.1	Gb_Novel_miR369	Gb_00195	-0.698253	-0.880406	0.904625
MSTRG.15426.1	Gb_Novel_miR369	Gb_23055	-0.698253	-0.880406	0.946718
MSTRG.15426.1	Gb_Novel_miR369	Gb_24085	-0.698253	-0.941124	0.866907
MSTRG.15426.1	Gb_Novel_miR369	Gb_26654	-0.698253	-0.880406	0.771017
MSTRG.15426.1	Gb_Novel_miR369	Gb_03437	-0.698253	-0.758971	0.976417
MSTRG.15426.1	Gb_Novel_miR369	Gb_16611	-0.698253	-0.698253	0.955625
MSTRG.15426.1	Gb_Novel_miR369	Gb_14629	-0.698253	-0.941124	0.954451
MSTRG.15426.1	Gb_Novel_miR369	Gb_07254	-0.698253	-0.880406	0.755279
MSTRG.29907.1	Gb_Novel_miR461	Gb_36700	-0.676123	-0.777542	0.66223
MSTRG.29907.1	Gb_Novel_miR461	Gb_07512	-0.676123	-0.845154	0.835161
MSTRG.29907.1	Gb_Novel_miR461	Gb_17335	-0.676123	-0.845154	0.747971
MSTRG.29907.1	Gb_Novel_miR461	Gb_21185	-0.676123	-0.676123	0.759753
MSTRG.29907.1	Gb_Novel_miR461	Gb_20174	-0.676123	-0.845154	0.957253
MSTRG.29907.1	Gb_Novel_miR461	Gb_19083	-0.676123	-0.845154	0.653074
MSTRG.29907.1	Gb_Novel_miR461	Gb_32370	-0.676123	-0.777542	0.735857
MSTRG.29907.1	Gb_Novel_miR461	Gb_21186	-0.676123	-0.646579	0.883339
MSTRG.29907.1	Gb_Novel_miR461	Gb_07550	-0.676123	-0.676123	0.809626
MSTRG.29907.1	Gb_Novel_miR461	Gb_30825	-0.676123	-0.676123	0.933332
MSTRG.29907.1	Gb_Novel_miR461	Gb_07922	-0.676123	-0.845154	0.908268
MSTRG.29907.1	Gb_Novel_miR461	Gb_18394	-0.676123	-0.676123	0.654704
MSTRG.29907.1	Gb_Novel_miR461	Gb_30204	-0.676123	-0.676123	0.808378
MSTRG.29907.1	Gb_Novel_miR461	Gb_21187	-0.676123	-0.676123	0.630875
MSTRG.29907.1	Gb_Novel_miR461	Gb_36878	-0.676123	-0.845154	0.7689
MSTRG.29907.1	Gb_Novel_miR461	Gb_30585	-0.676123	-0.777542	0.718142
MSTRG.29907.1	Gb_Novel_miR461	Gb_18278	-0.676123	-0.777542	0.823733
MSTRG.29907.1	Gb_Novel_miR461	Gb_00810	-0.676123	-0.845154	0.798104
MSTRG.29907.1	Gb_Novel_miR461	Gb_15603	-0.676123	-0.845154	0.672774
MSTRG.29907.1	Gb_Novel_miR461	Gb_02799	-0.676123	-0.676123	0.740624
MSTRG.29907.1	Gb_Novel_miR461	Gb_37220	-0.676123	-0.823193	0.863736
MSTRG.29907.1	Gb_Novel_miR461	Gb_16704	-0.676123	-0.676123	0.872031
MSTRG.29907.1	Gb_Novel_miR461	Gb_21188	-0.676123	-0.845154	0.891743
MSTRG.29907.1	Gb_Novel_miR461	Gb_11742	-0.676123	-0.676123	0.976632
MSTRG.29907.1	Gb_Novel_miR461	Gb_19606	-0.676123	-0.845154	0.85223
MSTRG.29907.1	Gb_Novel_miR461	Gb_27385	-0.676123	-0.676123	0.916528
MSTRG.29907.1	Gb_Novel_miR461	Gb_38079	-0.676123	-0.845154	0.895805
MSTRG.29907.1	Gb_Novel_miR461	Gb_38950	-0.676123	-0.676123	0.625499
MSTRG.520.1	Gb_Novel_miR373	Gb_18824	-0.654654	-0.654654	0.953755
MSTRG.520.1	Gb_Novel_miR373	Gb_35954	-0.654654	-0.654654	0.854933
MSTRG.520.1	Gb_Novel_miR373	Gb_32677	-0.654654	-0.654654	0.97934
MSTRG.520.1	Gb_Novel_miR373	Gb_36095	-0.654654	-0.654654	0.979757
MSTRG.520.1	Gb_Novel_miR373	Gb_12597	-0.654654	-0.654654	0.746402
MSTRG.520.1	Gb_Novel_miR373	Gb_36784	-0.654654	-0.654654	0.651797
MSTRG.520.1	Gb_Novel_miR373	Gb_35063	-0.654654	-0.654654	0.986953
MSTRG.520.1	Gb_Novel_miR373	Gb_08423	-0.654654	-0.654654	0.948401
MSTRG.520.1	Gb_Novel_miR373	Gb_21678	-0.654654	-0.654654	0.844539
MSTRG.520.1	Gb_Novel_miR373	Gb_25440	-0.654654	-0.654654	0.951588
MSTRG.520.1	Gb_Novel_miR373	Gb_36786	-0.654654	-0.654654	0.942342
MSTRG.520.1	Gb_Novel_miR373	Gb_35383	-0.654654	-0.654654	0.914986
MSTRG.520.1	Gb_Novel_miR373	Gb_21635	-0.654654	-0.654654	0.963567
MSTRG.520.1	Gb_Novel_miR373	Gb_02568	-0.654654	-0.654654	0.967349
MSTRG.520.1	Gb_Novel_miR373	Gb_32470	-0.654654	-0.654654	0.900364
MSTRG.520.1	Gb_Novel_miR373	Gb_10582	-0.654654	-0.654654	0.89645
MSTRG.520.1	Gb_Novel_miR373	Gb_09174	-0.654654	-0.654654	0.995054
MSTRG.520.1	Gb_Novel_miR373	Gb_16099	-0.654654	-0.654654	0.94138
MSTRG.520.1	Gb_Novel_miR373	Gb_23959	-0.654654	-0.654654	0.974411
MSTRG.520.1	Gb_Novel_miR373	Gb_36788	-0.654654	-0.654654	0.972715
MSTRG.21566.1	Gb_Novel_miR192	Gb_33457	-0.880406	-0.698253	0.619517
MSTRG.21566.1	Gb_Novel_miR192	Gb_11510	-0.880406	-0.880406	0.708318
MSTRG.21566.1	Gb_Novel_miR192	Gb_03117	-0.880406	-0.880406	0.709065
MSTRG.21566.1	Gb_Novel_miR192	Gb_37470	-0.880406	-0.698253	0.948039
MSTRG.21566.1	Gb_Novel_miR192	Gb_00044	-0.880406	-0.880406	0.791495
MSTRG.21566.1	Gb_Novel_miR192	Gb_25440	-0.880406	-0.880406	0.857103
MSTRG.21566.1	Gb_Novel_miR192	Gb_03657	-0.880406	-0.758971	0.928098
MSTRG.21566.1	Gb_Novel_miR192	Gb_27573	-0.880406	-0.880406	0.69238
MSTRG.21566.1	Gb_Novel_miR192	Gb_35026	-0.880406	-0.758971	0.910471
MSTRG.21566.1	Gb_Novel_miR192	Gb_12272	-0.880406	-0.698253	0.874709
MSTRG.21566.1	Gb_Novel_miR192	Gb_21948	-0.880406	-0.758971	0.711279
MSTRG.21566.1	Gb_Novel_miR192	Gb_36596	-0.880406	-0.941124	0.974215
MSTRG.21566.1	Gb_Novel_miR192	Gb_13380	-0.880406	-0.941124	0.727283
MSTRG.21566.1	Gb_Novel_miR192	Gb_26961	-0.880406	-0.758971	0.807321
MSTRG.21566.1	Gb_Novel_miR192	Gb_25045	-0.880406	-0.758971	0.908888
MSTRG.21566.1	Gb_Novel_miR192	Gb_25118	-0.880406	-0.758971	0.914337
MSTRG.21566.1	Gb_Novel_miR192	Gb_31307	-0.880406	-0.758971	0.928492
MSTRG.2519.1	Gb_Novel_miR120	Gb_10011	-0.880406	-0.880406	0.849733
MSTRG.2519.1	Gb_Novel_miR120	Gb_35811	-0.880406	-0.758971	0.669013
MSTRG.2519.1	Gb_Novel_miR120	Gb_03095	-0.880406	-0.698253	0.790904
MSTRG.2519.1	Gb_Novel_miR120	Gb_37733	-0.880406	-0.880406	0.738746
MSTRG.2519.1	Gb_Novel_miR120	Gb_27337	-0.880406	-0.758971	0.748089
MSTRG.2519.1	Gb_Novel_miR120	Gb_41230	-0.880406	-0.758971	0.844529
MSTRG.2519.1	Gb_Novel_miR120	Gb_10022	-0.880406	-0.698253	0.695499
MSTRG.2519.1	Gb_Novel_miR120	Gb_41472	-0.880406	-0.880406	0.787305
MSTRG.2519.1	Gb_Novel_miR120	Gb_40349	-0.880406	-0.739249	0.797497
MSTRG.2519.1	Gb_Novel_miR120	Gb_05849	-0.880406	-0.880406	0.811604
MSTRG.2519.1	Gb_Novel_miR120	Gb_40909	-0.880406	-0.941124	0.822339
MSTRG.2519.1	Gb_Novel_miR120	Gb_13815	-0.880406	-0.758971	0.783612
MSTRG.2519.1	Gb_Novel_miR120	Gb_28336	-0.880406	-0.880406	0.709555
MSTRG.2519.1	Gb_Novel_miR120	Gb_14304	-0.880406	-0.758971	0.622679
MSTRG.2519.1	Gb_Novel_miR120	Gb_39060	-0.880406	-0.698253	0.646465
MSTRG.2519.1	Gb_Novel_miR120	Gb_05374	-0.880406	-0.758971	0.681908
MSTRG.177.4	Gb_Novel_miR457	Gb_21409	-0.845154	-0.777542	0.869183
MSTRG.177.4	Gb_Novel_miR457	Gb_27685	-0.845154	-0.646579	0.859154
MSTRG.177.4	Gb_Novel_miR457	Gb_30089	-0.845154	-0.845154	0.924643
MSTRG.177.4	Gb_Novel_miR457	Gb_29824	-0.845154	-0.777542	0.932145
MSTRG.177.4	Gb_Novel_miR457	Gb_37430	-0.845154	-0.777542	0.654121
MSTRG.177.4	Gb_Novel_miR457	Gb_27385	-0.845154	-0.845154	0.829055
MSTRG.177.4	Gb_Novel_miR457	Gb_37427	-0.845154	-0.777542	0.824334
MSTRG.177.4	Gb_Novel_miR457	Gb_10993	-0.845154	-0.676123	0.851149
MSTRG.177.4	Gb_Novel_miR457	Gb_33971	-0.845154	-0.777542	0.835022
MSTRG.177.4	Gb_Novel_miR457	Gb_23274	-0.845154	-0.676123	0.975606
MSTRG.177.4	Gb_Novel_miR457	Gb_33734	-0.845154	-0.777542	0.722092
MSTRG.177.4	Gb_Novel_miR457	Gb_08808	-0.845154	-0.845154	0.734634
MSTRG.177.4	Gb_Novel_miR457	Gb_19228	-0.845154	-0.845154	0.907294
MSTRG.177.4	Gb_Novel_miR457	Gb_16840	-0.845154	-0.676123	0.76645
MSTRG.177.4	Gb_Novel_miR457	Gb_06977	-0.845154	-0.777542	0.977768
MSTRG.177.4	Gb_Novel_miR457	Gb_02116	-0.845154	-0.777542	0.949509
MSTRG.177.4	Gb_Novel_miR457	Gb_37782	-0.845154	-0.845154	0.990855
MSTRG.177.4	Gb_Novel_miR457	Gb_08166	-0.845154	-0.676123	0.957396
MSTRG.177.4	Gb_Novel_miR457	Gb_01110	-0.845154	-0.777542	0.952911
MSTRG.177.4	Gb_Novel_miR457	Gb_23546	-0.845154	-0.845154	0.675455
MSTRG.177.4	Gb_Novel_miR457	Gb_09342	-0.845154	-0.676123	0.920524
MSTRG.177.4	Gb_Novel_miR457	Gb_08864	-0.845154	-0.777542	0.73445
MSTRG.177.4	Gb_Novel_miR457	Gb_27100	-0.845154	-0.845154	0.959175
MSTRG.177.4	Gb_Novel_miR457	Gb_17358	-0.845154	-0.676123	0.731652
MSTRG.177.4	Gb_Novel_miR457	Gb_17355	-0.845154	-0.676123	0.833555
MSTRG.177.4	Gb_Novel_miR457	Gb_00812	-0.845154	-0.845154	0.786956
MSTRG.177.4	Gb_Novel_miR457	Gb_03742	-0.845154	-0.646579	0.95439
MSTRG.177.4	Gb_Novel_miR457	Gb_13292	-0.845154	-0.845154	0.99469
MSTRG.177.4	Gb_Novel_miR457	Gb_35954	-0.845154	-0.777542	0.820006
MSTRG.32421.1	Gb_Novel_miR384	Gb_38906	-0.654654	-0.654654	0.873087
MSTRG.32421.1	Gb_Novel_miR384	Gb_32127	-0.654654	-0.654654	0.82031
MSTRG.32421.1	Gb_Novel_miR384	Gb_41548	-0.654654	-0.654654	0.915715
MSTRG.32421.1	Gb_Novel_miR384	Gb_21948	-0.654654	-0.654654	0.956307
MSTRG.32421.1	Gb_Novel_miR384	Gb_16324	-0.654654	-0.654654	0.803528
MSTRG.32421.1	Gb_Novel_miR384	Gb_39845	-0.654654	-0.654654	0.630475
MSTRG.34946.1	Gb_Novel_miR384	Gb_06651	-0.654654	-0.654654	0.696791
MSTRG.34946.1	Gb_Novel_miR384	Gb_38906	-0.654654	-0.654654	0.706725
MSTRG.34946.1	Gb_Novel_miR384	Gb_36294	-0.654654	-0.654654	0.831369
MSTRG.34946.1	Gb_Novel_miR384	Gb_26640	-0.654654	-0.654654	0.77756
MSTRG.34946.1	Gb_Novel_miR384	Gb_39845	-0.654654	-0.654654	0.896106
MSTRG.27165.1	Gb_Novel_miR181	Gb_28373	-0.698253	-0.870968	0.820875
MSTRG.27165.1	Gb_Novel_miR181	Gb_10410	-0.698253	-0.758971	0.717068
MSTRG.27165.1	Gb_Novel_miR181	Gb_21274	-0.698253	-0.870968	0.703511
MSTRG.27165.1	Gb_Novel_miR181	Gb_13177	-0.698253	-0.941124	0.764584
MSTRG.27165.1	Gb_Novel_miR181	Gb_19839	-0.698253	-0.880406	0.779184
MSTRG.27165.1	Gb_Novel_miR181	Gb_19632	-0.698253	-0.758971	0.917058
MSTRG.27165.1	Gb_Novel_miR181	Gb_19737	-0.698253	-0.758971	0.845627
MSTRG.27165.1	Gb_Novel_miR181	Gb_36985	-0.698253	-0.941124	0.775852
MSTRG.27165.1	Gb_Novel_miR181	Gb_10411	-0.698253	-0.758971	0.766068
MSTRG.27165.1	Gb_Novel_miR181	Gb_17770	-0.698253	-0.880406	0.695968
MSTRG.27165.1	Gb_Novel_miR181	Gb_13063	-0.698253	-0.880406	0.694619
MSTRG.32421.1	Gb_Novel_miR457	Gb_21409	-0.845154	-0.777542	0.831783
MSTRG.32421.1	Gb_Novel_miR457	Gb_27685	-0.845154	-0.646579	0.703326
MSTRG.32421.1	Gb_Novel_miR457	Gb_30089	-0.845154	-0.845154	0.854739
MSTRG.32421.1	Gb_Novel_miR457	Gb_29824	-0.845154	-0.777542	0.826331
MSTRG.32421.1	Gb_Novel_miR457	Gb_37430	-0.845154	-0.777542	0.861514
MSTRG.32421.1	Gb_Novel_miR457	Gb_27385	-0.845154	-0.845154	0.969231
MSTRG.32421.1	Gb_Novel_miR457	Gb_37427	-0.845154	-0.777542	0.954678
MSTRG.32421.1	Gb_Novel_miR457	Gb_10993	-0.845154	-0.676123	0.911654
MSTRG.32421.1	Gb_Novel_miR457	Gb_33971	-0.845154	-0.777542	0.957419
MSTRG.32421.1	Gb_Novel_miR457	Gb_23274	-0.845154	-0.676123	0.810397
MSTRG.32421.1	Gb_Novel_miR457	Gb_33734	-0.845154	-0.777542	0.955475
MSTRG.32421.1	Gb_Novel_miR457	Gb_08808	-0.845154	-0.845154	0.950142
MSTRG.32421.1	Gb_Novel_miR457	Gb_16840	-0.845154	-0.676123	0.966343
MSTRG.32421.1	Gb_Novel_miR457	Gb_06977	-0.845154	-0.777542	0.795772
MSTRG.32421.1	Gb_Novel_miR457	Gb_02116	-0.845154	-0.777542	0.891278
MSTRG.32421.1	Gb_Novel_miR457	Gb_37782	-0.845154	-0.845154	0.803065
MSTRG.32421.1	Gb_Novel_miR457	Gb_08166	-0.845154	-0.676123	0.66802
MSTRG.32421.1	Gb_Novel_miR457	Gb_01110	-0.845154	-0.777542	0.818967
MSTRG.32421.1	Gb_Novel_miR457	Gb_09342	-0.845154	-0.676123	0.789521
MSTRG.32421.1	Gb_Novel_miR457	Gb_08864	-0.845154	-0.777542	0.851269
MSTRG.32421.1	Gb_Novel_miR457	Gb_27100	-0.845154	-0.845154	0.929835
MSTRG.32421.1	Gb_Novel_miR457	Gb_17358	-0.845154	-0.676123	0.914614
MSTRG.32421.1	Gb_Novel_miR457	Gb_17355	-0.845154	-0.676123	0.932085
MSTRG.32421.1	Gb_Novel_miR457	Gb_00812	-0.845154	-0.845154	0.628569
MSTRG.32421.1	Gb_Novel_miR457	Gb_03742	-0.845154	-0.646579	0.850127
MSTRG.32421.1	Gb_Novel_miR457	Gb_13292	-0.845154	-0.845154	0.830861
MSTRG.32421.1	Gb_Novel_miR457	Gb_35954	-0.845154	-0.777542	0.920964
MSTRG.36181.3	Gb_Novel_miR319	Gb_35063	-0.654654	-0.654654	0.875428
MSTRG.36181.3	Gb_Novel_miR319	Gb_26076	-0.654654	-0.654654	0.847983
MSTRG.36181.3	Gb_Novel_miR319	Gb_38783	-0.654654	-0.654654	0.622841
MSTRG.36181.3	Gb_Novel_miR319	Gb_35289	-0.654654	-0.654654	0.987347
MSTRG.36181.3	Gb_Novel_miR319	Gb_36886	-0.654654	-0.654654	0.939015
MSTRG.36181.3	Gb_Novel_miR319	Gb_10753	-0.654654	-0.654654	0.853422
MSTRG.36181.3	Gb_Novel_miR319	Gb_08423	-0.654654	-0.654654	0.849281
MSTRG.36181.3	Gb_Novel_miR319	Gb_14992	-0.654654	-0.654654	0.696716
MSTRG.36181.3	Gb_Novel_miR319	Gb_00921	-0.654654	-0.654654	0.955323
MSTRG.36181.3	Gb_Novel_miR319	Gb_40341	-0.654654	-0.654654	0.836239
MSTRG.36181.3	Gb_Novel_miR319	Gb_20698	-0.654654	-0.654654	0.992594
MSTRG.36181.3	Gb_Novel_miR319	Gb_30173	-0.654654	-0.654654	0.693233
MSTRG.36181.3	Gb_Novel_miR319	Gb_16043	-0.654654	-0.654654	0.790677
MSTRG.36181.3	Gb_Novel_miR319	Gb_07656	-0.654654	-0.654654	0.709626
MSTRG.36181.3	Gb_Novel_miR319	Gb_41429	-0.654654	-0.654654	0.891113
MSTRG.36181.3	Gb_Novel_miR319	Gb_20902	-0.654654	-0.654654	0.819271
MSTRG.36181.3	Gb_Novel_miR319	Gb_04687	-0.654654	-0.654654	0.60681
MSTRG.36181.3	Gb_Novel_miR319	Gb_09417	-0.654654	-0.654654	0.799731
MSTRG.36181.3	Gb_Novel_miR319	Gb_23959	-0.654654	-0.654654	0.840066
MSTRG.36181.3	Gb_Novel_miR319	Gb_09601	-0.654654	-0.654654	0.919811
MSTRG.36181.3	Gb_Novel_miR319	Gb_38610	-0.654654	-0.654654	0.79577
MSTRG.134.1	Gb_Novel_miR088	Gb_20773	-0.777542	-0.646579	0.824722
MSTRG.134.1	Gb_Novel_miR088	Gb_34725	-0.777542	-0.845154	0.848464
MSTRG.134.1	Gb_Novel_miR088	Gb_16655	-0.777542	-0.845154	0.865946
MSTRG.39900.1	Gb_Novel_miR139	Gb_14405	-0.941124	-0.758971	0.883051
MSTRG.39900.1	Gb_Novel_miR139	Gb_24457	-0.941124	-0.758971	0.781684
MSTRG.39900.1	Gb_Novel_miR139	Gb_16818	-0.941124	-0.870968	0.811974
MSTRG.39900.1	Gb_Novel_miR139	Gb_26165	-0.941124	-0.758971	0.864419
MSTRG.39900.1	Gb_Novel_miR139	Gb_15194	-0.941124	-0.698253	0.849439
MSTRG.39900.1	Gb_Novel_miR139	Gb_28701	-0.941124	-0.880406	0.874346
MSTRG.39900.1	Gb_Novel_miR139	Gb_30151	-0.941124	-0.758971	0.857212
MSTRG.39900.1	Gb_Novel_miR139	Gb_04485	-0.941124	-0.880406	0.855083
MSTRG.39900.1	Gb_Novel_miR139	Gb_01647	-0.941124	-0.758971	0.866401
MSTRG.39900.1	Gb_Novel_miR139	Gb_32328	-0.941124	-0.870968	0.663535
MSTRG.39900.1	Gb_Novel_miR139	Gb_21979	-0.941124	-0.880406	0.968059
MSTRG.39900.1	Gb_Novel_miR139	Gb_41360	-0.941124	-0.880406	0.913458
MSTRG.39900.1	Gb_Novel_miR139	Gb_20127	-0.941124	-0.880406	0.922915
MSTRG.39900.1	Gb_Novel_miR139	Gb_18488	-0.941124	-0.698253	0.813043
MSTRG.39900.1	Gb_Novel_miR139	Gb_19751	-0.941124	-0.941124	0.924333
MSTRG.37197.1	Gb_Novel_miR165	Gb_34802	-0.880406	-0.758971	0.827078
MSTRG.37197.1	Gb_Novel_miR165	Gb_22655	-0.880406	-0.880406	0.951704
MSTRG.37197.1	Gb_Novel_miR165	Gb_04083	-0.880406	-0.758971	0.957875
MSTRG.37197.1	Gb_Novel_miR165	Gb_09523	-0.880406	-0.941124	0.8376
MSTRG.37197.1	Gb_Novel_miR165	Gb_34297	-0.880406	-0.758971	0.962165
MSTRG.37197.1	Gb_Novel_miR165	Gb_38813	-0.880406	-0.698253	0.966867
MSTRG.37197.1	Gb_Novel_miR165	Gb_40071	-0.880406	-0.758971	0.919536
MSTRG.37197.1	Gb_Novel_miR165	Gb_27713	-0.880406	-0.870968	0.849562
MSTRG.37197.1	Gb_Novel_miR165	Gb_21214	-0.880406	-0.880406	0.816602
MSTRG.37197.1	Gb_Novel_miR165	Gb_20345	-0.880406	-0.941124	0.860327
MSTRG.37197.1	Gb_Novel_miR165	Gb_41657	-0.880406	-0.941124	0.858137
MSTRG.37197.1	Gb_Novel_miR165	Gb_34139	-0.880406	-0.880406	0.984984
MSTRG.37197.1	Gb_Novel_miR165	Gb_32704	-0.880406	-0.880406	0.956973
MSTRG.37197.1	Gb_Novel_miR165	Gb_26922	-0.880406	-0.758971	0.799579
MSTRG.37197.1	Gb_Novel_miR165	Gb_00124	-0.880406	-0.880406	0.996608
MSTRG.37197.1	Gb_Novel_miR165	Gb_19404	-0.880406	-0.758971	0.925558
MSTRG.37197.1	Gb_Novel_miR165	Gb_26921	-0.880406	-0.698253	0.770506
MSTRG.37197.1	Gb_Novel_miR165	Gb_26511	-0.880406	-0.646579	0.752982
MSTRG.37197.1	Gb_Novel_miR165	Gb_08786	-0.880406	-0.941124	0.873852
MSTRG.37197.1	Gb_Novel_miR165	Gb_33270	-0.880406	-0.880406	0.981328
MSTRG.37197.1	Gb_Novel_miR165	Gb_24187	-0.880406	-0.758971	0.832168
MSTRG.40484.1	Gb_Novel_miR362	Gb_03545	-0.654654	-0.654654	0.979904
MSTRG.40484.1	Gb_Novel_miR362	Gb_32942	-0.654654	-0.654654	0.835391
MSTRG.40484.1	Gb_Novel_miR362	Gb_23093	-0.654654	-0.654654	0.906513
MSTRG.27268.1	Gb_Novel_miR461	Gb_07512	-0.845154	-0.845154	0.832853
MSTRG.27268.1	Gb_Novel_miR461	Gb_17335	-0.845154	-0.845154	0.784723
MSTRG.27268.1	Gb_Novel_miR461	Gb_21185	-0.845154	-0.676123	0.737331
MSTRG.27268.1	Gb_Novel_miR461	Gb_20174	-0.845154	-0.845154	0.927222
MSTRG.27268.1	Gb_Novel_miR461	Gb_19083	-0.845154	-0.845154	0.819058
MSTRG.27268.1	Gb_Novel_miR461	Gb_32370	-0.845154	-0.777542	0.887719
MSTRG.27268.1	Gb_Novel_miR461	Gb_21186	-0.845154	-0.646579	0.695043
MSTRG.27268.1	Gb_Novel_miR461	Gb_28217	-0.845154	-0.845154	0.730924
MSTRG.27268.1	Gb_Novel_miR461	Gb_30825	-0.845154	-0.676123	0.815275
MSTRG.27268.1	Gb_Novel_miR461	Gb_12080	-0.845154	-0.676123	0.603378
MSTRG.27268.1	Gb_Novel_miR461	Gb_07922	-0.845154	-0.845154	0.972735
MSTRG.27268.1	Gb_Novel_miR461	Gb_21187	-0.845154	-0.676123	0.609837
MSTRG.27268.1	Gb_Novel_miR461	Gb_18278	-0.845154	-0.777542	0.638665
MSTRG.27268.1	Gb_Novel_miR461	Gb_00810	-0.845154	-0.845154	0.659626
MSTRG.27268.1	Gb_Novel_miR461	Gb_15603	-0.845154	-0.845154	0.695216
MSTRG.27268.1	Gb_Novel_miR461	Gb_02799	-0.845154	-0.676123	0.675732
MSTRG.27268.1	Gb_Novel_miR461	Gb_37220	-0.845154	-0.823193	0.804827
MSTRG.27268.1	Gb_Novel_miR461	Gb_16704	-0.845154	-0.676123	0.929062
MSTRG.27268.1	Gb_Novel_miR461	Gb_11742	-0.845154	-0.676123	0.784273
MSTRG.27268.1	Gb_Novel_miR461	Gb_19606	-0.845154	-0.845154	0.791912
MSTRG.27268.1	Gb_Novel_miR461	Gb_27385	-0.845154	-0.676123	0.935268
MSTRG.27268.1	Gb_Novel_miR461	Gb_38950	-0.845154	-0.676123	0.901104
MSTRG.2364.1	Gb_Novel_miR369	Gb_29836	-0.880406	-0.941124	0.924008
MSTRG.2364.1	Gb_Novel_miR369	Gb_33494	-0.880406	-0.941124	0.781791
MSTRG.2364.1	Gb_Novel_miR369	Gb_22656	-0.880406	-0.758971	0.803374
MSTRG.2364.1	Gb_Novel_miR369	Gb_06070	-0.880406	-0.880406	0.900859
MSTRG.2364.1	Gb_Novel_miR369	Gb_15721	-0.880406	-0.880406	0.784111
MSTRG.2364.1	Gb_Novel_miR369	Gb_31441	-0.880406	-0.758971	0.941409
MSTRG.2364.1	Gb_Novel_miR369	Gb_36556	-0.880406	-0.758971	0.795909
MSTRG.2364.1	Gb_Novel_miR369	Gb_35998	-0.880406	-0.758971	0.68099
MSTRG.2364.1	Gb_Novel_miR369	Gb_39014	-0.880406	-0.758971	0.944053
MSTRG.2364.1	Gb_Novel_miR369	Gb_28501	-0.880406	-0.880406	0.899186
MSTRG.2364.1	Gb_Novel_miR369	Gb_15548	-0.880406	-0.880406	0.848184
MSTRG.2364.1	Gb_Novel_miR369	Gb_18637	-0.880406	-0.758971	0.892678
MSTRG.2364.1	Gb_Novel_miR369	Gb_25645	-0.880406	-0.880406	0.934916
MSTRG.2364.1	Gb_Novel_miR369	Gb_17992	-0.880406	-0.698253	0.817674
MSTRG.2364.1	Gb_Novel_miR369	Gb_41482	-0.880406	-0.941124	0.877273
MSTRG.2364.1	Gb_Novel_miR369	Gb_23159	-0.880406	-0.880406	0.886634
MSTRG.2364.1	Gb_Novel_miR369	Gb_17764	-0.880406	-0.758971	0.758627
MSTRG.2364.1	Gb_Novel_miR369	Gb_39235	-0.880406	-0.880406	0.839793
MSTRG.2364.1	Gb_Novel_miR369	Gb_03770	-0.880406	-0.698253	0.879527
MSTRG.2364.1	Gb_Novel_miR369	Gb_04430	-0.880406	-0.880406	0.742358
MSTRG.2364.1	Gb_Novel_miR369	Gb_10368	-0.880406	-0.880406	0.949737
MSTRG.2364.1	Gb_Novel_miR369	Gb_40091	-0.880406	-0.698253	0.77266
MSTRG.2364.1	Gb_Novel_miR369	Gb_24056	-0.880406	-0.880406	0.732376
MSTRG.2364.1	Gb_Novel_miR369	Gb_12119	-0.880406	-0.941124	0.867256
MSTRG.2364.1	Gb_Novel_miR369	Gb_06025	-0.880406	-0.880406	0.755821
MSTRG.2364.1	Gb_Novel_miR369	Gb_30642	-0.880406	-0.941124	0.822349
MSTRG.2364.1	Gb_Novel_miR369	Gb_30679	-0.880406	-0.870968	0.864575
MSTRG.2364.1	Gb_Novel_miR369	Gb_06792	-0.880406	-0.880406	0.907404
MSTRG.2364.1	Gb_Novel_miR369	Gb_20345	-0.880406	-0.941124	0.649281
MSTRG.2364.1	Gb_Novel_miR369	Gb_39270	-0.880406	-0.870968	0.908549
MSTRG.2364.1	Gb_Novel_miR369	Gb_33379	-0.880406	-0.880406	0.909266
MSTRG.2364.1	Gb_Novel_miR369	Gb_00195	-0.880406	-0.880406	0.794211
MSTRG.2364.1	Gb_Novel_miR369	Gb_23055	-0.880406	-0.880406	0.864469
MSTRG.2364.1	Gb_Novel_miR369	Gb_24085	-0.880406	-0.941124	0.803534
MSTRG.2364.1	Gb_Novel_miR369	Gb_26654	-0.880406	-0.880406	0.631303
MSTRG.2364.1	Gb_Novel_miR369	Gb_03437	-0.880406	-0.758971	0.858598
MSTRG.2364.1	Gb_Novel_miR369	Gb_16611	-0.880406	-0.698253	0.750881
MSTRG.2364.1	Gb_Novel_miR369	Gb_14629	-0.880406	-0.941124	0.815838
MSTRG.43546.1	Gb_Novel_miR300	Gb_21926	-0.941124	-0.941124	0.934561
MSTRG.43546.1	Gb_Novel_miR300	Gb_00307	-0.941124	-0.758971	0.689712
MSTRG.43546.1	Gb_Novel_miR300	Gb_27484	-0.941124	-0.941124	0.976284
MSTRG.43546.1	Gb_Novel_miR300	Gb_41652	-0.941124	-0.758971	0.866809
MSTRG.43546.1	Gb_Novel_miR300	Gb_35679	-0.941124	-0.941124	0.635299
MSTRG.43546.1	Gb_Novel_miR300	Gb_32942	-0.941124	-0.698253	0.696246
MSTRG.43546.1	Gb_Novel_miR300	Gb_22835	-0.941124	-0.698253	0.971907
MSTRG.43546.1	Gb_Novel_miR300	Gb_04293	-0.941124	-0.758971	0.764033
MSTRG.43546.1	Gb_Novel_miR300	Gb_08291	-0.941124	-0.941124	0.752735
MSTRG.43546.1	Gb_Novel_miR300	Gb_20681	-0.941124	-0.758971	0.993066
MSTRG.43546.1	Gb_Novel_miR300	Gb_00511	-0.941124	-0.880406	0.828868
MSTRG.43546.1	Gb_Novel_miR300	Gb_11813	-0.941124	-0.698253	0.607959
MSTRG.43546.1	Gb_Novel_miR300	Gb_00255	-0.941124	-0.880406	0.645183
MSTRG.43546.1	Gb_Novel_miR300	Gb_31811	-0.941124	-0.880406	0.642598
MSTRG.43546.1	Gb_Novel_miR300	Gb_35678	-0.941124	-0.698253	0.8036
MSTRG.43546.1	Gb_Novel_miR300	Gb_08573	-0.941124	-0.941124	0.725377
MSTRG.43546.1	Gb_Novel_miR300	Gb_08848	-0.941124	-0.941124	0.963945
MSTRG.43546.1	Gb_Novel_miR300	Gb_24796	-0.941124	-0.880406	0.943928
MSTRG.43546.1	Gb_Novel_miR300	Gb_17067	-0.941124	-0.758971	0.821679
MSTRG.43546.1	Gb_Novel_miR300	Gb_00514	-0.941124	-0.941124	0.827415
MSTRG.14386.1	Gb_Novel_miR464	Gb_20962	-0.758971	-0.880406	0.976432
MSTRG.14386.1	Gb_Novel_miR464	Gb_27230	-0.758971	-0.698253	0.934634
MSTRG.14386.1	Gb_Novel_miR464	Gb_36163	-0.758971	-0.880406	0.840946
MSTRG.14386.1	Gb_Novel_miR464	Gb_26264	-0.758971	-0.880406	0.926312
MSTRG.14386.1	Gb_Novel_miR464	Gb_12854	-0.758971	-0.880406	0.860947
MSTRG.14386.1	Gb_Novel_miR464	Gb_33939	-0.758971	-0.870968	0.909796
MSTRG.14386.1	Gb_Novel_miR464	Gb_00844	-0.758971	-0.880406	0.965687
MSTRG.14386.1	Gb_Novel_miR464	Gb_24244	-0.758971	-0.941124	0.813559
MSTRG.14386.1	Gb_Novel_miR464	Gb_06661	-0.758971	-0.880406	0.94121
MSTRG.14386.1	Gb_Novel_miR464	Gb_27794	-0.758971	-0.758971	0.637018
MSTRG.14386.1	Gb_Novel_miR464	Gb_01039	-0.758971	-0.880406	0.842467
MSTRG.14386.1	Gb_Novel_miR464	Gb_17539	-0.758971	-0.698253	0.923045
MSTRG.14386.1	Gb_Novel_miR464	Gb_08638	-0.758971	-0.758971	0.965397
MSTRG.14386.1	Gb_Novel_miR464	Gb_01160	-0.758971	-0.758971	0.961528
MSTRG.14386.1	Gb_Novel_miR464	Gb_04343	-0.758971	-0.880406	0.786848
MSTRG.14386.1	Gb_Novel_miR464	Gb_31382	-0.758971	-0.758971	0.993092
MSTRG.14386.1	Gb_Novel_miR464	Gb_08717	-0.758971	-0.880406	0.842266
MSTRG.14386.1	Gb_Novel_miR464	Gb_25877	-0.758971	-0.698253	0.973819
MSTRG.14386.1	Gb_Novel_miR464	Gb_29593	-0.758971	-0.698253	0.695049
MSTRG.14386.1	Gb_Novel_miR464	Gb_07494	-0.758971	-0.880406	0.830467
MSTRG.14386.1	Gb_Novel_miR464	Gb_30309	-0.758971	-0.646579	0.73384
MSTRG.14386.1	Gb_Novel_miR464	Gb_26567	-0.758971	-0.880406	0.894673
MSTRG.14386.1	Gb_Novel_miR464	Gb_00492	-0.758971	-0.880406	0.907697
MSTRG.14386.1	Gb_Novel_miR464	Gb_35026	-0.758971	-0.880406	0.939836
MSTRG.14386.1	Gb_Novel_miR464	Gb_13401	-0.758971	-0.698253	0.988298
MSTRG.14386.1	Gb_Novel_miR464	Gb_08242	-0.758971	-0.880406	0.910061
MSTRG.14386.1	Gb_Novel_miR464	Gb_19669	-0.758971	-0.941124	0.900303
MSTRG.14386.1	Gb_Novel_miR464	Gb_35204	-0.758971	-0.698253	0.919924
MSTRG.14386.1	Gb_Novel_miR464	Gb_17285	-0.758971	-0.880406	0.907565
MSTRG.14386.1	Gb_Novel_miR464	Gb_32215	-0.758971	-0.880406	0.919353
MSTRG.14386.1	Gb_Novel_miR464	Gb_00216	-0.758971	-0.758971	0.856658
MSTRG.14386.1	Gb_Novel_miR464	Gb_12859	-0.758971	-0.880406	0.902134
MSTRG.14386.1	Gb_Novel_miR464	Gb_14986	-0.758971	-0.870968	0.940887
MSTRG.14386.1	Gb_Novel_miR464	Gb_25546	-0.758971	-0.880406	0.848226
MSTRG.14386.1	Gb_Novel_miR464	Gb_03325	-0.758971	-0.941124	0.918745
MSTRG.14386.1	Gb_Novel_miR464	Gb_03117	-0.758971	-0.758971	0.88741
MSTRG.14386.1	Gb_Novel_miR464	Gb_29709	-0.758971	-0.880406	0.790569
MSTRG.14386.1	Gb_Novel_miR464	Gb_14983	-0.758971	-0.880406	0.88176
MSTRG.41804.4	Gb_Novel_miR461	Gb_36700	-0.777542	-0.777542	0.758306
MSTRG.41804.4	Gb_Novel_miR461	Gb_07512	-0.777542	-0.845154	0.959885
MSTRG.41804.4	Gb_Novel_miR461	Gb_15701	-0.777542	-0.676123	0.668808
MSTRG.41804.4	Gb_Novel_miR461	Gb_17335	-0.777542	-0.845154	0.929854
MSTRG.41804.4	Gb_Novel_miR461	Gb_21185	-0.777542	-0.676123	0.901281
MSTRG.41804.4	Gb_Novel_miR461	Gb_20174	-0.777542	-0.845154	0.930482
MSTRG.41804.4	Gb_Novel_miR461	Gb_19083	-0.777542	-0.845154	0.905513
MSTRG.41804.4	Gb_Novel_miR461	Gb_32370	-0.777542	-0.777542	0.966262
MSTRG.41804.4	Gb_Novel_miR461	Gb_21186	-0.777542	-0.646579	0.900291
MSTRG.41804.4	Gb_Novel_miR461	Gb_28217	-0.777542	-0.845154	0.825072
MSTRG.41804.4	Gb_Novel_miR461	Gb_07550	-0.777542	-0.676123	0.745629
MSTRG.41804.4	Gb_Novel_miR461	Gb_30825	-0.777542	-0.676123	0.953012
MSTRG.41804.4	Gb_Novel_miR461	Gb_12080	-0.777542	-0.676123	0.753856
MSTRG.41804.4	Gb_Novel_miR461	Gb_07922	-0.777542	-0.845154	0.943715
MSTRG.41804.4	Gb_Novel_miR461	Gb_34158	-0.777542	-0.676123	0.642222
MSTRG.41804.4	Gb_Novel_miR461	Gb_18394	-0.777542	-0.676123	0.687989
MSTRG.41804.4	Gb_Novel_miR461	Gb_30204	-0.777542	-0.676123	0.774604
MSTRG.41804.4	Gb_Novel_miR461	Gb_39264	-0.777542	-0.845154	0.655501
MSTRG.41804.4	Gb_Novel_miR461	Gb_21187	-0.777542	-0.676123	0.821089
MSTRG.41804.4	Gb_Novel_miR461	Gb_36878	-0.777542	-0.845154	0.678519
MSTRG.41804.4	Gb_Novel_miR461	Gb_05999	-0.777542	-0.676123	0.746788
MSTRG.41804.4	Gb_Novel_miR461	Gb_30585	-0.777542	-0.777542	0.791205
MSTRG.41804.4	Gb_Novel_miR461	Gb_18278	-0.777542	-0.777542	0.877818
MSTRG.41804.4	Gb_Novel_miR461	Gb_00810	-0.777542	-0.845154	0.846655
MSTRG.41804.4	Gb_Novel_miR461	Gb_04621	-0.777542	-0.845154	0.690726
MSTRG.41804.4	Gb_Novel_miR461	Gb_15603	-0.777542	-0.845154	0.820726
MSTRG.41804.4	Gb_Novel_miR461	Gb_02799	-0.777542	-0.676123	0.873147
MSTRG.41804.4	Gb_Novel_miR461	Gb_37220	-0.777542	-0.823193	0.963864
MSTRG.41804.4	Gb_Novel_miR461	Gb_16704	-0.777542	-0.676123	0.970646
MSTRG.41804.4	Gb_Novel_miR461	Gb_21188	-0.777542	-0.845154	0.732398
MSTRG.41804.4	Gb_Novel_miR461	Gb_06000	-0.777542	-0.676123	0.680054
MSTRG.41804.4	Gb_Novel_miR461	Gb_11742	-0.777542	-0.676123	0.918199
MSTRG.41804.4	Gb_Novel_miR461	Gb_19606	-0.777542	-0.845154	0.948853
MSTRG.41804.4	Gb_Novel_miR461	Gb_27385	-0.777542	-0.676123	0.843759
MSTRG.41804.4	Gb_Novel_miR461	Gb_38079	-0.777542	-0.845154	0.684223
MSTRG.41804.4	Gb_Novel_miR461	Gb_38950	-0.777542	-0.676123	0.874551
MSTRG.31451.1	Gb_Novel_miR134	Gb_28286	-0.880406	-0.758971	0.873419
MSTRG.31451.1	Gb_Novel_miR134	Gb_18150	-0.880406	-0.880406	0.768743
MSTRG.31451.1	Gb_Novel_miR134	Gb_35930	-0.880406	-0.698253	0.745591
MSTRG.31451.1	Gb_Novel_miR134	Gb_06368	-0.880406	-0.941124	0.975611
MSTRG.31451.1	Gb_Novel_miR134	Gb_08185	-0.880406	-0.758971	0.96869
MSTRG.31451.1	Gb_Novel_miR134	Gb_28264	-0.880406	-0.698253	0.935278
MSTRG.31451.1	Gb_Novel_miR134	Gb_20500	-0.880406	-0.758971	0.739588
MSTRG.31451.1	Gb_Novel_miR134	Gb_10027	-0.880406	-0.880406	0.942117
MSTRG.31451.1	Gb_Novel_miR134	Gb_15550	-0.880406	-0.758971	0.933599
MSTRG.31451.1	Gb_Novel_miR134	Gb_17054	-0.880406	-0.758971	0.850868
MSTRG.31451.1	Gb_Novel_miR134	Gb_37343	-0.880406	-0.880406	0.661767
MSTRG.31451.1	Gb_Novel_miR134	Gb_03754	-0.880406	-0.758971	0.905483
MSTRG.31451.1	Gb_Novel_miR134	Gb_10026	-0.880406	-0.880406	0.847499
MSTRG.31451.1	Gb_Novel_miR134	Gb_09374	-0.880406	-0.698253	0.973576
MSTRG.31451.1	Gb_Novel_miR134	Gb_28016	-0.880406	-0.880406	0.907892
MSTRG.31451.1	Gb_Novel_miR134	Gb_30781	-0.880406	-0.758971	0.958503
MSTRG.31451.1	Gb_Novel_miR134	Gb_35002	-0.880406	-0.880406	0.928522
MSTRG.31451.1	Gb_Novel_miR134	Gb_41004	-0.880406	-0.758971	0.97355
MSTRG.31451.1	Gb_Novel_miR134	Gb_25879	-0.880406	-0.758971	0.960057
MSTRG.14303.9	Gb_miR535-5p	Gb_07340	-0.777542	-0.777542	0.679519
MSTRG.14303.9	Gb_miR535-5p	Gb_30145	-0.777542	-0.676123	0.638786
MSTRG.23914.1	Gb_Novel_miR096	Gb_05803	-0.777542	-0.845154	0.83665
MSTRG.23914.1	Gb_Novel_miR096	Gb_36111	-0.777542	-0.676123	0.74375
MSTRG.23914.1	Gb_Novel_miR096	Gb_21123	-0.777542	-0.845154	0.725076
MSTRG.23914.1	Gb_Novel_miR096	Gb_23033	-0.777542	-0.845154	0.755413
MSTRG.23914.1	Gb_Novel_miR096	Gb_10650	-0.777542	-0.777542	0.776947
MSTRG.23914.1	Gb_Novel_miR096	Gb_28365	-0.777542	-0.777542	0.921281
MSTRG.23914.1	Gb_Novel_miR096	Gb_38349	-0.777542	-0.845154	0.790843
MSTRG.23914.1	Gb_Novel_miR096	Gb_00864	-0.777542	-0.845154	0.85261
MSTRG.23914.1	Gb_Novel_miR096	Gb_23279	-0.777542	-0.845154	0.716042
MSTRG.23914.1	Gb_Novel_miR096	Gb_22680	-0.777542	-0.676123	0.851494
MSTRG.23914.1	Gb_Novel_miR096	Gb_01155	-0.777542	-0.845154	0.794493
MSTRG.23914.1	Gb_Novel_miR096	Gb_11772	-0.777542	-0.676123	0.878773
MSTRG.23914.1	Gb_Novel_miR096	Gb_31682	-0.777542	-0.845154	0.898297
MSTRG.23914.1	Gb_Novel_miR096	Gb_09484	-0.777542	-0.676123	0.724644
MSTRG.23914.1	Gb_Novel_miR096	Gb_16923	-0.777542	-0.676123	0.660998
MSTRG.23914.1	Gb_Novel_miR096	Gb_22740	-0.777542	-0.676123	0.896641
MSTRG.23914.1	Gb_Novel_miR096	Gb_20047	-0.777542	-0.676123	0.956464
MSTRG.23914.1	Gb_Novel_miR096	Gb_24917	-0.777542	-0.823193	0.865184
MSTRG.23914.1	Gb_Novel_miR096	Gb_34207	-0.777542	-0.646579	0.890039
MSTRG.23914.1	Gb_Novel_miR096	Gb_28850	-0.777542	-0.845154	0.686678
MSTRG.23914.1	Gb_Novel_miR096	Gb_36314	-0.777542	-0.676123	0.872023
MSTRG.23914.1	Gb_Novel_miR096	Gb_19352	-0.777542	-0.845154	0.901108
MSTRG.23914.1	Gb_Novel_miR096	Gb_10291	-0.777542	-0.845154	0.823084
MSTRG.23914.1	Gb_Novel_miR096	Gb_22282	-0.777542	-0.777542	0.60307
MSTRG.23914.1	Gb_Novel_miR096	Gb_17871	-0.777542	-0.777542	0.776804
MSTRG.23914.1	Gb_Novel_miR096	Gb_12703	-0.777542	-0.676123	0.718286
MSTRG.36567.1	Gb_Novel_miR218	Gb_29698	-0.845154	-0.676123	0.944802
MSTRG.36567.1	Gb_Novel_miR218	Gb_31150	-0.845154	-0.676123	0.966238
MSTRG.36567.1	Gb_Novel_miR218	Gb_30491	-0.845154	-0.845154	0.764305
MSTRG.36567.1	Gb_Novel_miR218	Gb_00746	-0.845154	-0.676123	0.943302
MSTRG.36567.1	Gb_Novel_miR218	Gb_04559	-0.845154	-0.676123	0.927921
MSTRG.36567.1	Gb_Novel_miR218	Gb_03227	-0.845154	-0.676123	0.87637
MSTRG.36567.1	Gb_Novel_miR218	Gb_07975	-0.845154	-0.845154	0.890943
MSTRG.36567.1	Gb_Novel_miR218	Gb_25085	-0.845154	-0.845154	0.973888
MSTRG.35079.1	Gb_Novel_miR461	Gb_36700	-0.845154	-0.777542	0.792823
MSTRG.35079.1	Gb_Novel_miR461	Gb_07512	-0.845154	-0.845154	0.977572
MSTRG.35079.1	Gb_Novel_miR461	Gb_15701	-0.845154	-0.676123	0.701358
MSTRG.35079.1	Gb_Novel_miR461	Gb_17335	-0.845154	-0.845154	0.937737
MSTRG.35079.1	Gb_Novel_miR461	Gb_21185	-0.845154	-0.676123	0.921228
MSTRG.35079.1	Gb_Novel_miR461	Gb_20174	-0.845154	-0.845154	0.934631
MSTRG.35079.1	Gb_Novel_miR461	Gb_19083	-0.845154	-0.845154	0.88424
MSTRG.35079.1	Gb_Novel_miR461	Gb_32370	-0.845154	-0.777542	0.93885
MSTRG.35079.1	Gb_Novel_miR461	Gb_21186	-0.845154	-0.646579	0.934846
MSTRG.35079.1	Gb_Novel_miR461	Gb_28217	-0.845154	-0.845154	0.811387
MSTRG.35079.1	Gb_Novel_miR461	Gb_07550	-0.845154	-0.676123	0.824639
MSTRG.35079.1	Gb_Novel_miR461	Gb_30825	-0.845154	-0.676123	0.980707
MSTRG.35079.1	Gb_Novel_miR461	Gb_12080	-0.845154	-0.676123	0.785386
MSTRG.35079.1	Gb_Novel_miR461	Gb_07922	-0.845154	-0.845154	0.92971
MSTRG.35079.1	Gb_Novel_miR461	Gb_34158	-0.845154	-0.676123	0.704224
MSTRG.35079.1	Gb_Novel_miR461	Gb_18394	-0.845154	-0.676123	0.751765
MSTRG.35079.1	Gb_Novel_miR461	Gb_30204	-0.845154	-0.676123	0.854776
MSTRG.35079.1	Gb_Novel_miR461	Gb_39264	-0.845154	-0.845154	0.654575
MSTRG.35079.1	Gb_Novel_miR461	Gb_21187	-0.845154	-0.676123	0.836841
MSTRG.35079.1	Gb_Novel_miR461	Gb_36878	-0.845154	-0.845154	0.759752
MSTRG.35079.1	Gb_Novel_miR461	Gb_05999	-0.845154	-0.676123	0.780802
MSTRG.35079.1	Gb_Novel_miR461	Gb_30585	-0.845154	-0.777542	0.828263
MSTRG.35079.1	Gb_Novel_miR461	Gb_18278	-0.845154	-0.777542	0.907417
MSTRG.35079.1	Gb_Novel_miR461	Gb_00810	-0.845154	-0.845154	0.901344
MSTRG.35079.1	Gb_Novel_miR461	Gb_04621	-0.845154	-0.845154	0.724943
MSTRG.35079.1	Gb_Novel_miR461	Gb_15603	-0.845154	-0.845154	0.86015
MSTRG.35079.1	Gb_Novel_miR461	Gb_02799	-0.845154	-0.676123	0.901942
MSTRG.35079.1	Gb_Novel_miR461	Gb_37220	-0.845154	-0.823193	0.976102
MSTRG.35079.1	Gb_Novel_miR461	Gb_16704	-0.845154	-0.676123	0.980156
MSTRG.35079.1	Gb_Novel_miR461	Gb_21188	-0.845154	-0.845154	0.803228
MSTRG.35079.1	Gb_Novel_miR461	Gb_06000	-0.845154	-0.676123	0.706708
MSTRG.35079.1	Gb_Novel_miR461	Gb_11742	-0.845154	-0.676123	0.953018
MSTRG.35079.1	Gb_Novel_miR461	Gb_19606	-0.845154	-0.845154	0.97157
MSTRG.35079.1	Gb_Novel_miR461	Gb_27385	-0.845154	-0.676123	0.864021
MSTRG.35079.1	Gb_Novel_miR461	Gb_38079	-0.845154	-0.845154	0.741755
MSTRG.35079.1	Gb_Novel_miR461	Gb_38950	-0.845154	-0.676123	0.849689
MSTRG.30053.1	Gb_Novel_miR084	Gb_40872	-0.758971	-0.880406	0.987242
MSTRG.30053.1	Gb_Novel_miR084	Gb_19221	-0.758971	-0.758971	0.762773
MSTRG.30053.1	Gb_Novel_miR084	Gb_06677	-0.758971	-0.758971	0.802729
MSTRG.30053.1	Gb_Novel_miR084	Gb_41497	-0.758971	-0.758971	0.77856
MSTRG.30053.1	Gb_Novel_miR084	Gb_37343	-0.758971	-0.941124	0.616927
MSTRG.30053.1	Gb_Novel_miR084	Gb_28732	-0.758971	-0.758971	0.866192
MSTRG.30053.1	Gb_Novel_miR084	Gb_20681	-0.758971	-0.880406	0.712633
MSTRG.30053.1	Gb_Novel_miR084	Gb_41640	-0.758971	-0.758971	0.958122
MSTRG.30053.1	Gb_Novel_miR084	Gb_00453	-0.758971	-0.698253	0.894592
MSTRG.30053.1	Gb_Novel_miR084	Gb_01662	-0.758971	-0.698253	0.883594
MSTRG.30053.1	Gb_Novel_miR084	Gb_28583	-0.758971	-0.880406	0.751243
MSTRG.30053.1	Gb_Novel_miR084	Gb_14908	-0.758971	-0.758971	0.983042
MSTRG.30053.1	Gb_Novel_miR084	Gb_07598	-0.758971	-0.758971	0.650416
MSTRG.30053.1	Gb_Novel_miR084	Gb_00760	-0.758971	-0.941124	0.91343
MSTRG.30053.1	Gb_Novel_miR084	Gb_27386	-0.758971	-0.698253	0.758786
MSTRG.30053.1	Gb_Novel_miR084	Gb_05689	-0.758971	-0.880406	0.94529
MSTRG.30053.1	Gb_Novel_miR084	Gb_10993	-0.758971	-0.758971	0.831236
MSTRG.30053.1	Gb_Novel_miR084	Gb_26601	-0.758971	-0.698253	0.916193
MSTRG.30053.1	Gb_Novel_miR084	Gb_34285	-0.758971	-0.698253	0.775766
MSTRG.30053.1	Gb_Novel_miR084	Gb_20242	-0.758971	-0.698253	0.76981
MSTRG.30053.1	Gb_Novel_miR084	Gb_04488	-0.758971	-0.880406	0.917447
MSTRG.30053.1	Gb_Novel_miR084	Gb_11518	-0.758971	-0.941124	0.981089
MSTRG.30053.1	Gb_Novel_miR084	Gb_09248	-0.758971	-0.758971	0.788115
MSTRG.30053.1	Gb_Novel_miR084	Gb_39366	-0.758971	-0.758971	0.923805
MSTRG.30053.1	Gb_Novel_miR084	Gb_34570	-0.758971	-0.758971	0.981678
MSTRG.30053.1	Gb_Novel_miR084	Gb_25877	-0.758971	-0.880406	0.957013
MSTRG.30053.1	Gb_Novel_miR084	Gb_30625	-0.758971	-0.758971	0.98854
MSTRG.30053.1	Gb_Novel_miR084	Gb_36618	-0.758971	-0.698253	0.954576
MSTRG.30053.1	Gb_Novel_miR084	Gb_03995	-0.758971	-0.941124	0.735008
MSTRG.30053.1	Gb_Novel_miR084	Gb_11742	-0.758971	-0.698253	0.86326
MSTRG.30053.1	Gb_Novel_miR084	Gb_22175	-0.758971	-0.758971	0.829769
MSTRG.30053.1	Gb_Novel_miR084	Gb_32894	-0.758971	-0.698253	0.898021
MSTRG.30053.1	Gb_Novel_miR084	Gb_25163	-0.758971	-0.758971	0.777559
MSTRG.30053.1	Gb_Novel_miR084	Gb_08185	-0.758971	-0.880406	0.871756
MSTRG.30053.1	Gb_Novel_miR084	Gb_21409	-0.758971	-0.758971	0.856201
MSTRG.30053.1	Gb_Novel_miR084	Gb_17859	-0.758971	-0.870968	0.965231
MSTRG.30053.1	Gb_Novel_miR084	Gb_02268	-0.758971	-0.758971	0.998937
MSTRG.30053.1	Gb_Novel_miR084	Gb_38348	-0.758971	-0.698253	0.825794
MSTRG.30053.1	Gb_Novel_miR084	Gb_31910	-0.758971	-0.698253	0.930435
MSTRG.30053.1	Gb_Novel_miR084	Gb_41706	-0.758971	-0.880406	0.72115
MSTRG.38739.1	Gb_Novel_miR369	Gb_29836	-0.698253	-0.941124	0.861126
MSTRG.38739.1	Gb_Novel_miR369	Gb_22656	-0.698253	-0.758971	0.780475
MSTRG.38739.1	Gb_Novel_miR369	Gb_06070	-0.698253	-0.880406	0.805493
MSTRG.38739.1	Gb_Novel_miR369	Gb_15721	-0.698253	-0.880406	0.927595
MSTRG.38739.1	Gb_Novel_miR369	Gb_31441	-0.698253	-0.758971	0.725426
MSTRG.38739.1	Gb_Novel_miR369	Gb_36556	-0.698253	-0.758971	0.87359
MSTRG.38739.1	Gb_Novel_miR369	Gb_39014	-0.698253	-0.758971	0.855161
MSTRG.38739.1	Gb_Novel_miR369	Gb_28501	-0.698253	-0.880406	0.82615
MSTRG.38739.1	Gb_Novel_miR369	Gb_15548	-0.698253	-0.880406	0.908294
MSTRG.38739.1	Gb_Novel_miR369	Gb_18637	-0.698253	-0.758971	0.741835
MSTRG.38739.1	Gb_Novel_miR369	Gb_25645	-0.698253	-0.880406	0.679713
MSTRG.38739.1	Gb_Novel_miR369	Gb_17992	-0.698253	-0.698253	0.867309
MSTRG.38739.1	Gb_Novel_miR369	Gb_41482	-0.698253	-0.941124	0.88309
MSTRG.38739.1	Gb_Novel_miR369	Gb_23159	-0.698253	-0.880406	0.758474
MSTRG.38739.1	Gb_Novel_miR369	Gb_17764	-0.698253	-0.758971	0.744838
MSTRG.38739.1	Gb_Novel_miR369	Gb_39235	-0.698253	-0.880406	0.857206
MSTRG.38739.1	Gb_Novel_miR369	Gb_11652	-0.698253	-0.880406	0.634785
MSTRG.38739.1	Gb_Novel_miR369	Gb_03770	-0.698253	-0.698253	0.928118
MSTRG.38739.1	Gb_Novel_miR369	Gb_04430	-0.698253	-0.880406	0.723963
MSTRG.38739.1	Gb_Novel_miR369	Gb_10368	-0.698253	-0.880406	0.717457
MSTRG.38739.1	Gb_Novel_miR369	Gb_40091	-0.698253	-0.698253	0.917941
MSTRG.38739.1	Gb_Novel_miR369	Gb_24056	-0.698253	-0.880406	0.949022
MSTRG.38739.1	Gb_Novel_miR369	Gb_31208	-0.698253	-0.941124	0.759621
MSTRG.38739.1	Gb_Novel_miR369	Gb_12119	-0.698253	-0.941124	0.664317
MSTRG.38739.1	Gb_Novel_miR369	Gb_06025	-0.698253	-0.880406	0.783355
MSTRG.38739.1	Gb_Novel_miR369	Gb_30642	-0.698253	-0.941124	0.680731
MSTRG.38739.1	Gb_Novel_miR369	Gb_30679	-0.698253	-0.870968	0.960064
MSTRG.38739.1	Gb_Novel_miR369	Gb_06792	-0.698253	-0.880406	0.925864
MSTRG.38739.1	Gb_Novel_miR369	Gb_04508	-0.698253	-0.758971	0.955155
MSTRG.38739.1	Gb_Novel_miR369	Gb_20345	-0.698253	-0.941124	0.718782
MSTRG.38739.1	Gb_Novel_miR369	Gb_39270	-0.698253	-0.870968	0.600181
MSTRG.38739.1	Gb_Novel_miR369	Gb_33379	-0.698253	-0.880406	0.793723
MSTRG.38739.1	Gb_Novel_miR369	Gb_00195	-0.698253	-0.880406	0.764077
MSTRG.38739.1	Gb_Novel_miR369	Gb_23055	-0.698253	-0.880406	0.872787
MSTRG.38739.1	Gb_Novel_miR369	Gb_24085	-0.698253	-0.941124	0.963957
MSTRG.38739.1	Gb_Novel_miR369	Gb_26654	-0.698253	-0.880406	0.915226
MSTRG.38739.1	Gb_Novel_miR369	Gb_03437	-0.698253	-0.758971	0.790867
MSTRG.38739.1	Gb_Novel_miR369	Gb_16611	-0.698253	-0.698253	0.810084
MSTRG.38739.1	Gb_Novel_miR369	Gb_14629	-0.698253	-0.941124	0.748995
MSTRG.38739.1	Gb_Novel_miR369	Gb_07254	-0.698253	-0.880406	0.869352
MSTRG.2125.1	Gb_Novel_miR404	Gb_18157	-0.758971	-0.698253	0.963153
MSTRG.2125.1	Gb_Novel_miR404	Gb_18222	-0.758971	-0.880406	0.84238
MSTRG.2125.1	Gb_Novel_miR404	Gb_03431	-0.758971	-0.698253	0.974883
MSTRG.2125.1	Gb_Novel_miR404	Gb_05366	-0.758971	-0.698253	0.842536
MSTRG.2125.1	Gb_Novel_miR404	Gb_40796	-0.758971	-0.698253	0.759038
MSTRG.2125.1	Gb_Novel_miR404	Gb_23730	-0.758971	-0.646579	0.737001
MSTRG.2125.1	Gb_Novel_miR404	Gb_04429	-0.758971	-0.870968	0.740485
MSTRG.2125.1	Gb_Novel_miR404	Gb_05365	-0.758971	-0.698253	0.814815
MSTRG.2125.1	Gb_Novel_miR404	Gb_03276	-0.758971	-0.739249	0.846996
MSTRG.2125.1	Gb_Novel_miR404	Gb_12989	-0.758971	-0.758971	0.923718
MSTRG.2125.1	Gb_Novel_miR404	Gb_27759	-0.758971	-0.758971	0.66366
MSTRG.2125.1	Gb_Novel_miR404	Gb_02023	-0.758971	-0.880406	0.91899
MSTRG.2125.1	Gb_Novel_miR404	Gb_13033	-0.758971	-0.941124	0.906638
MSTRG.2125.1	Gb_Novel_miR404	Gb_06511	-0.758971	-0.758971	0.983051
MSTRG.2125.1	Gb_Novel_miR404	Gb_41154	-0.758971	-0.758971	0.876522
MSTRG.2125.1	Gb_Novel_miR404	Gb_10150	-0.758971	-0.758971	0.896378
MSTRG.2125.1	Gb_Novel_miR404	Gb_29584	-0.758971	-0.870968	0.869862
MSTRG.2125.1	Gb_Novel_miR404	Gb_24776	-0.758971	-0.880406	0.93412
MSTRG.2125.1	Gb_Novel_miR404	Gb_08092	-0.758971	-0.758971	0.912923
MSTRG.36566.1	Gb_Novel_miR218	Gb_29698	-0.845154	-0.676123	0.892347
MSTRG.36566.1	Gb_Novel_miR218	Gb_31150	-0.845154	-0.676123	0.919285
MSTRG.36566.1	Gb_Novel_miR218	Gb_30491	-0.845154	-0.845154	0.614093
MSTRG.36566.1	Gb_Novel_miR218	Gb_00746	-0.845154	-0.676123	0.868722
MSTRG.36566.1	Gb_Novel_miR218	Gb_04559	-0.845154	-0.676123	0.950722
MSTRG.36566.1	Gb_Novel_miR218	Gb_03227	-0.845154	-0.676123	0.861955
MSTRG.36566.1	Gb_Novel_miR218	Gb_07975	-0.845154	-0.845154	0.884473
MSTRG.36566.1	Gb_Novel_miR218	Gb_25085	-0.845154	-0.845154	0.978669
MSTRG.12115.1	Gb_Novel_miR369	Gb_29836	-0.758971	-0.941124	0.840429
MSTRG.12115.1	Gb_Novel_miR369	Gb_33494	-0.758971	-0.941124	0.73424
MSTRG.12115.1	Gb_Novel_miR369	Gb_22656	-0.758971	-0.758971	0.962029
MSTRG.12115.1	Gb_Novel_miR369	Gb_06070	-0.758971	-0.880406	0.926042
MSTRG.12115.1	Gb_Novel_miR369	Gb_15721	-0.758971	-0.880406	0.913511
MSTRG.12115.1	Gb_Novel_miR369	Gb_31441	-0.758971	-0.758971	0.864803
MSTRG.12115.1	Gb_Novel_miR369	Gb_36556	-0.758971	-0.758971	0.907289
MSTRG.12115.1	Gb_Novel_miR369	Gb_35998	-0.758971	-0.758971	0.779295
MSTRG.12115.1	Gb_Novel_miR369	Gb_39014	-0.758971	-0.758971	0.775586
MSTRG.12115.1	Gb_Novel_miR369	Gb_28501	-0.758971	-0.880406	0.929063
MSTRG.12115.1	Gb_Novel_miR369	Gb_15548	-0.758971	-0.880406	0.935173
MSTRG.12115.1	Gb_Novel_miR369	Gb_18637	-0.758971	-0.758971	0.905512
MSTRG.12115.1	Gb_Novel_miR369	Gb_25645	-0.758971	-0.880406	0.809714
MSTRG.12115.1	Gb_Novel_miR369	Gb_17992	-0.758971	-0.698253	0.941125
MSTRG.12115.1	Gb_Novel_miR369	Gb_41482	-0.758971	-0.941124	0.839474
MSTRG.12115.1	Gb_Novel_miR369	Gb_23159	-0.758971	-0.880406	0.866134
MSTRG.12115.1	Gb_Novel_miR369	Gb_17764	-0.758971	-0.758971	0.957626
MSTRG.12115.1	Gb_Novel_miR369	Gb_39235	-0.758971	-0.880406	0.910959
MSTRG.12115.1	Gb_Novel_miR369	Gb_11652	-0.758971	-0.880406	0.881793
MSTRG.12115.1	Gb_Novel_miR369	Gb_03770	-0.758971	-0.698253	0.755727
MSTRG.12115.1	Gb_Novel_miR369	Gb_04430	-0.758971	-0.880406	0.857864
MSTRG.12115.1	Gb_Novel_miR369	Gb_10368	-0.758971	-0.880406	0.849154
MSTRG.12115.1	Gb_Novel_miR369	Gb_40091	-0.758971	-0.698253	0.926176
MSTRG.12115.1	Gb_Novel_miR369	Gb_24056	-0.758971	-0.880406	0.883339
MSTRG.12115.1	Gb_Novel_miR369	Gb_31208	-0.758971	-0.941124	0.700567
MSTRG.12115.1	Gb_Novel_miR369	Gb_12119	-0.758971	-0.941124	0.882411
MSTRG.12115.1	Gb_Novel_miR369	Gb_06025	-0.758971	-0.880406	0.938774
MSTRG.12115.1	Gb_Novel_miR369	Gb_30642	-0.758971	-0.941124	0.871956
MSTRG.12115.1	Gb_Novel_miR369	Gb_30679	-0.758971	-0.870968	0.814716
MSTRG.12115.1	Gb_Novel_miR369	Gb_06792	-0.758971	-0.880406	0.810004
MSTRG.12115.1	Gb_Novel_miR369	Gb_04508	-0.758971	-0.758971	0.790571
MSTRG.12115.1	Gb_Novel_miR369	Gb_20345	-0.758971	-0.941124	0.874135
MSTRG.12115.1	Gb_Novel_miR369	Gb_39270	-0.758971	-0.870968	0.713516
MSTRG.12115.1	Gb_Novel_miR369	Gb_33379	-0.758971	-0.880406	0.930311
MSTRG.12115.1	Gb_Novel_miR369	Gb_00195	-0.758971	-0.880406	0.854642
MSTRG.12115.1	Gb_Novel_miR369	Gb_23055	-0.758971	-0.880406	0.933619
MSTRG.12115.1	Gb_Novel_miR369	Gb_24085	-0.758971	-0.941124	0.844248
MSTRG.12115.1	Gb_Novel_miR369	Gb_26654	-0.758971	-0.880406	0.847839
MSTRG.12115.1	Gb_Novel_miR369	Gb_03437	-0.758971	-0.758971	0.970151
MSTRG.12115.1	Gb_Novel_miR369	Gb_16611	-0.758971	-0.698253	0.960378
MSTRG.12115.1	Gb_Novel_miR369	Gb_14629	-0.758971	-0.941124	0.938378
MSTRG.12115.1	Gb_Novel_miR369	Gb_07254	-0.758971	-0.880406	0.852128
MSTRG.28237.1	Gb_Novel_miR192	Gb_33457	-0.880406	-0.698253	0.832717
MSTRG.28237.1	Gb_Novel_miR192	Gb_37343	-0.880406	-0.880406	0.68209
MSTRG.28237.1	Gb_Novel_miR192	Gb_11510	-0.880406	-0.880406	0.746635
MSTRG.28237.1	Gb_Novel_miR192	Gb_03117	-0.880406	-0.880406	0.918931
MSTRG.28237.1	Gb_Novel_miR192	Gb_37470	-0.880406	-0.698253	0.822292
MSTRG.28237.1	Gb_Novel_miR192	Gb_00044	-0.880406	-0.880406	0.820149
MSTRG.28237.1	Gb_Novel_miR192	Gb_25440	-0.880406	-0.880406	0.96569
MSTRG.28237.1	Gb_Novel_miR192	Gb_03657	-0.880406	-0.758971	0.986206
MSTRG.28237.1	Gb_Novel_miR192	Gb_27573	-0.880406	-0.880406	0.879803
MSTRG.28237.1	Gb_Novel_miR192	Gb_04251	-0.880406	-0.880406	0.828456
MSTRG.28237.1	Gb_Novel_miR192	Gb_35026	-0.880406	-0.758971	0.952991
MSTRG.28237.1	Gb_Novel_miR192	Gb_12272	-0.880406	-0.698253	0.920666
MSTRG.28237.1	Gb_Novel_miR192	Gb_21948	-0.880406	-0.758971	0.848187
MSTRG.28237.1	Gb_Novel_miR192	Gb_36596	-0.880406	-0.941124	0.858191
MSTRG.28237.1	Gb_Novel_miR192	Gb_13380	-0.880406	-0.941124	0.919013
MSTRG.28237.1	Gb_Novel_miR192	Gb_26961	-0.880406	-0.758971	0.835015
MSTRG.28237.1	Gb_Novel_miR192	Gb_25045	-0.880406	-0.758971	0.848887
MSTRG.28237.1	Gb_Novel_miR192	Gb_25118	-0.880406	-0.758971	0.847943
MSTRG.28237.1	Gb_Novel_miR192	Gb_31307	-0.880406	-0.758971	0.980243
MSTRG.8543.1	Gb_Novel_miR190	Gb_04028	-0.758971	-0.880406	0.750789
MSTRG.8543.1	Gb_Novel_miR190	Gb_29227	-0.758971	-0.880406	0.796522
MSTRG.8543.1	Gb_Novel_miR190	Gb_15981	-0.758971	-0.880406	0.646182
MSTRG.8543.1	Gb_Novel_miR190	Gb_38077	-0.758971	-0.758971	0.879209
MSTRG.8543.1	Gb_Novel_miR190	Gb_21555	-0.758971	-0.758971	0.694059
MSTRG.8543.1	Gb_Novel_miR190	Gb_29915	-0.758971	-0.758971	0.766558
MSTRG.8543.1	Gb_Novel_miR190	Gb_33466	-0.758971	-0.941124	0.853963
MSTRG.8543.1	Gb_Novel_miR190	Gb_34095	-0.758971	-0.880406	0.871481
MSTRG.8543.1	Gb_Novel_miR190	Gb_36290	-0.758971	-0.698253	0.752078
MSTRG.8543.1	Gb_Novel_miR190	Gb_17233	-0.758971	-0.758971	0.743306
MSTRG.8543.1	Gb_Novel_miR190	Gb_38010	-0.758971	-0.698253	0.907649
MSTRG.8543.1	Gb_Novel_miR190	Gb_35244	-0.758971	-0.758971	0.704387
MSTRG.8543.1	Gb_Novel_miR190	Gb_25605	-0.758971	-0.880406	0.637774
MSTRG.8543.1	Gb_Novel_miR190	Gb_31170	-0.758971	-0.758971	0.844442
MSTRG.8543.1	Gb_Novel_miR190	Gb_00195	-0.758971	-0.941124	0.736917
MSTRG.8543.1	Gb_Novel_miR190	Gb_35045	-0.758971	-0.880406	0.834092
MSTRG.8543.1	Gb_Novel_miR190	Gb_02352	-0.758971	-0.698253	0.689656
MSTRG.8543.1	Gb_Novel_miR190	Gb_28516	-0.758971	-0.758971	0.794221
MSTRG.8543.1	Gb_Novel_miR190	Gb_37245	-0.758971	-0.698253	0.736357
MSTRG.8543.1	Gb_Novel_miR190	Gb_28902	-0.758971	-0.880406	0.798594
MSTRG.8543.1	Gb_Novel_miR190	Gb_24648	-0.758971	-0.758971	0.688089
MSTRG.18331.1	Gb_Novel_miR096	Gb_05803	-0.777542	-0.845154	0.949544
MSTRG.18331.1	Gb_Novel_miR096	Gb_36111	-0.777542	-0.676123	0.855882
MSTRG.18331.1	Gb_Novel_miR096	Gb_21123	-0.777542	-0.845154	0.860754
MSTRG.18331.1	Gb_Novel_miR096	Gb_23033	-0.777542	-0.845154	0.886033
MSTRG.18331.1	Gb_Novel_miR096	Gb_10650	-0.777542	-0.777542	0.790871
MSTRG.18331.1	Gb_Novel_miR096	Gb_28365	-0.777542	-0.777542	0.978661
MSTRG.18331.1	Gb_Novel_miR096	Gb_38349	-0.777542	-0.845154	0.900653
MSTRG.18331.1	Gb_Novel_miR096	Gb_00864	-0.777542	-0.845154	0.95349
MSTRG.18331.1	Gb_Novel_miR096	Gb_23279	-0.777542	-0.845154	0.736321
MSTRG.18331.1	Gb_Novel_miR096	Gb_22680	-0.777542	-0.676123	0.936958
MSTRG.18331.1	Gb_Novel_miR096	Gb_01155	-0.777542	-0.845154	0.914657
MSTRG.18331.1	Gb_Novel_miR096	Gb_11772	-0.777542	-0.676123	0.971718
MSTRG.18331.1	Gb_Novel_miR096	Gb_31682	-0.777542	-0.845154	0.981868
MSTRG.18331.1	Gb_Novel_miR096	Gb_09484	-0.777542	-0.676123	0.879063
MSTRG.18331.1	Gb_Novel_miR096	Gb_16923	-0.777542	-0.676123	0.800579
MSTRG.18331.1	Gb_Novel_miR096	Gb_22740	-0.777542	-0.676123	0.962797
MSTRG.18331.1	Gb_Novel_miR096	Gb_20047	-0.777542	-0.676123	0.892131
MSTRG.18331.1	Gb_Novel_miR096	Gb_24917	-0.777542	-0.823193	0.944659
MSTRG.18331.1	Gb_Novel_miR096	Gb_34207	-0.777542	-0.646579	0.966641
MSTRG.18331.1	Gb_Novel_miR096	Gb_28850	-0.777542	-0.845154	0.840165
MSTRG.18331.1	Gb_Novel_miR096	Gb_36314	-0.777542	-0.676123	0.969305
MSTRG.18331.1	Gb_Novel_miR096	Gb_19352	-0.777542	-0.845154	0.967386
MSTRG.18331.1	Gb_Novel_miR096	Gb_10291	-0.777542	-0.845154	0.924525
MSTRG.18331.1	Gb_Novel_miR096	Gb_12904	-0.777542	-0.777542	0.688013
MSTRG.18331.1	Gb_Novel_miR096	Gb_22282	-0.777542	-0.777542	0.783003
MSTRG.18331.1	Gb_Novel_miR096	Gb_37162	-0.777542	-0.777542	0.760045
MSTRG.18331.1	Gb_Novel_miR096	Gb_17871	-0.777542	-0.777542	0.88419
MSTRG.18331.1	Gb_Novel_miR096	Gb_12703	-0.777542	-0.676123	0.823884
MSTRG.125.1	Gb_Novel_miR165	Gb_34802	-0.758971	-0.758971	0.904208
MSTRG.125.1	Gb_Novel_miR165	Gb_22655	-0.758971	-0.880406	0.91925
MSTRG.125.1	Gb_Novel_miR165	Gb_04083	-0.758971	-0.758971	0.912204
MSTRG.125.1	Gb_Novel_miR165	Gb_09523	-0.758971	-0.941124	0.84078
MSTRG.125.1	Gb_Novel_miR165	Gb_34297	-0.758971	-0.758971	0.968398
MSTRG.125.1	Gb_Novel_miR165	Gb_38813	-0.758971	-0.698253	0.972114
MSTRG.125.1	Gb_Novel_miR165	Gb_40071	-0.758971	-0.758971	0.970294
MSTRG.125.1	Gb_Novel_miR165	Gb_27713	-0.758971	-0.870968	0.786212
MSTRG.125.1	Gb_Novel_miR165	Gb_21214	-0.758971	-0.880406	0.803038
MSTRG.125.1	Gb_Novel_miR165	Gb_20345	-0.758971	-0.941124	0.883443
MSTRG.125.1	Gb_Novel_miR165	Gb_41657	-0.758971	-0.941124	0.872199
MSTRG.125.1	Gb_Novel_miR165	Gb_34139	-0.758971	-0.880406	0.89789
MSTRG.125.1	Gb_Novel_miR165	Gb_32704	-0.758971	-0.880406	0.879123
MSTRG.125.1	Gb_Novel_miR165	Gb_26922	-0.758971	-0.758971	0.877539
MSTRG.125.1	Gb_Novel_miR165	Gb_00124	-0.758971	-0.880406	0.939204
MSTRG.125.1	Gb_Novel_miR165	Gb_19404	-0.758971	-0.758971	0.998792
MSTRG.125.1	Gb_Novel_miR165	Gb_26921	-0.758971	-0.698253	0.858862
MSTRG.125.1	Gb_Novel_miR165	Gb_26511	-0.758971	-0.646579	0.715496
MSTRG.125.1	Gb_Novel_miR165	Gb_08786	-0.758971	-0.941124	0.870617
MSTRG.125.1	Gb_Novel_miR165	Gb_33270	-0.758971	-0.880406	0.911442
MSTRG.125.1	Gb_Novel_miR165	Gb_24187	-0.758971	-0.758971	0.905431
MSTRG.19666.1	Gb_Novel_miR190	Gb_29227	-0.758971	-0.880406	0.928526
MSTRG.19666.1	Gb_Novel_miR190	Gb_15981	-0.758971	-0.880406	0.761632
MSTRG.19666.1	Gb_Novel_miR190	Gb_38077	-0.758971	-0.758971	0.826326
MSTRG.19666.1	Gb_Novel_miR190	Gb_21555	-0.758971	-0.758971	0.9167
MSTRG.19666.1	Gb_Novel_miR190	Gb_29915	-0.758971	-0.758971	0.888668
MSTRG.19666.1	Gb_Novel_miR190	Gb_33466	-0.758971	-0.941124	0.797462
MSTRG.19666.1	Gb_Novel_miR190	Gb_34095	-0.758971	-0.880406	0.804895
MSTRG.19666.1	Gb_Novel_miR190	Gb_36290	-0.758971	-0.698253	0.926348
MSTRG.19666.1	Gb_Novel_miR190	Gb_17233	-0.758971	-0.758971	0.942409
MSTRG.19666.1	Gb_Novel_miR190	Gb_38010	-0.758971	-0.698253	0.825317
MSTRG.19666.1	Gb_Novel_miR190	Gb_35244	-0.758971	-0.758971	0.802374
MSTRG.19666.1	Gb_Novel_miR190	Gb_25605	-0.758971	-0.880406	0.951136
MSTRG.19666.1	Gb_Novel_miR190	Gb_31170	-0.758971	-0.758971	0.767472
MSTRG.19666.1	Gb_Novel_miR190	Gb_00195	-0.758971	-0.941124	0.785869
MSTRG.19666.1	Gb_Novel_miR190	Gb_35045	-0.758971	-0.880406	0.883528
MSTRG.19666.1	Gb_Novel_miR190	Gb_02352	-0.758971	-0.698253	0.971662
MSTRG.19666.1	Gb_Novel_miR190	Gb_28516	-0.758971	-0.758971	0.891759
MSTRG.19666.1	Gb_Novel_miR190	Gb_37245	-0.758971	-0.698253	0.68209
MSTRG.19666.1	Gb_Novel_miR190	Gb_28902	-0.758971	-0.880406	0.774665
MSTRG.19666.1	Gb_Novel_miR190	Gb_24648	-0.758971	-0.758971	0.965072
MSTRG.19666.1	Gb_Novel_miR190	Gb_02085	-0.758971	-0.941124	0.913622
MSTRG.35882.1	Gb_Novel_miR319	Gb_35063	-0.654654	-0.654654	0.960407
MSTRG.35882.1	Gb_Novel_miR319	Gb_35390	-0.654654	-0.654654	0.76926
MSTRG.35882.1	Gb_Novel_miR319	Gb_26076	-0.654654	-0.654654	0.95233
MSTRG.35882.1	Gb_Novel_miR319	Gb_38783	-0.654654	-0.654654	0.761575
MSTRG.35882.1	Gb_Novel_miR319	Gb_35289	-0.654654	-0.654654	0.793319
MSTRG.35882.1	Gb_Novel_miR319	Gb_24046	-0.654654	-0.654654	0.743428
MSTRG.35882.1	Gb_Novel_miR319	Gb_36886	-0.654654	-0.654654	0.770247
MSTRG.35882.1	Gb_Novel_miR319	Gb_10753	-0.654654	-0.654654	0.94763
MSTRG.35882.1	Gb_Novel_miR319	Gb_26840	-0.654654	-0.654654	0.777432
MSTRG.35882.1	Gb_Novel_miR319	Gb_08423	-0.654654	-0.654654	0.887314
MSTRG.35882.1	Gb_Novel_miR319	Gb_14992	-0.654654	-0.654654	0.865058
MSTRG.35882.1	Gb_Novel_miR319	Gb_11529	-0.654654	-0.654654	0.81703
MSTRG.35882.1	Gb_Novel_miR319	Gb_00921	-0.654654	-0.654654	0.82624
MSTRG.35882.1	Gb_Novel_miR319	Gb_40341	-0.654654	-0.654654	0.916638
MSTRG.35882.1	Gb_Novel_miR319	Gb_20698	-0.654654	-0.654654	0.817476
MSTRG.35882.1	Gb_Novel_miR319	Gb_30173	-0.654654	-0.654654	0.930646
MSTRG.35882.1	Gb_Novel_miR319	Gb_36779	-0.654654	-0.654654	0.802422
MSTRG.35882.1	Gb_Novel_miR319	Gb_09200	-0.654654	-0.654654	0.633763
MSTRG.35882.1	Gb_Novel_miR319	Gb_16043	-0.654654	-0.654654	0.940014
MSTRG.35882.1	Gb_Novel_miR319	Gb_07656	-0.654654	-0.654654	0.923695
MSTRG.35882.1	Gb_Novel_miR319	Gb_41429	-0.654654	-0.654654	0.884252
MSTRG.35882.1	Gb_Novel_miR319	Gb_20902	-0.654654	-0.654654	0.848069
MSTRG.35882.1	Gb_Novel_miR319	Gb_04687	-0.654654	-0.654654	0.910373
MSTRG.35882.1	Gb_Novel_miR319	Gb_09417	-0.654654	-0.654654	0.939288
MSTRG.35882.1	Gb_Novel_miR319	Gb_23959	-0.654654	-0.654654	0.924983
MSTRG.35882.1	Gb_Novel_miR319	Gb_09601	-0.654654	-0.654654	0.968078
MSTRG.35882.1	Gb_Novel_miR319	Gb_38610	-0.654654	-0.654654	0.944746
MSTRG.40326.1	Gb_Novel_miR404	Gb_18157	-0.758971	-0.698253	0.913719
MSTRG.40326.1	Gb_Novel_miR404	Gb_18222	-0.758971	-0.880406	0.838803
MSTRG.40326.1	Gb_Novel_miR404	Gb_03431	-0.758971	-0.698253	0.918025
MSTRG.40326.1	Gb_Novel_miR404	Gb_05366	-0.758971	-0.698253	0.718329
MSTRG.40326.1	Gb_Novel_miR404	Gb_40796	-0.758971	-0.698253	0.695623
MSTRG.40326.1	Gb_Novel_miR404	Gb_04429	-0.758971	-0.870968	0.936867
MSTRG.40326.1	Gb_Novel_miR404	Gb_05365	-0.758971	-0.698253	0.76077
MSTRG.40326.1	Gb_Novel_miR404	Gb_03276	-0.758971	-0.739249	0.687717
MSTRG.40326.1	Gb_Novel_miR404	Gb_12989	-0.758971	-0.758971	0.950935
MSTRG.40326.1	Gb_Novel_miR404	Gb_27759	-0.758971	-0.758971	0.732324
MSTRG.40326.1	Gb_Novel_miR404	Gb_02023	-0.758971	-0.880406	0.842731
MSTRG.40326.1	Gb_Novel_miR404	Gb_13033	-0.758971	-0.941124	0.839582
MSTRG.40326.1	Gb_Novel_miR404	Gb_06511	-0.758971	-0.758971	0.781982
MSTRG.40326.1	Gb_Novel_miR404	Gb_41154	-0.758971	-0.758971	0.639679
MSTRG.40326.1	Gb_Novel_miR404	Gb_10150	-0.758971	-0.758971	0.761748
MSTRG.40326.1	Gb_Novel_miR404	Gb_29584	-0.758971	-0.870968	0.867148
MSTRG.40326.1	Gb_Novel_miR404	Gb_24776	-0.758971	-0.880406	0.905483
MSTRG.40326.1	Gb_Novel_miR404	Gb_08092	-0.758971	-0.758971	0.777456
MSTRG.16722.1	Gb_Novel_miR040	Gb_35959	-0.676123	-0.845154	0.736279
MSTRG.16722.1	Gb_Novel_miR040	Gb_16163	-0.676123	-0.676123	0.974774
MSTRG.16722.1	Gb_Novel_miR040	Gb_39000	-0.676123	-0.845154	0.8853
MSTRG.16722.1	Gb_Novel_miR040	Gb_12235	-0.676123	-0.823193	0.732154
MSTRG.42960.1	Gb_Novel_miR139	Gb_14405	-0.941124	-0.758971	0.929039
MSTRG.42960.1	Gb_Novel_miR139	Gb_24457	-0.941124	-0.758971	0.834003
MSTRG.42960.1	Gb_Novel_miR139	Gb_16818	-0.941124	-0.870968	0.836251
MSTRG.42960.1	Gb_Novel_miR139	Gb_26165	-0.941124	-0.758971	0.913653
MSTRG.42960.1	Gb_Novel_miR139	Gb_15194	-0.941124	-0.698253	0.887619
MSTRG.42960.1	Gb_Novel_miR139	Gb_28701	-0.941124	-0.880406	0.902822
MSTRG.42960.1	Gb_Novel_miR139	Gb_14261	-0.941124	-0.758971	0.629755
MSTRG.42960.1	Gb_Novel_miR139	Gb_30151	-0.941124	-0.758971	0.90671
MSTRG.42960.1	Gb_Novel_miR139	Gb_04485	-0.941124	-0.880406	0.892786
MSTRG.42960.1	Gb_Novel_miR139	Gb_01647	-0.941124	-0.758971	0.90374
MSTRG.42960.1	Gb_Novel_miR139	Gb_32328	-0.941124	-0.870968	0.685136
MSTRG.42960.1	Gb_Novel_miR139	Gb_21979	-0.941124	-0.880406	0.967722
MSTRG.42960.1	Gb_Novel_miR139	Gb_41360	-0.941124	-0.880406	0.913459
MSTRG.42960.1	Gb_Novel_miR139	Gb_20127	-0.941124	-0.880406	0.959546
MSTRG.42960.1	Gb_Novel_miR139	Gb_18488	-0.941124	-0.698253	0.823879
MSTRG.42960.1	Gb_Novel_miR139	Gb_19751	-0.941124	-0.941124	0.961916
MSTRG.7501.1	Gb_Novel_miR228	Gb_30328	-0.676123	-0.676123	0.86012
MSTRG.7501.1	Gb_Novel_miR228	Gb_23441	-0.676123	-0.845154	0.625577
MSTRG.7501.1	Gb_Novel_miR228	Gb_23093	-0.676123	-0.777542	0.949166
MSTRG.7501.1	Gb_Novel_miR228	Gb_26856	-0.676123	-0.676123	0.815202
MSTRG.7501.1	Gb_Novel_miR228	Gb_06988	-0.676123	-0.676123	0.985345
MSTRG.7501.1	Gb_Novel_miR228	Gb_25822	-0.676123	-0.676123	0.881698
MSTRG.7501.1	Gb_Novel_miR228	Gb_29647	-0.676123	-0.676123	0.831703
MSTRG.7501.1	Gb_Novel_miR228	Gb_27977	-0.676123	-0.676123	0.71593
MSTRG.7501.1	Gb_Novel_miR228	Gb_13076	-0.676123	-0.676123	0.768682
MSTRG.7501.1	Gb_Novel_miR228	Gb_31493	-0.676123	-0.676123	0.641328
MSTRG.7501.1	Gb_Novel_miR228	Gb_14811	-0.676123	-0.646579	0.988359
MSTRG.7501.1	Gb_Novel_miR228	Gb_20245	-0.676123	-0.676123	0.96245
MSTRG.7501.1	Gb_Novel_miR228	Gb_06969	-0.676123	-0.676123	0.947181
MSTRG.7501.1	Gb_Novel_miR228	Gb_32320	-0.676123	-0.845154	0.690919
MSTRG.7501.1	Gb_Novel_miR228	Gb_23955	-0.676123	-0.676123	0.879744
MSTRG.7501.1	Gb_Novel_miR228	Gb_26858	-0.676123	-0.676123	0.83381
MSTRG.7501.1	Gb_Novel_miR228	Gb_33631	-0.676123	-0.676123	0.928466
MSTRG.7501.1	Gb_Novel_miR228	Gb_29807	-0.676123	-0.676123	0.828639
MSTRG.7501.1	Gb_Novel_miR228	Gb_28404	-0.676123	-0.676123	0.976899
MSTRG.7501.1	Gb_Novel_miR228	Gb_06986	-0.676123	-0.676123	0.993913
MSTRG.7501.1	Gb_Novel_miR228	Gb_07494	-0.676123	-0.676123	0.858108
MSTRG.7501.1	Gb_Novel_miR228	Gb_39459	-0.676123	-0.845154	0.798999
MSTRG.7501.1	Gb_Novel_miR228	Gb_03657	-0.676123	-0.676123	0.984636
MSTRG.7501.1	Gb_Novel_miR228	Gb_17355	-0.676123	-0.845154	0.920894
MSTRG.7501.1	Gb_Novel_miR228	Gb_32623	-0.676123	-0.646579	0.982366
MSTRG.7501.1	Gb_Novel_miR228	Gb_10346	-0.676123	-0.676123	0.943027
MSTRG.7501.1	Gb_Novel_miR228	Gb_00511	-0.676123	-0.845154	0.905194
MSTRG.4928.1	Gb_Novel_miR120	Gb_10011	-0.698253	-0.880406	0.72515
MSTRG.4928.1	Gb_Novel_miR120	Gb_35811	-0.698253	-0.758971	0.966242
MSTRG.4928.1	Gb_Novel_miR120	Gb_37733	-0.698253	-0.880406	0.862867
MSTRG.4928.1	Gb_Novel_miR120	Gb_27337	-0.698253	-0.758971	0.845445
MSTRG.4928.1	Gb_Novel_miR120	Gb_41230	-0.698253	-0.758971	0.672364
MSTRG.4928.1	Gb_Novel_miR120	Gb_10052	-0.698253	-0.831655	0.678376
MSTRG.4928.1	Gb_Novel_miR120	Gb_10022	-0.698253	-0.698253	0.851723
MSTRG.4928.1	Gb_Novel_miR120	Gb_40349	-0.698253	-0.739249	0.690243
MSTRG.4928.1	Gb_Novel_miR120	Gb_05849	-0.698253	-0.880406	0.75382
MSTRG.4928.1	Gb_Novel_miR120	Gb_04429	-0.698253	-0.870968	0.982381
MSTRG.4928.1	Gb_Novel_miR120	Gb_40909	-0.698253	-0.941124	0.637178
MSTRG.4928.1	Gb_Novel_miR120	Gb_13815	-0.698253	-0.758971	0.868485
MSTRG.4928.1	Gb_Novel_miR120	Gb_28336	-0.698253	-0.880406	0.935252
MSTRG.4928.1	Gb_Novel_miR120	Gb_14304	-0.698253	-0.758971	0.9621
MSTRG.4928.1	Gb_Novel_miR120	Gb_39060	-0.698253	-0.698253	0.906111
MSTRG.4928.1	Gb_Novel_miR120	Gb_35244	-0.698253	-0.758971	0.797707
MSTRG.4928.1	Gb_Novel_miR120	Gb_05374	-0.698253	-0.758971	0.902724
MSTRG.42308.1	Gb_Novel_miR300	Gb_21926	-0.880406	-0.941124	0.947227
MSTRG.42308.1	Gb_Novel_miR300	Gb_00307	-0.880406	-0.758971	0.850593
MSTRG.42308.1	Gb_Novel_miR300	Gb_05135	-0.880406	-0.880406	0.658407
MSTRG.42308.1	Gb_Novel_miR300	Gb_27484	-0.880406	-0.941124	0.945425
MSTRG.42308.1	Gb_Novel_miR300	Gb_07475	-0.880406	-0.880406	0.777038
MSTRG.42308.1	Gb_Novel_miR300	Gb_41652	-0.880406	-0.758971	0.868583
MSTRG.42308.1	Gb_Novel_miR300	Gb_32942	-0.880406	-0.698253	0.631961
MSTRG.42308.1	Gb_Novel_miR300	Gb_22835	-0.880406	-0.698253	0.880163
MSTRG.42308.1	Gb_Novel_miR300	Gb_04293	-0.880406	-0.758971	0.848257
MSTRG.42308.1	Gb_Novel_miR300	Gb_08291	-0.880406	-0.941124	0.710846
MSTRG.42308.1	Gb_Novel_miR300	Gb_39492	-0.880406	-0.880406	0.775236
MSTRG.42308.1	Gb_Novel_miR300	Gb_20681	-0.880406	-0.758971	0.927214
MSTRG.42308.1	Gb_Novel_miR300	Gb_00511	-0.880406	-0.880406	0.770754
MSTRG.42308.1	Gb_Novel_miR300	Gb_35678	-0.880406	-0.698253	0.825792
MSTRG.42308.1	Gb_Novel_miR300	Gb_08573	-0.880406	-0.941124	0.700964
MSTRG.42308.1	Gb_Novel_miR300	Gb_08848	-0.880406	-0.941124	0.888432
MSTRG.42308.1	Gb_Novel_miR300	Gb_24796	-0.880406	-0.880406	0.905317
MSTRG.42308.1	Gb_Novel_miR300	Gb_17067	-0.880406	-0.758971	0.874286
MSTRG.42308.1	Gb_Novel_miR300	Gb_00514	-0.880406	-0.941124	0.874578
MSTRG.12846.1	Gb_Novel_miR384	Gb_06651	-0.654654	-0.654654	0.969518
MSTRG.12846.1	Gb_Novel_miR384	Gb_38906	-0.654654	-0.654654	0.755876
MSTRG.12846.1	Gb_Novel_miR384	Gb_36294	-0.654654	-0.654654	0.970579
MSTRG.12846.1	Gb_Novel_miR384	Gb_32127	-0.654654	-0.654654	0.715502
MSTRG.12846.1	Gb_Novel_miR384	Gb_26640	-0.654654	-0.654654	0.967297
MSTRG.12846.1	Gb_Novel_miR384	Gb_04948	-0.654654	-0.654654	0.901978
MSTRG.12846.1	Gb_Novel_miR384	Gb_39845	-0.654654	-0.654654	0.896647
MSTRG.7007.1	Gb_Novel_miR397	Gb_07065	-0.880406	-0.880406	0.867195
MSTRG.7007.1	Gb_Novel_miR397	Gb_06133	-0.880406	-0.941124	0.77702
MSTRG.7007.1	Gb_Novel_miR397	Gb_12414	-0.880406	-0.941124	0.957109
MSTRG.7007.1	Gb_Novel_miR397	Gb_39102	-0.880406	-0.941124	0.82032
MSTRG.7007.1	Gb_Novel_miR397	Gb_02144	-0.880406	-0.880406	0.897582
MSTRG.7007.1	Gb_Novel_miR397	Gb_41341	-0.880406	-0.698253	0.903656
MSTRG.7007.1	Gb_Novel_miR397	Gb_32983	-0.880406	-0.880406	0.9713
MSTRG.7007.1	Gb_Novel_miR397	Gb_00259	-0.880406	-0.758971	0.879901
MSTRG.7007.1	Gb_Novel_miR397	Gb_08205	-0.880406	-0.698253	0.86903
MSTRG.7007.1	Gb_Novel_miR397	Gb_08300	-0.880406	-0.758971	0.951396
MSTRG.7007.1	Gb_Novel_miR397	Gb_36170	-0.880406	-0.698253	0.897709
MSTRG.7007.1	Gb_Novel_miR397	Gb_26165	-0.880406	-0.880406	0.805307
MSTRG.7007.1	Gb_Novel_miR397	Gb_25054	-0.880406	-0.941124	0.758918
MSTRG.7007.1	Gb_Novel_miR397	Gb_05477	-0.880406	-0.758971	0.835752
MSTRG.7007.1	Gb_Novel_miR397	Gb_23410	-0.880406	-0.698253	0.86052
MSTRG.7007.1	Gb_Novel_miR397	Gb_06693	-0.880406	-0.698253	0.967371
MSTRG.7007.1	Gb_Novel_miR397	Gb_39686	-0.880406	-0.880406	0.703886
MSTRG.7007.1	Gb_Novel_miR397	Gb_40799	-0.880406	-0.880406	0.865901
MSTRG.7007.1	Gb_Novel_miR397	Gb_14703	-0.880406	-0.880406	0.947098
MSTRG.7007.1	Gb_Novel_miR397	Gb_24639	-0.880406	-0.880406	0.678406
MSTRG.7007.1	Gb_Novel_miR397	Gb_03527	-0.880406	-0.870968	0.918882
MSTRG.7007.1	Gb_Novel_miR397	Gb_34060	-0.880406	-0.698253	0.694996
MSTRG.7007.1	Gb_Novel_miR397	Gb_26672	-0.880406	-0.880406	0.93245
MSTRG.7007.1	Gb_Novel_miR397	Gb_37511	-0.880406	-0.941124	0.866099
MSTRG.7007.1	Gb_Novel_miR397	Gb_29258	-0.880406	-0.870968	0.736072
MSTRG.7007.1	Gb_Novel_miR397	Gb_26565	-0.880406	-0.698253	0.785188
MSTRG.7007.1	Gb_Novel_miR397	Gb_23731	-0.880406	-0.880406	0.791616
MSTRG.7007.1	Gb_Novel_miR397	Gb_11073	-0.880406	-0.941124	0.821578
MSTRG.7007.1	Gb_Novel_miR397	Gb_23924	-0.880406	-0.880406	0.895947
MSTRG.7007.1	Gb_Novel_miR397	Gb_10096	-0.880406	-0.758971	0.870292
MSTRG.7007.1	Gb_Novel_miR397	Gb_21361	-0.880406	-0.941124	0.755357
MSTRG.7007.1	Gb_Novel_miR397	Gb_03276	-0.880406	-0.924062	0.957616
MSTRG.7007.1	Gb_Novel_miR397	Gb_11536	-0.880406	-0.880406	0.91099
MSTRG.7007.1	Gb_Novel_miR397	Gb_21015	-0.880406	-0.870968	0.942225
MSTRG.7007.1	Gb_Novel_miR397	Gb_06025	-0.880406	-0.758971	0.901501
MSTRG.7007.1	Gb_Novel_miR397	Gb_37950	-0.880406	-0.698253	0.96149
MSTRG.7007.1	Gb_Novel_miR397	Gb_24553	-0.880406	-0.758971	0.835054
MSTRG.12806.1	Gb_Novel_miR369	Gb_29836	-0.698253	-0.941124	0.86382
MSTRG.12806.1	Gb_Novel_miR369	Gb_33494	-0.698253	-0.941124	0.9022
MSTRG.12806.1	Gb_Novel_miR369	Gb_22656	-0.698253	-0.758971	0.982309
MSTRG.12806.1	Gb_Novel_miR369	Gb_06070	-0.698253	-0.880406	0.94742
MSTRG.12806.1	Gb_Novel_miR369	Gb_15721	-0.698253	-0.880406	0.838923
MSTRG.12806.1	Gb_Novel_miR369	Gb_31441	-0.698253	-0.758971	0.909615
MSTRG.12806.1	Gb_Novel_miR369	Gb_36556	-0.698253	-0.758971	0.936898
MSTRG.12806.1	Gb_Novel_miR369	Gb_35998	-0.698253	-0.758971	0.952776
MSTRG.12806.1	Gb_Novel_miR369	Gb_39014	-0.698253	-0.758971	0.781335
MSTRG.12806.1	Gb_Novel_miR369	Gb_28501	-0.698253	-0.880406	0.940262
MSTRG.12806.1	Gb_Novel_miR369	Gb_15548	-0.698253	-0.880406	0.812384
MSTRG.12806.1	Gb_Novel_miR369	Gb_18637	-0.698253	-0.758971	0.956949
MSTRG.12806.1	Gb_Novel_miR369	Gb_25645	-0.698253	-0.880406	0.886156
MSTRG.12806.1	Gb_Novel_miR369	Gb_17992	-0.698253	-0.698253	0.947089
MSTRG.12806.1	Gb_Novel_miR369	Gb_41482	-0.698253	-0.941124	0.794147
MSTRG.12806.1	Gb_Novel_miR369	Gb_23159	-0.698253	-0.880406	0.94292
MSTRG.12806.1	Gb_Novel_miR369	Gb_17764	-0.698253	-0.758971	0.987108
MSTRG.12806.1	Gb_Novel_miR369	Gb_39235	-0.698253	-0.880406	0.864354
MSTRG.12806.1	Gb_Novel_miR369	Gb_11652	-0.698253	-0.880406	0.851252
MSTRG.12806.1	Gb_Novel_miR369	Gb_03770	-0.698253	-0.698253	0.6828
MSTRG.12806.1	Gb_Novel_miR369	Gb_04430	-0.698253	-0.880406	0.95346
MSTRG.12806.1	Gb_Novel_miR369	Gb_10368	-0.698253	-0.880406	0.84292
MSTRG.12806.1	Gb_Novel_miR369	Gb_40091	-0.698253	-0.698253	0.897986
MSTRG.12806.1	Gb_Novel_miR369	Gb_24056	-0.698253	-0.880406	0.835378
MSTRG.12806.1	Gb_Novel_miR369	Gb_31208	-0.698253	-0.941124	0.643558
MSTRG.12806.1	Gb_Novel_miR369	Gb_12119	-0.698253	-0.941124	0.964533
MSTRG.12806.1	Gb_Novel_miR369	Gb_06025	-0.698253	-0.880406	0.976397
MSTRG.12806.1	Gb_Novel_miR369	Gb_30642	-0.698253	-0.941124	0.965345
MSTRG.12806.1	Gb_Novel_miR369	Gb_30679	-0.698253	-0.870968	0.773266
MSTRG.12806.1	Gb_Novel_miR369	Gb_06792	-0.698253	-0.880406	0.783228
MSTRG.12806.1	Gb_Novel_miR369	Gb_04508	-0.698253	-0.758971	0.723528
MSTRG.12806.1	Gb_Novel_miR369	Gb_20345	-0.698253	-0.941124	0.91463
MSTRG.12806.1	Gb_Novel_miR369	Gb_39270	-0.698253	-0.870968	0.825386
MSTRG.12806.1	Gb_Novel_miR369	Gb_33379	-0.698253	-0.880406	0.941836
MSTRG.12806.1	Gb_Novel_miR369	Gb_00195	-0.698253	-0.880406	0.942109
MSTRG.12806.1	Gb_Novel_miR369	Gb_23055	-0.698253	-0.880406	0.911175
MSTRG.12806.1	Gb_Novel_miR369	Gb_24085	-0.698253	-0.941124	0.780977
MSTRG.12806.1	Gb_Novel_miR369	Gb_26654	-0.698253	-0.880406	0.709475
MSTRG.12806.1	Gb_Novel_miR369	Gb_03437	-0.698253	-0.758971	0.963279
MSTRG.12806.1	Gb_Novel_miR369	Gb_16611	-0.698253	-0.698253	0.967046
MSTRG.12806.1	Gb_Novel_miR369	Gb_14629	-0.698253	-0.941124	0.981918
MSTRG.12806.1	Gb_Novel_miR369	Gb_07254	-0.698253	-0.880406	0.730929
MSTRG.19166.1	Gb_Novel_miR096	Gb_05803	-0.845154	-0.845154	0.805628
MSTRG.19166.1	Gb_Novel_miR096	Gb_36111	-0.845154	-0.676123	0.725445
MSTRG.19166.1	Gb_Novel_miR096	Gb_21123	-0.845154	-0.845154	0.713346
MSTRG.19166.1	Gb_Novel_miR096	Gb_23033	-0.845154	-0.845154	0.741842
MSTRG.19166.1	Gb_Novel_miR096	Gb_10650	-0.845154	-0.777542	0.748997
MSTRG.19166.1	Gb_Novel_miR096	Gb_28365	-0.845154	-0.777542	0.901239
MSTRG.19166.1	Gb_Novel_miR096	Gb_38349	-0.845154	-0.845154	0.794877
MSTRG.19166.1	Gb_Novel_miR096	Gb_00864	-0.845154	-0.845154	0.825073
MSTRG.19166.1	Gb_Novel_miR096	Gb_23279	-0.845154	-0.845154	0.705565
MSTRG.19166.1	Gb_Novel_miR096	Gb_22680	-0.845154	-0.676123	0.848378
MSTRG.19166.1	Gb_Novel_miR096	Gb_01155	-0.845154	-0.845154	0.759509
MSTRG.19166.1	Gb_Novel_miR096	Gb_11772	-0.845154	-0.676123	0.844117
MSTRG.19166.1	Gb_Novel_miR096	Gb_31682	-0.845154	-0.845154	0.853561
MSTRG.19166.1	Gb_Novel_miR096	Gb_09484	-0.845154	-0.676123	0.670933
MSTRG.19166.1	Gb_Novel_miR096	Gb_16923	-0.845154	-0.676123	0.612688
MSTRG.19166.1	Gb_Novel_miR096	Gb_22740	-0.845154	-0.676123	0.862695
MSTRG.19166.1	Gb_Novel_miR096	Gb_20047	-0.845154	-0.676123	0.951299
MSTRG.19166.1	Gb_Novel_miR096	Gb_24917	-0.845154	-0.823193	0.831991
MSTRG.19166.1	Gb_Novel_miR096	Gb_34207	-0.845154	-0.646579	0.853697
MSTRG.19166.1	Gb_Novel_miR096	Gb_28850	-0.845154	-0.845154	0.659284
MSTRG.19166.1	Gb_Novel_miR096	Gb_36314	-0.845154	-0.676123	0.828906
MSTRG.19166.1	Gb_Novel_miR096	Gb_19352	-0.845154	-0.845154	0.902552
MSTRG.19166.1	Gb_Novel_miR096	Gb_10291	-0.845154	-0.845154	0.77212
MSTRG.19166.1	Gb_Novel_miR096	Gb_17871	-0.845154	-0.777542	0.77754
MSTRG.19166.1	Gb_Novel_miR096	Gb_12703	-0.845154	-0.676123	0.675082
MSTRG.12202.1	Gb_Novel_miR461	Gb_36700	-0.676123	-0.777542	0.857992
MSTRG.12202.1	Gb_Novel_miR461	Gb_07512	-0.676123	-0.845154	0.958229
MSTRG.12202.1	Gb_Novel_miR461	Gb_15701	-0.676123	-0.676123	0.739176
MSTRG.12202.1	Gb_Novel_miR461	Gb_17335	-0.676123	-0.845154	0.91651
MSTRG.12202.1	Gb_Novel_miR461	Gb_21185	-0.676123	-0.676123	0.925969
MSTRG.12202.1	Gb_Novel_miR461	Gb_20174	-0.676123	-0.845154	0.901318
MSTRG.12202.1	Gb_Novel_miR461	Gb_19083	-0.676123	-0.845154	0.829286
MSTRG.12202.1	Gb_Novel_miR461	Gb_32370	-0.676123	-0.777542	0.871723
MSTRG.12202.1	Gb_Novel_miR461	Gb_21186	-0.676123	-0.646579	0.983107
MSTRG.12202.1	Gb_Novel_miR461	Gb_28217	-0.676123	-0.845154	0.739922
MSTRG.12202.1	Gb_Novel_miR461	Gb_07550	-0.676123	-0.676123	0.906126
MSTRG.12202.1	Gb_Novel_miR461	Gb_30825	-0.676123	-0.676123	0.998814
MSTRG.12202.1	Gb_Novel_miR461	Gb_12080	-0.676123	-0.676123	0.781462
MSTRG.12202.1	Gb_Novel_miR461	Gb_07922	-0.676123	-0.845154	0.870946
MSTRG.12202.1	Gb_Novel_miR461	Gb_34158	-0.676123	-0.676123	0.778733
MSTRG.12202.1	Gb_Novel_miR461	Gb_18394	-0.676123	-0.676123	0.833837
MSTRG.12202.1	Gb_Novel_miR461	Gb_30204	-0.676123	-0.676123	0.912867
MSTRG.12202.1	Gb_Novel_miR461	Gb_39264	-0.676123	-0.845154	0.636015
MSTRG.12202.1	Gb_Novel_miR461	Gb_21187	-0.676123	-0.676123	0.850908
MSTRG.12202.1	Gb_Novel_miR461	Gb_36878	-0.676123	-0.845154	0.849531
MSTRG.12202.1	Gb_Novel_miR461	Gb_05999	-0.676123	-0.676123	0.809511
MSTRG.12202.1	Gb_Novel_miR461	Gb_30585	-0.676123	-0.777542	0.889211
MSTRG.12202.1	Gb_Novel_miR461	Gb_18278	-0.676123	-0.777542	0.957047
MSTRG.12202.1	Gb_Novel_miR461	Gb_00810	-0.676123	-0.845154	0.92068
MSTRG.12202.1	Gb_Novel_miR461	Gb_04621	-0.676123	-0.845154	0.745797
MSTRG.12202.1	Gb_Novel_miR461	Gb_15603	-0.676123	-0.845154	0.822757
MSTRG.12202.1	Gb_Novel_miR461	Gb_02799	-0.676123	-0.676123	0.919159
MSTRG.12202.1	Gb_Novel_miR461	Gb_37220	-0.676123	-0.823193	0.980235
MSTRG.12202.1	Gb_Novel_miR461	Gb_16704	-0.676123	-0.676123	0.940279
MSTRG.12202.1	Gb_Novel_miR461	Gb_21188	-0.676123	-0.845154	0.895822
MSTRG.12202.1	Gb_Novel_miR461	Gb_06000	-0.676123	-0.676123	0.723737
MSTRG.12202.1	Gb_Novel_miR461	Gb_11742	-0.676123	-0.676123	0.988115
MSTRG.12202.1	Gb_Novel_miR461	Gb_19606	-0.676123	-0.845154	0.975336
MSTRG.12202.1	Gb_Novel_miR461	Gb_27385	-0.676123	-0.676123	0.81688
MSTRG.12202.1	Gb_Novel_miR461	Gb_38079	-0.676123	-0.845154	0.819677
MSTRG.12202.1	Gb_Novel_miR461	Gb_38950	-0.676123	-0.676123	0.748287
MSTRG.10945.1	Gb_Novel_miR384	Gb_06651	-0.654654	-0.654654	0.837995
MSTRG.10945.1	Gb_Novel_miR384	Gb_36294	-0.654654	-0.654654	0.843207
MSTRG.10945.1	Gb_Novel_miR384	Gb_26640	-0.654654	-0.654654	0.82589
MSTRG.10945.1	Gb_Novel_miR384	Gb_04948	-0.654654	-0.654654	0.856881
MSTRG.10945.1	Gb_Novel_miR384	Gb_39845	-0.654654	-0.654654	0.71191
MSTRG.30995.1	Gb_Novel_miR219	Gb_40616	-0.676123	-0.676123	0.953955
MSTRG.30995.1	Gb_Novel_miR219	Gb_33997	-0.676123	-0.676123	0.837442
MSTRG.30995.1	Gb_Novel_miR219	Gb_19920	-0.676123	-0.646579	0.726676
MSTRG.30995.1	Gb_Novel_miR219	Gb_02787	-0.676123	-0.676123	0.756791
MSTRG.30995.1	Gb_Novel_miR219	Gb_03183	-0.676123	-0.676123	0.926126
MSTRG.30995.1	Gb_Novel_miR219	Gb_36163	-0.676123	-0.676123	0.870646
MSTRG.30995.1	Gb_Novel_miR219	Gb_00746	-0.676123	-0.676123	0.93615
MSTRG.30995.1	Gb_Novel_miR219	Gb_07845	-0.676123	-0.676123	0.958889
MSTRG.30995.1	Gb_Novel_miR219	Gb_30204	-0.676123	-0.676123	0.762016
MSTRG.30995.1	Gb_Novel_miR219	Gb_37633	-0.676123	-0.676123	0.916606
MSTRG.30995.1	Gb_Novel_miR219	Gb_27385	-0.676123	-0.676123	0.709325
MSTRG.12493.1	Gb_Novel_miR120	Gb_10011	-0.758971	-0.880406	0.852766
MSTRG.12493.1	Gb_Novel_miR120	Gb_35811	-0.758971	-0.758971	0.829063
MSTRG.12493.1	Gb_Novel_miR120	Gb_03095	-0.758971	-0.698253	0.749883
MSTRG.12493.1	Gb_Novel_miR120	Gb_37733	-0.758971	-0.880406	0.770448
MSTRG.12493.1	Gb_Novel_miR120	Gb_27337	-0.758971	-0.758971	0.811207
MSTRG.12493.1	Gb_Novel_miR120	Gb_41230	-0.758971	-0.758971	0.982731
MSTRG.12493.1	Gb_Novel_miR120	Gb_10022	-0.758971	-0.698253	0.802647
MSTRG.12493.1	Gb_Novel_miR120	Gb_41472	-0.758971	-0.880406	0.713082
MSTRG.12493.1	Gb_Novel_miR120	Gb_40349	-0.758971	-0.739249	0.827499
MSTRG.12493.1	Gb_Novel_miR120	Gb_05849	-0.758971	-0.880406	0.81494
MSTRG.12493.1	Gb_Novel_miR120	Gb_04429	-0.758971	-0.870968	0.732487
MSTRG.12493.1	Gb_Novel_miR120	Gb_40909	-0.758971	-0.941124	0.790181
MSTRG.12493.1	Gb_Novel_miR120	Gb_13815	-0.758971	-0.758971	0.939579
MSTRG.12493.1	Gb_Novel_miR120	Gb_28336	-0.758971	-0.880406	0.811184
MSTRG.12493.1	Gb_Novel_miR120	Gb_14304	-0.758971	-0.758971	0.728043
MSTRG.12493.1	Gb_Novel_miR120	Gb_39060	-0.758971	-0.698253	0.739214
MSTRG.12493.1	Gb_Novel_miR120	Gb_35244	-0.758971	-0.758971	0.688992
MSTRG.12493.1	Gb_Novel_miR120	Gb_05374	-0.758971	-0.758971	0.77938
MSTRG.12823.1	Gb_Novel_miR063	Gb_08166	-0.654654	-0.654654	0.980383
MSTRG.12823.1	Gb_Novel_miR063	Gb_04580	-0.654654	-0.654654	0.834125
MSTRG.12823.1	Gb_Novel_miR063	Gb_07470	-0.654654	-0.654654	0.9801
MSTRG.12823.1	Gb_Novel_miR063	Gb_18570	-0.654654	-0.654654	0.608221
MSTRG.12823.1	Gb_Novel_miR063	Gb_09056	-0.654654	-0.654654	0.607027
MSTRG.12823.1	Gb_Novel_miR063	Gb_31712	-0.654654	-0.654654	0.718936
MSTRG.12823.1	Gb_Novel_miR063	Gb_19228	-0.654654	-0.654654	0.968314
MSTRG.12823.1	Gb_Novel_miR063	Gb_34423	-0.654654	-0.654654	0.942292
MSTRG.12823.1	Gb_Novel_miR063	Gb_11961	-0.654654	-0.654654	0.691013
MSTRG.12823.1	Gb_Novel_miR063	Gb_18567	-0.654654	-0.654654	0.961136
MSTRG.12823.1	Gb_Novel_miR063	Gb_17084	-0.654654	-0.654654	0.977216
MSTRG.12823.1	Gb_Novel_miR063	Gb_16031	-0.654654	-0.654654	0.920753
MSTRG.37313.1	Gb_Novel_miR120	Gb_10011	-0.698253	-0.880406	0.970041
MSTRG.37313.1	Gb_Novel_miR120	Gb_35811	-0.698253	-0.758971	0.72495
MSTRG.37313.1	Gb_Novel_miR120	Gb_03095	-0.698253	-0.698253	0.970187
MSTRG.37313.1	Gb_Novel_miR120	Gb_37733	-0.698253	-0.880406	0.86432
MSTRG.37313.1	Gb_Novel_miR120	Gb_27337	-0.698253	-0.758971	0.908151
MSTRG.37313.1	Gb_Novel_miR120	Gb_41230	-0.698253	-0.758971	0.757489
MSTRG.37313.1	Gb_Novel_miR120	Gb_10052	-0.698253	-0.831655	0.821622
MSTRG.37313.1	Gb_Novel_miR120	Gb_10022	-0.698253	-0.698253	0.901224
MSTRG.37313.1	Gb_Novel_miR120	Gb_41472	-0.698253	-0.880406	0.948584
MSTRG.37313.1	Gb_Novel_miR120	Gb_29643	-0.698253	-0.758971	0.80885
MSTRG.37313.1	Gb_Novel_miR120	Gb_40349	-0.698253	-0.739249	0.981246
MSTRG.37313.1	Gb_Novel_miR120	Gb_05849	-0.698253	-0.880406	0.95008
MSTRG.37313.1	Gb_Novel_miR120	Gb_40909	-0.698253	-0.941124	0.97171
MSTRG.37313.1	Gb_Novel_miR120	Gb_13815	-0.698253	-0.758971	0.751516
MSTRG.37313.1	Gb_Novel_miR120	Gb_28336	-0.698253	-0.880406	0.814482
MSTRG.37313.1	Gb_Novel_miR120	Gb_14304	-0.698253	-0.758971	0.674274
MSTRG.37313.1	Gb_Novel_miR120	Gb_39060	-0.698253	-0.698253	0.826704
MSTRG.37313.1	Gb_Novel_miR120	Gb_35244	-0.698253	-0.758971	0.724258
MSTRG.37313.1	Gb_Novel_miR120	Gb_05374	-0.698253	-0.758971	0.849813
MSTRG.20241.4	Gb_Novel_miR120	Gb_10011	-0.698253	-0.880406	0.91784
MSTRG.20241.4	Gb_Novel_miR120	Gb_35811	-0.698253	-0.758971	0.908816
MSTRG.20241.4	Gb_Novel_miR120	Gb_03095	-0.698253	-0.698253	0.731849
MSTRG.20241.4	Gb_Novel_miR120	Gb_37733	-0.698253	-0.880406	0.966944
MSTRG.20241.4	Gb_Novel_miR120	Gb_27337	-0.698253	-0.758971	0.97738
MSTRG.20241.4	Gb_Novel_miR120	Gb_41230	-0.698253	-0.758971	0.645478
MSTRG.20241.4	Gb_Novel_miR120	Gb_10052	-0.698253	-0.831655	0.909733
MSTRG.20241.4	Gb_Novel_miR120	Gb_10022	-0.698253	-0.698253	0.990946
MSTRG.20241.4	Gb_Novel_miR120	Gb_41472	-0.698253	-0.880406	0.868932
MSTRG.20241.4	Gb_Novel_miR120	Gb_29643	-0.698253	-0.758971	0.771917
MSTRG.20241.4	Gb_Novel_miR120	Gb_40349	-0.698253	-0.739249	0.924276
MSTRG.20241.4	Gb_Novel_miR120	Gb_05849	-0.698253	-0.880406	0.936737
MSTRG.20241.4	Gb_Novel_miR120	Gb_04429	-0.698253	-0.870968	0.819069
MSTRG.20241.4	Gb_Novel_miR120	Gb_40909	-0.698253	-0.941124	0.875203
MSTRG.20241.4	Gb_Novel_miR120	Gb_13815	-0.698253	-0.758971	0.798735
MSTRG.20241.4	Gb_Novel_miR120	Gb_28336	-0.698253	-0.880406	0.957356
MSTRG.20241.4	Gb_Novel_miR120	Gb_14304	-0.698253	-0.758971	0.910709
MSTRG.20241.4	Gb_Novel_miR120	Gb_39060	-0.698253	-0.698253	0.98694
MSTRG.20241.4	Gb_Novel_miR120	Gb_35244	-0.698253	-0.758971	0.907459
MSTRG.20241.4	Gb_Novel_miR120	Gb_05374	-0.698253	-0.758971	0.981019
MSTRG.17050.1	Gb_Novel_miR189	Gb_15457	-0.941124	-0.880406	0.861623
MSTRG.17050.1	Gb_Novel_miR189	Gb_40355	-0.941124	-0.880406	0.806032
MSTRG.17050.1	Gb_Novel_miR189	Gb_03846	-0.941124	-0.758971	0.733571
MSTRG.17050.1	Gb_Novel_miR189	Gb_21273	-0.941124	-0.758971	0.890652
MSTRG.17050.1	Gb_Novel_miR189	Gb_20380	-0.941124	-0.941124	0.931282
MSTRG.17050.1	Gb_Novel_miR189	Gb_34030	-0.941124	-0.941124	0.886868
MSTRG.17050.1	Gb_Novel_miR189	Gb_20698	-0.941124	-0.941124	0.954031
MSTRG.17050.1	Gb_Novel_miR189	Gb_32127	-0.941124	-0.758971	0.967071
MSTRG.17050.1	Gb_Novel_miR189	Gb_28220	-0.941124	-0.758971	0.884979
MSTRG.17050.1	Gb_Novel_miR189	Gb_21272	-0.941124	-0.941124	0.905456
MSTRG.17050.1	Gb_Novel_miR189	Gb_37633	-0.941124	-0.880406	0.721492
MSTRG.17050.1	Gb_Novel_miR189	Gb_00516	-0.941124	-0.941124	0.856758
MSTRG.17050.1	Gb_Novel_miR189	Gb_21271	-0.941124	-0.880406	0.812127
MSTRG.17050.1	Gb_Novel_miR189	Gb_29484	-0.941124	-0.880406	0.818663
MSTRG.17050.1	Gb_Novel_miR189	Gb_18097	-0.941124	-0.941124	0.908745
MSTRG.17050.1	Gb_Novel_miR189	Gb_31727	-0.941124	-0.758971	0.960351
MSTRG.17050.1	Gb_Novel_miR189	Gb_04251	-0.941124	-0.758971	0.730161
MSTRG.17050.1	Gb_Novel_miR189	Gb_20238	-0.941124	-0.880406	0.827152
MSTRG.17050.1	Gb_Novel_miR189	Gb_09182	-0.941124	-0.880406	0.863593
MSTRG.17050.1	Gb_Novel_miR189	Gb_32780	-0.941124	-0.880406	0.94665
MSTRG.17050.1	Gb_Novel_miR189	Gb_06226	-0.941124	-0.880406	0.933695
MSTRG.17050.1	Gb_Novel_miR189	Gb_21173	-0.941124	-0.880406	0.750908
MSTRG.17050.1	Gb_Novel_miR189	Gb_34450	-0.941124	-0.880406	0.889986
MSTRG.17050.1	Gb_Novel_miR189	Gb_37725	-0.941124	-0.698253	0.835964
MSTRG.17050.1	Gb_Novel_miR189	Gb_07003	-0.941124	-0.758971	0.921395
MSTRG.17050.1	Gb_Novel_miR189	Gb_28202	-0.941124	-0.880406	0.854164
MSTRG.17050.1	Gb_Novel_miR189	Gb_25440	-0.941124	-0.941124	0.981055
MSTRG.38159.1	Gb_Novel_miR319	Gb_35063	-0.654654	-0.654654	0.986331
MSTRG.38159.1	Gb_Novel_miR319	Gb_35390	-0.654654	-0.654654	0.889105
MSTRG.38159.1	Gb_Novel_miR319	Gb_26076	-0.654654	-0.654654	0.937794
MSTRG.38159.1	Gb_Novel_miR319	Gb_38783	-0.654654	-0.654654	0.805822
MSTRG.38159.1	Gb_Novel_miR319	Gb_35289	-0.654654	-0.654654	0.715262
MSTRG.38159.1	Gb_Novel_miR319	Gb_24046	-0.654654	-0.654654	0.778839
MSTRG.38159.1	Gb_Novel_miR319	Gb_36886	-0.654654	-0.654654	0.646382
MSTRG.38159.1	Gb_Novel_miR319	Gb_10753	-0.654654	-0.654654	0.863347
MSTRG.38159.1	Gb_Novel_miR319	Gb_26840	-0.654654	-0.654654	0.839164
MSTRG.38159.1	Gb_Novel_miR319	Gb_08423	-0.654654	-0.654654	0.949267
MSTRG.38159.1	Gb_Novel_miR319	Gb_14992	-0.654654	-0.654654	0.897142
MSTRG.38159.1	Gb_Novel_miR319	Gb_11529	-0.654654	-0.654654	0.920477
MSTRG.38159.1	Gb_Novel_miR319	Gb_00921	-0.654654	-0.654654	0.802911
MSTRG.38159.1	Gb_Novel_miR319	Gb_40341	-0.654654	-0.654654	0.922061
MSTRG.38159.1	Gb_Novel_miR319	Gb_20698	-0.654654	-0.654654	0.753496
MSTRG.38159.1	Gb_Novel_miR319	Gb_30173	-0.654654	-0.654654	0.976277
MSTRG.38159.1	Gb_Novel_miR319	Gb_36779	-0.654654	-0.654654	0.832168
MSTRG.38159.1	Gb_Novel_miR319	Gb_09200	-0.654654	-0.654654	0.699836
MSTRG.38159.1	Gb_Novel_miR319	Gb_16043	-0.654654	-0.654654	0.917183
MSTRG.38159.1	Gb_Novel_miR319	Gb_07656	-0.654654	-0.654654	0.985885
MSTRG.38159.1	Gb_Novel_miR319	Gb_41429	-0.654654	-0.654654	0.850241
MSTRG.38159.1	Gb_Novel_miR319	Gb_20902	-0.654654	-0.654654	0.813849
MSTRG.38159.1	Gb_Novel_miR319	Gb_04687	-0.654654	-0.654654	0.875343
MSTRG.38159.1	Gb_Novel_miR319	Gb_09417	-0.654654	-0.654654	0.996298
MSTRG.38159.1	Gb_Novel_miR319	Gb_23959	-0.654654	-0.654654	0.949426
MSTRG.38159.1	Gb_Novel_miR319	Gb_09601	-0.654654	-0.654654	0.917457
MSTRG.38159.1	Gb_Novel_miR319	Gb_38610	-0.654654	-0.654654	0.994003
MSTRG.29352.1	Gb_Novel_miR397	Gb_07065	-0.880406	-0.880406	0.943294
MSTRG.29352.1	Gb_Novel_miR397	Gb_06133	-0.880406	-0.941124	0.952333
MSTRG.29352.1	Gb_Novel_miR397	Gb_12414	-0.880406	-0.941124	0.875734
MSTRG.29352.1	Gb_Novel_miR397	Gb_39102	-0.880406	-0.941124	0.914337
MSTRG.29352.1	Gb_Novel_miR397	Gb_02144	-0.880406	-0.880406	0.906823
MSTRG.29352.1	Gb_Novel_miR397	Gb_41341	-0.880406	-0.698253	0.914773
MSTRG.29352.1	Gb_Novel_miR397	Gb_25003	-0.880406	-0.880406	0.924016
MSTRG.29352.1	Gb_Novel_miR397	Gb_32983	-0.880406	-0.880406	0.873991
MSTRG.29352.1	Gb_Novel_miR397	Gb_00259	-0.880406	-0.758971	0.912874
MSTRG.29352.1	Gb_Novel_miR397	Gb_08205	-0.880406	-0.698253	0.77912
MSTRG.29352.1	Gb_Novel_miR397	Gb_08300	-0.880406	-0.758971	0.722408
MSTRG.29352.1	Gb_Novel_miR397	Gb_36170	-0.880406	-0.698253	0.934958
MSTRG.29352.1	Gb_Novel_miR397	Gb_26165	-0.880406	-0.880406	0.970415
MSTRG.29352.1	Gb_Novel_miR397	Gb_25054	-0.880406	-0.941124	0.96958
MSTRG.29352.1	Gb_Novel_miR397	Gb_05735	-0.880406	-0.758971	0.889522
MSTRG.29352.1	Gb_Novel_miR397	Gb_05477	-0.880406	-0.758971	0.915132
MSTRG.29352.1	Gb_Novel_miR397	Gb_23410	-0.880406	-0.698253	0.936036
MSTRG.29352.1	Gb_Novel_miR397	Gb_06693	-0.880406	-0.698253	0.849198
MSTRG.29352.1	Gb_Novel_miR397	Gb_09064	-0.880406	-0.941124	0.769089
MSTRG.29352.1	Gb_Novel_miR397	Gb_39686	-0.880406	-0.880406	0.982399
MSTRG.29352.1	Gb_Novel_miR397	Gb_40799	-0.880406	-0.880406	0.850316
MSTRG.29352.1	Gb_Novel_miR397	Gb_14703	-0.880406	-0.880406	0.890241
MSTRG.29352.1	Gb_Novel_miR397	Gb_24639	-0.880406	-0.880406	0.897153
MSTRG.29352.1	Gb_Novel_miR397	Gb_34060	-0.880406	-0.698253	0.954609
MSTRG.29352.1	Gb_Novel_miR397	Gb_03533	-0.880406	-0.819689	0.732075
MSTRG.29352.1	Gb_Novel_miR397	Gb_26672	-0.880406	-0.880406	0.870346
MSTRG.29352.1	Gb_Novel_miR397	Gb_01942	-0.880406	-0.758971	0.65663
MSTRG.29352.1	Gb_Novel_miR397	Gb_37511	-0.880406	-0.941124	0.822399
MSTRG.29352.1	Gb_Novel_miR397	Gb_29258	-0.880406	-0.870968	0.965368
MSTRG.29352.1	Gb_Novel_miR397	Gb_26565	-0.880406	-0.698253	0.952109
MSTRG.29352.1	Gb_Novel_miR397	Gb_23731	-0.880406	-0.880406	0.7028
MSTRG.29352.1	Gb_Novel_miR397	Gb_11073	-0.880406	-0.941124	0.947908
MSTRG.29352.1	Gb_Novel_miR397	Gb_23924	-0.880406	-0.880406	0.87031
MSTRG.29352.1	Gb_Novel_miR397	Gb_10096	-0.880406	-0.758971	0.946488
MSTRG.29352.1	Gb_Novel_miR397	Gb_21361	-0.880406	-0.941124	0.869451
MSTRG.29352.1	Gb_Novel_miR397	Gb_03276	-0.880406	-0.924062	0.898507
MSTRG.29352.1	Gb_Novel_miR397	Gb_11994	-0.880406	-0.880406	0.862842
MSTRG.29352.1	Gb_Novel_miR397	Gb_11536	-0.880406	-0.880406	0.87803
MSTRG.29352.1	Gb_Novel_miR397	Gb_21015	-0.880406	-0.870968	0.906458
MSTRG.29352.1	Gb_Novel_miR397	Gb_06025	-0.880406	-0.758971	0.936972
MSTRG.29352.1	Gb_Novel_miR397	Gb_37950	-0.880406	-0.698253	0.830726
MSTRG.29352.1	Gb_Novel_miR397	Gb_24553	-0.880406	-0.758971	0.9189
MSTRG.21000.5	Gb_Novel_miR372	Gb_36700	-0.758971	-0.941124	0.740521
MSTRG.21000.5	Gb_Novel_miR372	Gb_03117	-0.758971	-0.880406	0.781217
MSTRG.21000.5	Gb_Novel_miR372	Gb_30174	-0.758971	-0.698253	0.983383
MSTRG.21000.5	Gb_Novel_miR372	Gb_12859	-0.758971	-0.758971	0.800054
MSTRG.21000.5	Gb_Novel_miR372	Gb_15357	-0.758971	-0.880406	0.866415
MSTRG.21000.5	Gb_Novel_miR372	Gb_32866	-0.758971	-0.758971	0.797824
MSTRG.21000.5	Gb_Novel_miR372	Gb_41020	-0.758971	-0.880406	0.860306
MSTRG.21000.5	Gb_Novel_miR372	Gb_12002	-0.758971	-0.758971	0.941233
MSTRG.21000.5	Gb_Novel_miR372	Gb_13177	-0.758971	-0.758971	0.728272
MSTRG.21000.5	Gb_Novel_miR372	Gb_14369	-0.758971	-0.698253	0.864036
MSTRG.21000.5	Gb_Novel_miR372	Gb_09202	-0.758971	-0.758971	0.957804
MSTRG.21000.5	Gb_Novel_miR372	Gb_22175	-0.758971	-0.698253	0.814722
MSTRG.21000.5	Gb_Novel_miR372	Gb_36710	-0.758971	-0.758971	0.788291
MSTRG.21000.5	Gb_Novel_miR372	Gb_17234	-0.758971	-0.698253	0.669364
MSTRG.21000.5	Gb_Novel_miR372	Gb_24042	-0.758971	-0.941124	0.694827
MSTRG.21000.5	Gb_Novel_miR372	Gb_15734	-0.758971	-0.698253	0.879268
MSTRG.21000.5	Gb_Novel_miR372	Gb_04722	-0.758971	-0.758971	0.961065
MSTRG.21000.5	Gb_Novel_miR372	Gb_24326	-0.758971	-0.880406	0.722367
MSTRG.21000.5	Gb_Novel_miR372	Gb_09056	-0.758971	-0.758971	0.601091
MSTRG.21000.5	Gb_Novel_miR372	Gb_05413	-0.758971	-0.880406	0.624415
MSTRG.21000.5	Gb_Novel_miR372	Gb_06463	-0.758971	-0.880406	0.829127
MSTRG.21000.5	Gb_Novel_miR372	Gb_26840	-0.758971	-0.698253	0.702672
MSTRG.21000.5	Gb_Novel_miR372	Gb_09991	-0.758971	-0.758971	0.857016
MSTRG.21000.5	Gb_Novel_miR372	Gb_00511	-0.758971	-0.880406	0.925941
MSTRG.21000.5	Gb_Novel_miR372	Gb_37759	-0.758971	-0.758971	0.863953
MSTRG.21000.5	Gb_Novel_miR372	Gb_28653	-0.758971	-0.941124	0.786142
MSTRG.21000.5	Gb_Novel_miR372	Gb_20698	-0.758971	-0.698253	0.831155
MSTRG.21000.5	Gb_Novel_miR372	Gb_38119	-0.758971	-0.880406	0.91157
MSTRG.21000.5	Gb_Novel_miR372	Gb_16307	-0.758971	-0.698253	0.836702
MSTRG.21000.5	Gb_Novel_miR372	Gb_16308	-0.758971	-0.758971	0.783237
MSTRG.21000.5	Gb_Novel_miR372	Gb_28026	-0.758971	-0.758971	0.813107
MSTRG.21000.5	Gb_Novel_miR372	Gb_12854	-0.758971	-0.758971	0.713207
MSTRG.21000.5	Gb_Novel_miR372	Gb_07830	-0.758971	-0.758971	0.860793
MSTRG.21000.5	Gb_Novel_miR372	Gb_37713	-0.758971	-0.880406	0.981219
MSTRG.21000.5	Gb_Novel_miR372	Gb_20238	-0.758971	-0.758971	0.780236
MSTRG.21000.5	Gb_Novel_miR372	Gb_21135	-0.758971	-0.698253	0.650248
MSTRG.37110.1	Gb_Novel_miR369	Gb_29836	-0.698253	-0.941124	0.741049
MSTRG.37110.1	Gb_Novel_miR369	Gb_33494	-0.698253	-0.941124	0.681685
MSTRG.37110.1	Gb_Novel_miR369	Gb_22656	-0.698253	-0.758971	0.937798
MSTRG.37110.1	Gb_Novel_miR369	Gb_06070	-0.698253	-0.880406	0.847615
MSTRG.37110.1	Gb_Novel_miR369	Gb_15721	-0.698253	-0.880406	0.855992
MSTRG.37110.1	Gb_Novel_miR369	Gb_31441	-0.698253	-0.758971	0.753112
MSTRG.37110.1	Gb_Novel_miR369	Gb_36556	-0.698253	-0.758971	0.893476
MSTRG.37110.1	Gb_Novel_miR369	Gb_35998	-0.698253	-0.758971	0.80171
MSTRG.37110.1	Gb_Novel_miR369	Gb_39014	-0.698253	-0.758971	0.642793
MSTRG.37110.1	Gb_Novel_miR369	Gb_28501	-0.698253	-0.880406	0.849817
MSTRG.37110.1	Gb_Novel_miR369	Gb_15548	-0.698253	-0.880406	0.824104
MSTRG.37110.1	Gb_Novel_miR369	Gb_18637	-0.698253	-0.758971	0.835749
MSTRG.37110.1	Gb_Novel_miR369	Gb_25645	-0.698253	-0.880406	0.695481
MSTRG.37110.1	Gb_Novel_miR369	Gb_17992	-0.698253	-0.698253	0.912883
MSTRG.37110.1	Gb_Novel_miR369	Gb_41482	-0.698253	-0.941124	0.718212
MSTRG.37110.1	Gb_Novel_miR369	Gb_23159	-0.698253	-0.880406	0.80107
MSTRG.37110.1	Gb_Novel_miR369	Gb_17764	-0.698253	-0.758971	0.95151
MSTRG.37110.1	Gb_Novel_miR369	Gb_39235	-0.698253	-0.880406	0.821323
MSTRG.37110.1	Gb_Novel_miR369	Gb_11652	-0.698253	-0.880406	0.926718
MSTRG.37110.1	Gb_Novel_miR369	Gb_03770	-0.698253	-0.698253	0.629453
MSTRG.37110.1	Gb_Novel_miR369	Gb_04430	-0.698253	-0.880406	0.858363
MSTRG.37110.1	Gb_Novel_miR369	Gb_10368	-0.698253	-0.880406	0.686199
MSTRG.37110.1	Gb_Novel_miR369	Gb_40091	-0.698253	-0.698253	0.913105
MSTRG.37110.1	Gb_Novel_miR369	Gb_24056	-0.698253	-0.880406	0.865855
MSTRG.37110.1	Gb_Novel_miR369	Gb_31208	-0.698253	-0.941124	0.767964
MSTRG.37110.1	Gb_Novel_miR369	Gb_12119	-0.698253	-0.941124	0.815481
MSTRG.37110.1	Gb_Novel_miR369	Gb_06025	-0.698253	-0.880406	0.938781
MSTRG.37110.1	Gb_Novel_miR369	Gb_30642	-0.698253	-0.941124	0.829319
MSTRG.37110.1	Gb_Novel_miR369	Gb_30679	-0.698253	-0.870968	0.722472
MSTRG.37110.1	Gb_Novel_miR369	Gb_06792	-0.698253	-0.880406	0.695829
MSTRG.37110.1	Gb_Novel_miR369	Gb_04508	-0.698253	-0.758971	0.825188
MSTRG.37110.1	Gb_Novel_miR369	Gb_20345	-0.698253	-0.941124	0.890801
MSTRG.37110.1	Gb_Novel_miR369	Gb_33379	-0.698253	-0.880406	0.839207
MSTRG.37110.1	Gb_Novel_miR369	Gb_00195	-0.698253	-0.880406	0.8321
MSTRG.37110.1	Gb_Novel_miR369	Gb_23055	-0.698253	-0.880406	0.859244
MSTRG.37110.1	Gb_Novel_miR369	Gb_24085	-0.698253	-0.941124	0.773064
MSTRG.37110.1	Gb_Novel_miR369	Gb_26654	-0.698253	-0.880406	0.813836
MSTRG.37110.1	Gb_Novel_miR369	Gb_03437	-0.698253	-0.758971	0.905801
MSTRG.37110.1	Gb_Novel_miR369	Gb_16611	-0.698253	-0.698253	0.959383
MSTRG.37110.1	Gb_Novel_miR369	Gb_14629	-0.698253	-0.941124	0.904235
MSTRG.37110.1	Gb_Novel_miR369	Gb_07254	-0.698253	-0.880406	0.836842
MSTRG.14655.6	Gb_Novel_miR172	Gb_12104	-0.676123	-0.845154	0.879
MSTRG.14655.6	Gb_Novel_miR172	Gb_26580	-0.676123	-0.823193	0.661002
MSTRG.14655.6	Gb_Novel_miR172	Gb_12232	-0.676123	-0.676123	0.960784
MSTRG.14655.6	Gb_Novel_miR172	Gb_21421	-0.676123	-0.845154	0.86929
MSTRG.14655.6	Gb_Novel_miR172	Gb_04416	-0.676123	-0.845154	0.740144
MSTRG.14655.6	Gb_Novel_miR172	Gb_32348	-0.676123	-0.845154	0.856513
MSTRG.14655.6	Gb_Novel_miR172	Gb_40860	-0.676123	-0.845154	0.690717
MSTRG.14655.6	Gb_Novel_miR172	Gb_15322	-0.676123	-0.845154	0.85635
MSTRG.14655.6	Gb_Novel_miR172	Gb_08246	-0.676123	-0.676123	0.844158
MSTRG.14655.6	Gb_Novel_miR172	Gb_16282	-0.676123	-0.845154	0.750078
MSTRG.14655.6	Gb_Novel_miR172	Gb_15734	-0.676123	-0.676123	0.703628
MSTRG.14655.6	Gb_Novel_miR172	Gb_19271	-0.676123	-0.676123	0.677845
MSTRG.14655.6	Gb_Novel_miR172	Gb_07572	-0.676123	-0.845154	0.937107
MSTRG.14655.6	Gb_Novel_miR172	Gb_05008	-0.676123	-0.676123	0.777501
MSTRG.14655.6	Gb_Novel_miR172	Gb_12620	-0.676123	-0.646579	0.737224
MSTRG.14655.6	Gb_Novel_miR172	Gb_19839	-0.676123	-0.777542	0.764256
MSTRG.28632.4	Gb_Novel_miR461	Gb_36700	-0.845154	-0.777542	0.937831
MSTRG.28632.4	Gb_Novel_miR461	Gb_07512	-0.845154	-0.845154	0.966557
MSTRG.28632.4	Gb_Novel_miR461	Gb_15701	-0.845154	-0.676123	0.931873
MSTRG.28632.4	Gb_Novel_miR461	Gb_17335	-0.845154	-0.845154	0.987665
MSTRG.28632.4	Gb_Novel_miR461	Gb_21185	-0.845154	-0.676123	0.996532
MSTRG.28632.4	Gb_Novel_miR461	Gb_20174	-0.845154	-0.845154	0.702898
MSTRG.28632.4	Gb_Novel_miR461	Gb_19083	-0.845154	-0.845154	0.93699
MSTRG.28632.4	Gb_Novel_miR461	Gb_32370	-0.845154	-0.777542	0.909418
MSTRG.28632.4	Gb_Novel_miR461	Gb_21186	-0.845154	-0.646579	0.944091
MSTRG.28632.4	Gb_Novel_miR461	Gb_28217	-0.845154	-0.845154	0.90786
MSTRG.28632.4	Gb_Novel_miR461	Gb_07550	-0.845154	-0.676123	0.875853
MSTRG.28632.4	Gb_Novel_miR461	Gb_30825	-0.845154	-0.676123	0.928535
MSTRG.28632.4	Gb_Novel_miR461	Gb_12080	-0.845154	-0.676123	0.95093
MSTRG.28632.4	Gb_Novel_miR461	Gb_07922	-0.845154	-0.845154	0.709347
MSTRG.28632.4	Gb_Novel_miR461	Gb_34158	-0.845154	-0.676123	0.904616
MSTRG.28632.4	Gb_Novel_miR461	Gb_18394	-0.845154	-0.676123	0.909248
MSTRG.28632.4	Gb_Novel_miR461	Gb_30204	-0.845154	-0.676123	0.904644
MSTRG.28632.4	Gb_Novel_miR461	Gb_39264	-0.845154	-0.845154	0.890423
MSTRG.28632.4	Gb_Novel_miR461	Gb_21187	-0.845154	-0.676123	0.989226
MSTRG.28632.4	Gb_Novel_miR461	Gb_36878	-0.845154	-0.845154	0.789097
MSTRG.28632.4	Gb_Novel_miR461	Gb_05999	-0.845154	-0.676123	0.965999
MSTRG.28632.4	Gb_Novel_miR461	Gb_30585	-0.845154	-0.777542	0.932049
MSTRG.28632.4	Gb_Novel_miR461	Gb_18278	-0.845154	-0.777542	0.95275
MSTRG.28632.4	Gb_Novel_miR461	Gb_00810	-0.845154	-0.845154	0.918352
MSTRG.28632.4	Gb_Novel_miR461	Gb_04621	-0.845154	-0.845154	0.934798
MSTRG.28632.4	Gb_Novel_miR461	Gb_15603	-0.845154	-0.845154	0.877477
MSTRG.28632.4	Gb_Novel_miR461	Gb_02799	-0.845154	-0.676123	0.996446
MSTRG.28632.4	Gb_Novel_miR461	Gb_37220	-0.845154	-0.823193	0.969869
MSTRG.28632.4	Gb_Novel_miR461	Gb_16704	-0.845154	-0.676123	0.905328
MSTRG.28632.4	Gb_Novel_miR461	Gb_21188	-0.845154	-0.845154	0.739324
MSTRG.28632.4	Gb_Novel_miR461	Gb_06000	-0.845154	-0.676123	0.932671
MSTRG.28632.4	Gb_Novel_miR461	Gb_11742	-0.845154	-0.676123	0.846755
MSTRG.28632.4	Gb_Novel_miR461	Gb_19606	-0.845154	-0.845154	0.977197
MSTRG.28632.4	Gb_Novel_miR461	Gb_27385	-0.845154	-0.676123	0.609641
MSTRG.28632.4	Gb_Novel_miR461	Gb_38950	-0.845154	-0.676123	0.823065
MSTRG.32187.2	Gb_Novel_miR372	Gb_36700	-0.646579	-0.941124	0.909898
MSTRG.32187.2	Gb_Novel_miR372	Gb_03117	-0.646579	-0.880406	0.615825
MSTRG.32187.2	Gb_Novel_miR372	Gb_32866	-0.646579	-0.758971	0.868222
MSTRG.32187.2	Gb_Novel_miR372	Gb_41020	-0.646579	-0.880406	0.766092
MSTRG.32187.2	Gb_Novel_miR372	Gb_13177	-0.646579	-0.758971	0.639054
MSTRG.32187.2	Gb_Novel_miR372	Gb_22175	-0.646579	-0.698253	0.619899
MSTRG.32187.2	Gb_Novel_miR372	Gb_11673	-0.646579	-0.698253	0.901623
MSTRG.32187.2	Gb_Novel_miR372	Gb_24042	-0.646579	-0.941124	0.944259
MSTRG.32187.2	Gb_Novel_miR372	Gb_15734	-0.646579	-0.698253	0.732161
MSTRG.32187.2	Gb_Novel_miR372	Gb_24326	-0.646579	-0.880406	0.761671
MSTRG.32187.2	Gb_Novel_miR372	Gb_09056	-0.646579	-0.758971	0.805976
MSTRG.32187.2	Gb_Novel_miR372	Gb_05413	-0.646579	-0.880406	0.861971
MSTRG.32187.2	Gb_Novel_miR372	Gb_06463	-0.646579	-0.880406	0.773889
MSTRG.32187.2	Gb_Novel_miR372	Gb_26840	-0.646579	-0.698253	0.947578
MSTRG.32187.2	Gb_Novel_miR372	Gb_09991	-0.646579	-0.758971	0.743709
MSTRG.32187.2	Gb_Novel_miR372	Gb_00511	-0.646579	-0.880406	0.710849
MSTRG.32187.2	Gb_Novel_miR372	Gb_37759	-0.646579	-0.758971	0.686759
MSTRG.32187.2	Gb_Novel_miR372	Gb_28653	-0.646579	-0.941124	0.812382
MSTRG.32187.2	Gb_Novel_miR372	Gb_38119	-0.646579	-0.880406	0.758972
MSTRG.32187.2	Gb_Novel_miR372	Gb_41695	-0.646579	-0.758971	0.889015
MSTRG.32187.2	Gb_Novel_miR372	Gb_41690	-0.646579	-0.698253	0.879887
MSTRG.32187.2	Gb_Novel_miR372	Gb_20238	-0.646579	-0.758971	0.658557
MSTRG.32187.2	Gb_Novel_miR372	Gb_21135	-0.646579	-0.698253	0.787389
MSTRG.21000.5	Gb_Novel_miR461	Gb_36700	-0.676123	-0.777542	0.740521
MSTRG.21000.5	Gb_Novel_miR461	Gb_07512	-0.676123	-0.845154	0.961585
MSTRG.21000.5	Gb_Novel_miR461	Gb_15701	-0.676123	-0.676123	0.744846
MSTRG.21000.5	Gb_Novel_miR461	Gb_17335	-0.676123	-0.845154	0.960878
MSTRG.21000.5	Gb_Novel_miR461	Gb_21185	-0.676123	-0.676123	0.941288
MSTRG.21000.5	Gb_Novel_miR461	Gb_20174	-0.676123	-0.845154	0.8397
MSTRG.21000.5	Gb_Novel_miR461	Gb_19083	-0.676123	-0.845154	0.97312
MSTRG.21000.5	Gb_Novel_miR461	Gb_32370	-0.676123	-0.777542	0.973804
MSTRG.21000.5	Gb_Novel_miR461	Gb_21186	-0.676123	-0.646579	0.856761
MSTRG.21000.5	Gb_Novel_miR461	Gb_28217	-0.676123	-0.845154	0.915073
MSTRG.21000.5	Gb_Novel_miR461	Gb_07550	-0.676123	-0.676123	0.718706
MSTRG.21000.5	Gb_Novel_miR461	Gb_30825	-0.676123	-0.676123	0.916354
MSTRG.21000.5	Gb_Novel_miR461	Gb_12080	-0.676123	-0.676123	0.868932
MSTRG.21000.5	Gb_Novel_miR461	Gb_07922	-0.676123	-0.845154	0.883336
MSTRG.21000.5	Gb_Novel_miR461	Gb_34158	-0.676123	-0.676123	0.6832
MSTRG.21000.5	Gb_Novel_miR461	Gb_18394	-0.676123	-0.676123	0.696686
MSTRG.21000.5	Gb_Novel_miR461	Gb_30204	-0.676123	-0.676123	0.781749
MSTRG.21000.5	Gb_Novel_miR461	Gb_39264	-0.676123	-0.845154	0.779353
MSTRG.21000.5	Gb_Novel_miR461	Gb_21187	-0.676123	-0.676123	0.875899
MSTRG.21000.5	Gb_Novel_miR461	Gb_36878	-0.676123	-0.845154	0.604114
MSTRG.21000.5	Gb_Novel_miR461	Gb_05999	-0.676123	-0.676123	0.812094
MSTRG.21000.5	Gb_Novel_miR461	Gb_30585	-0.676123	-0.777542	0.752579
MSTRG.21000.5	Gb_Novel_miR461	Gb_18278	-0.676123	-0.777542	0.831399
MSTRG.21000.5	Gb_Novel_miR461	Gb_00810	-0.676123	-0.845154	0.823808
MSTRG.21000.5	Gb_Novel_miR461	Gb_04621	-0.676123	-0.845154	0.767135
MSTRG.21000.5	Gb_Novel_miR461	Gb_15603	-0.676123	-0.845154	0.837495
MSTRG.21000.5	Gb_Novel_miR461	Gb_02799	-0.676123	-0.676123	0.901574
MSTRG.21000.5	Gb_Novel_miR461	Gb_37220	-0.676123	-0.823193	0.942515
MSTRG.21000.5	Gb_Novel_miR461	Gb_16704	-0.676123	-0.676123	0.98812
MSTRG.21000.5	Gb_Novel_miR461	Gb_21188	-0.676123	-0.845154	0.618617
MSTRG.21000.5	Gb_Novel_miR461	Gb_06000	-0.676123	-0.676123	0.775314
MSTRG.21000.5	Gb_Novel_miR461	Gb_11742	-0.676123	-0.676123	0.83821
MSTRG.21000.5	Gb_Novel_miR461	Gb_19606	-0.676123	-0.845154	0.94158
MSTRG.21000.5	Gb_Novel_miR461	Gb_27385	-0.676123	-0.676123	0.810149
MSTRG.21000.5	Gb_Novel_miR461	Gb_38950	-0.676123	-0.676123	0.962626
MSTRG.19905.1	Gb_Novel_miR372	Gb_03117	-0.941124	-0.880406	0.814308
MSTRG.19905.1	Gb_Novel_miR372	Gb_30174	-0.941124	-0.698253	0.940249
MSTRG.19905.1	Gb_Novel_miR372	Gb_12859	-0.941124	-0.758971	0.89721
MSTRG.19905.1	Gb_Novel_miR372	Gb_15357	-0.941124	-0.880406	0.887069
MSTRG.19905.1	Gb_Novel_miR372	Gb_32866	-0.941124	-0.758971	0.642433
MSTRG.19905.1	Gb_Novel_miR372	Gb_41020	-0.941124	-0.880406	0.626246
MSTRG.19905.1	Gb_Novel_miR372	Gb_12002	-0.941124	-0.758971	0.934005
MSTRG.19905.1	Gb_Novel_miR372	Gb_13177	-0.941124	-0.758971	0.741926
MSTRG.19905.1	Gb_Novel_miR372	Gb_14369	-0.941124	-0.698253	0.936739
MSTRG.19905.1	Gb_Novel_miR372	Gb_09202	-0.941124	-0.758971	0.943992
MSTRG.19905.1	Gb_Novel_miR372	Gb_22175	-0.941124	-0.698253	0.829815
MSTRG.19905.1	Gb_Novel_miR372	Gb_36710	-0.941124	-0.758971	0.817563
MSTRG.19905.1	Gb_Novel_miR372	Gb_17234	-0.941124	-0.698253	0.793742
MSTRG.19905.1	Gb_Novel_miR372	Gb_15734	-0.941124	-0.698253	0.77226
MSTRG.19905.1	Gb_Novel_miR372	Gb_04722	-0.941124	-0.758971	0.815691
MSTRG.19905.1	Gb_Novel_miR372	Gb_06463	-0.941124	-0.880406	0.758048
MSTRG.19905.1	Gb_Novel_miR372	Gb_09991	-0.941124	-0.758971	0.630325
MSTRG.19905.1	Gb_Novel_miR372	Gb_00511	-0.941124	-0.880406	0.758887
MSTRG.19905.1	Gb_Novel_miR372	Gb_37759	-0.941124	-0.758971	0.81428
MSTRG.19905.1	Gb_Novel_miR372	Gb_28653	-0.941124	-0.941124	0.653586
MSTRG.19905.1	Gb_Novel_miR372	Gb_20698	-0.941124	-0.698253	0.970563
MSTRG.19905.1	Gb_Novel_miR372	Gb_38119	-0.941124	-0.880406	0.787463
MSTRG.19905.1	Gb_Novel_miR372	Gb_16307	-0.941124	-0.698253	0.860529
MSTRG.19905.1	Gb_Novel_miR372	Gb_16308	-0.941124	-0.758971	0.859399
MSTRG.19905.1	Gb_Novel_miR372	Gb_28026	-0.941124	-0.758971	0.900274
MSTRG.19905.1	Gb_Novel_miR372	Gb_12854	-0.941124	-0.758971	0.874834
MSTRG.19905.1	Gb_Novel_miR372	Gb_07830	-0.941124	-0.758971	0.746758
MSTRG.19905.1	Gb_Novel_miR372	Gb_37713	-0.941124	-0.880406	0.843648
MSTRG.19905.1	Gb_Novel_miR372	Gb_20238	-0.941124	-0.758971	0.788533
MSTRG.3280.1	Gb_Novel_miR051	Gb_03754	-0.880406	-0.758971	0.708495
MSTRG.3280.1	Gb_Novel_miR051	Gb_08881	-0.880406	-0.880406	0.71592
MSTRG.3280.1	Gb_Novel_miR051	Gb_27977	-0.880406	-0.758971	0.940413
MSTRG.3280.1	Gb_Novel_miR051	Gb_04120	-0.880406	-0.880406	0.851782
MSTRG.3280.1	Gb_Novel_miR051	Gb_34570	-0.880406	-0.880406	0.992146
MSTRG.3280.1	Gb_Novel_miR051	Gb_25152	-0.880406	-0.698253	0.682491
MSTRG.3280.1	Gb_Novel_miR051	Gb_35959	-0.880406	-0.880406	0.845612
MSTRG.3280.1	Gb_Novel_miR051	Gb_06661	-0.880406	-0.758971	0.641369
MSTRG.3280.1	Gb_Novel_miR051	Gb_10562	-0.880406	-0.758971	0.878064
MSTRG.3280.1	Gb_Novel_miR051	Gb_06840	-0.880406	-0.880406	0.780325
MSTRG.3280.1	Gb_Novel_miR051	Gb_40657	-0.880406	-0.758971	0.643381
MSTRG.3280.1	Gb_Novel_miR051	Gb_20389	-0.880406	-0.870968	0.940172
MSTRG.3280.1	Gb_Novel_miR051	Gb_00993	-0.880406	-0.870968	0.879596
MSTRG.3280.1	Gb_Novel_miR051	Gb_25017	-0.880406	-0.831655	0.803583
MSTRG.3280.1	Gb_Novel_miR051	Gb_30625	-0.880406	-0.880406	0.943158
MSTRG.3280.1	Gb_Novel_miR051	Gb_12139	-0.880406	-0.758971	0.674002
MSTRG.3280.1	Gb_Novel_miR051	Gb_38502	-0.880406	-0.870968	0.965819
MSTRG.3280.1	Gb_Novel_miR051	Gb_40254	-0.880406	-0.880406	0.98609
MSTRG.3280.1	Gb_Novel_miR051	Gb_32960	-0.880406	-0.698253	0.784431
MSTRG.3280.1	Gb_Novel_miR051	Gb_25882	-0.880406	-0.880406	0.914271
MSTRG.3280.1	Gb_Novel_miR051	Gb_14761	-0.880406	-0.698253	0.700736
MSTRG.3280.1	Gb_Novel_miR051	Gb_40355	-0.880406	-0.758971	0.694013
MSTRG.3280.1	Gb_Novel_miR051	Gb_38718	-0.880406	-0.758971	0.758249
MSTRG.3280.1	Gb_Novel_miR051	Gb_30378	-0.880406	-0.698253	0.789238
MSTRG.43830.1	Gb_Novel_miR461	Gb_36700	-0.676123	-0.777542	0.817949
MSTRG.43830.1	Gb_Novel_miR461	Gb_07512	-0.676123	-0.845154	0.955061
MSTRG.43830.1	Gb_Novel_miR461	Gb_15701	-0.676123	-0.676123	0.863707
MSTRG.43830.1	Gb_Novel_miR461	Gb_17335	-0.676123	-0.845154	0.980593
MSTRG.43830.1	Gb_Novel_miR461	Gb_21185	-0.676123	-0.676123	0.979119
MSTRG.43830.1	Gb_Novel_miR461	Gb_20174	-0.676123	-0.845154	0.722167
MSTRG.43830.1	Gb_Novel_miR461	Gb_19083	-0.676123	-0.845154	0.983961
MSTRG.43830.1	Gb_Novel_miR461	Gb_32370	-0.676123	-0.777542	0.94084
MSTRG.43830.1	Gb_Novel_miR461	Gb_21186	-0.676123	-0.646579	0.868428
MSTRG.43830.1	Gb_Novel_miR461	Gb_28217	-0.676123	-0.845154	0.948743
MSTRG.43830.1	Gb_Novel_miR461	Gb_07550	-0.676123	-0.676123	0.768255
MSTRG.43830.1	Gb_Novel_miR461	Gb_30825	-0.676123	-0.676123	0.895257
MSTRG.43830.1	Gb_Novel_miR461	Gb_12080	-0.676123	-0.676123	0.955668
MSTRG.43830.1	Gb_Novel_miR461	Gb_07922	-0.676123	-0.845154	0.764539
MSTRG.43830.1	Gb_Novel_miR461	Gb_34158	-0.676123	-0.676123	0.799067
MSTRG.43830.1	Gb_Novel_miR461	Gb_18394	-0.676123	-0.676123	0.792215
MSTRG.43830.1	Gb_Novel_miR461	Gb_30204	-0.676123	-0.676123	0.830656
MSTRG.43830.1	Gb_Novel_miR461	Gb_39264	-0.676123	-0.845154	0.887832
MSTRG.43830.1	Gb_Novel_miR461	Gb_21187	-0.676123	-0.676123	0.949702
[truncated: 8,249 more rows]
